# Supplementary material for: Crystal structure of N-{N-[N-(tert-but­oxy­carbon­yl)-l-α-aspart­yl]-l-α-aspart­yl}-l-α-aspartic acid 14,24,34-trimethyl ester 31-2-oxo-2-phenyl­ethyl ester {Boc-[Asp(OMe)]3-OPac}
Source: Acta Crystallogr E Crystallogr Commun. 2019 Apr 9;75(Pt 5):585–8. doi: 10.1107/S2056989019004596 (PMC6505608; doi:10.1107/S2056989019004596)
Supplement: Supplementary file 1 [file e-75-00585-sup1.cif]

##############################################################################
#                                                                            #
# This CIF contains the data in a paper accepted for publication in          #
# Acta Crystallographica Section E. It conforms to the requirements of       #
# Notes for Authors for Acta Crystallographica Section E, and has been       #
# peer reviewed under the auspices of the IUCr Commission on Journals.       #
#                                                                            #
# Full details of the Crystallographic Information File format               #
# are given in the paper "The Crystallographic Information File (CIF):       #
# a New Standard Archive File for Crystallography" by S. R. Hall, F. H.      #
# Allen and I. D. Brown [Acta Cryst. (1991), A47, 655-685].                  #
#                                                                            #
# The current version of the core CIF dictionary is obtainable from          #
# ftp://ftp.iucr.org/pub/cif_core.dic.                                       #
#                                                                            #
# Software is freely available for graphical display of the structure(s)     #
# in this CIF. For information consult the CIF software page                 #
# http://www.iucr.org/resources/cif/software.                                #
#                                                                            #
# This file may be used for bona fide research purposes within the           #
# scientific community so long as proper attribution is given to the journal # 
# article from which it was obtained.                                        #
#                                                                            #
##############################################################################
data_I
_audit_creation_method     'SHELXL-2016/6'
_journal_date_recd_electronic     2019-03-08
_journal_date_accepted     2019-04-04
_journal_name_full     'Acta Crystallographica, Section E'
_journal_year     2019
_journal_volume     75
_journal_issue      5
_journal_page_first     585
_journal_page_last     588
_journal_paper_category     GO
_journal_paper_doi     10.1107/S2056989019004596
_journal_coeditor_code     IS5511
_publ_contact_author_name     'Takuma Kato'
_publ_contact_author_address
;
Osaka University of Pharmaceutical Sciences, 4-20-1 Nasahara, Takatsuki, Osaka
569-1094,
Japan
;
_publ_contact_author_email     't.kato@gly.oups.ac.jp'
_publ_contact_author_fax     '+81 72 690 1005'
_publ_contact_author_phone     '+81 72 690 1066'
_publ_section_title
;\
Crystal structure of
<i>N</i>-{<i>N</i>-[<i>N</i>-(<i>tert</i>-butoxycarbonyl)-<i>L</i>-\a-\
aspartyl]-<i>L</i>-\a-aspartyl}-<i>L</i>-\a-aspartic acid
1^4^,2^4^,3^4^-trimethyl ester 3^1^-2-oxo-2-phenylethyl ester
{Boc-[Asp(OMe)]~3~-OPac}
;
_publ_section_title_footnote     .
loop_
    _publ_author_name
    _publ_author_footnote
    _publ_author_address
    'Kato, Takuma' .
;
Osaka University of Pharmaceutical Sciences, 4-20-1 Nasahara, Takatsuki,
Osaka 569-1094,
Japan
;
    'Kishimoto, Saki' .
;
Osaka University of Pharmaceutical Sciences, 4-20-1 Nasahara, Takatsuki,
Osaka 569-1094,
Japan
;
    'Asano, Akiko' .
;
Osaka University of Pharmaceutical Sciences, 4-20-1 Nasahara, Takatsuki,
Osaka 569-1094,
Japan
;
    'Doi, Mitsunobu' .
;
Osaka University of Pharmaceutical Sciences, 4-20-1 Nasahara, Takatsuki,
Osaka 569-1094,
Japan
;
_publ_section_synopsis
;
In the title homotripeptide of <i>L</i>-aspartic acid \b-methyl ester
[Asp(OMe)],  all peptide bonds adopt an <i>s-trans</i> conformation with
respect to the N---H and C\\db O groups. In the crystal,  N---H...O hydrogen
bonds result in an infinite parallel \b-sheet structure.
;
_chemical_name_systematic
;\
<i>N</i>-{<i>N</i>-[<i>N</i>-(<i>tert</i>-butoxycarbonyl)-<i>L</i>-\a-\
aspartyl]-<i>L</i>-\a-aspartyl}-<i>L</i>-\a-aspartic acid
1^4^,2^4^,3^4^-trimethyl ester 3^1^-2-oxo-2-phenylethyl ester
;
_chemical_name_common     ?
_chemical_formula_moiety     'C28 H37 N3 O13'
_chemical_formula_sum     'C28 H37 N3 O13'
_chemical_formula_iupac     'C28 H37 N3 O13'
_chemical_formula_weight     623.60
_chemical_melting_point     ?
_chemical_absolute_configuration     rm
_space_group_crystal_system     monoclinic
_space_group_name_H-M_alt     'P 21'
_space_group_name_Hall     'P 2yb'
loop_
    _space_group_symop_operation_xyz
    'x, y, z'
    '-x, y+1/2, -z'
_cell_length_a     17.7734(2)
_cell_length_b     4.97864(4)
_cell_length_c     18.7681(2)
_cell_angle_alpha     90
_cell_angle_beta     114.2255(14)
_cell_angle_gamma     90
_cell_volume     1514.49(3)
_cell_formula_units_Z     2
_cell_measurement_reflns_used     5605
_cell_measurement_theta_min     4.7570
_cell_measurement_theta_max     73.9490
_cell_measurement_temperature     93(2)
_exptl_crystal_description     plate
_exptl_crystal_colour     colorless
_exptl_crystal_size_max     0.409
_exptl_crystal_size_mid     0.144
_exptl_crystal_size_min     0.036
_exptl_crystal_density_diffrn     1.367
_exptl_crystal_density_meas     ?
_exptl_crystal_density_method     'not measured'
_exptl_crystal_F_000     660
_exptl_absorpt_coefficient_mu     0.926
_exptl_absorpt_correction_type     multi-scan
_exptl_absorpt_process_details
;
(CrysAlisPro; Rigaku OD, 2015)
;
_exptl_absorpt_correction_T_min     0.75433
_exptl_absorpt_correction_T_max     1.00000
_diffrn_ambient_temperature     93(2)
_diffrn_source     'fine-focus sealed X-ray tube'
_diffrn_radiation_type     CuK\a
_diffrn_radiation_wavelength     1.54184
_diffrn_measurement_device_type
                            'Rigaku Oxford Diffraction XtaLAB Pro: Kappa single'
_diffrn_measurement_method     '\w scans'
_diffrn_detector_area_resol_mean     5.811
_diffrn_reflns_number     7024
_diffrn_reflns_av_R_equivalents     0.0175
_diffrn_reflns_av_unetI/netI     0.0232
_diffrn_reflns_theta_min     2.582
_diffrn_reflns_theta_max     74.352
_diffrn_reflns_theta_full     67.684
_diffrn_measured_fraction_theta_max     0.955
_diffrn_measured_fraction_theta_full     0.998
_diffrn_reflns_limit_h_min     -21
_diffrn_reflns_limit_h_max     21
_diffrn_reflns_limit_k_min     -6
_diffrn_reflns_limit_k_max     3
_diffrn_reflns_limit_l_min     -23
_diffrn_reflns_limit_l_max     23
_refine_special_details     ?
_reflns_number_total     3952
_reflns_number_gt     3832
_reflns_threshold_expression     'I > 2\s(I)'
_refine_ls_structure_factor_coef     Fsqd
_refine_ls_matrix_type     full
_refine_ls_R_factor_all     0.0266
_refine_ls_R_factor_gt     0.0258
_refine_ls_wR_factor_gt     0.0716
_refine_ls_wR_factor_ref     0.0723
_refine_ls_goodness_of_fit_ref     0.766
_refine_ls_restrained_S_all     0.768
_refine_ls_number_reflns     3952
_refine_ls_number_parameters     470
_refine_ls_number_restraints     21
_refine_ls_hydrogen_treatment     mixed
_refine_ls_weighting_scheme     calc
_refine_ls_weighting_details
              'w=1/[\s^2^(Fo^2^)+(0.0741P)^2^+0.2745P] where P=(Fo^2^+2Fc^2^)/3'
_atom_sites_solution_hydrogens     mixed
_atom_sites_solution_primary     ?
_atom_sites_solution_secondary     ?
_refine_ls_shift/su_max     0.000
_refine_ls_shift/su_mean     0.000
_refine_diff_density_max     0.168
_refine_diff_density_min     -0.182
_refine_ls_extinction_method     none
_refine_ls_extinction_coef     .
_refine_ls_abs_structure_details
;
Flack <i>x</i> determined using 629 quotients
[(<i>I</i>^+^)-(<i>I</i>^-^)]/[(<i>I</i>^+^)+(<i>I</i>^-^)]
(Parsons <i>et al.</i>, 2013)
;
_refine_ls_abs_structure_Flack     0.06(12)
loop_
    _atom_type_symbol
    _atom_type_description
    _atom_type_scat_dispersion_real
    _atom_type_scat_dispersion_imag
    _atom_type_scat_source
    'C' 'C' 0.0181 0.0091
                         'International Tables Vol C Tables 4.2.6.8 and 6.1.1.4'
    'H' 'H' 0.0000 0.0000
                         'International Tables Vol C Tables 4.2.6.8 and 6.1.1.4'
    'N' 'N' 0.0311 0.0180
                         'International Tables Vol C Tables 4.2.6.8 and 6.1.1.4'
    'O' 'O' 0.0492 0.0322
                         'International Tables Vol C Tables 4.2.6.8 and 6.1.1.4'
_computing_data_collection
;
CrysAlis PRO (Rigaku OD, 2015)
;
_computing_cell_refinement
;
CrysAlis PRO (Rigaku OD, 2015)
;
_computing_data_reduction
;
CrysAlis PRO (Rigaku OD, 2015)
;
_computing_structure_solution
;
SHELXS (Sheldrick, 2008)
;
_computing_structure_refinement
;
<i>SHELXL2016/6</i> (Sheldrick, 2015)
;
_computing_molecular_graphics
;
PLATON (Spek, 2009)
;
_computing_publication_material
;
publCIF (Westrip, 2010)
;
loop_
    _atom_site_type_symbol
    _atom_site_label
    _atom_site_fract_x
    _atom_site_fract_y
    _atom_site_fract_z
    _atom_site_U_iso_or_equiv
    _atom_site_adp_type
    _atom_site_calc_flag
    _atom_site_occupancy
    _atom_site_disorder_assembly
    _atom_site_disorder_group
    C C1A 0.2144(3) 0.2721(9) 0.6848(2) 0.0345(9) Uani d 0.504(5) A 1
    H H1A1 0.267469 0.355241 0.693593 0.052 Uiso calc 0.504(5) A 1
    H H1A2 0.220969 0.157562 0.729453 0.052 Uiso calc 0.504(5) A 1
    H H1A3 0.173686 0.412611 0.679050 0.052 Uiso calc 0.504(5) A 1
    C C2A 0.2520(6) -0.0962(18) 0.6151(5) 0.0266(13) Uani d 0.504(5) A 1
    H H2A1 0.231399 -0.213264 0.569073 0.040 Uiso calc 0.504(5) A 1
    H H2A2 0.267358 -0.205521 0.662432 0.040 Uiso calc 0.504(5) A 1
    H H2A3 0.300386 0.002635 0.616886 0.040 Uiso calc 0.504(5) A 1
    C C3A 0.1022(5) -0.0283(18) 0.5951(5) 0.0263(14) Uani d 0.504(5) A 1
    H H3A1 0.060178 0.111495 0.584750 0.039 Uiso calc 0.504(5) A 1
    H H3A2 0.106814 -0.132737 0.640966 0.039 Uiso calc 0.504(5) A 1
    H H3A3 0.086230 -0.147514 0.549665 0.039 Uiso calc 0.504(5) A 1
    C C4A 0.1848(4) 0.102(2) 0.6103(5) 0.0217(15) Uani d 0.504(5) A 1
    O O4A 0.1746(3) 0.3070(16) 0.5505(4) 0.0261(11) Uani d 0.504(5) A 1
    O O5A 0.1213(9) 0.008(2) 0.4475(13) 0.024(2) Uani d 0.504(5) A 1
    C C1B 0.1534(3) 0.2751(9) 0.6701(2) 0.0328(9) Uani d 0.496(5) A 2
    H H1B1 0.199436 0.402629 0.686695 0.049 Uiso calc 0.496(5) A 2
    H H1B2 0.159098 0.158167 0.714055 0.049 Uiso calc 0.496(5) A 2
    H H1B3 0.101223 0.373908 0.652870 0.049 Uiso calc 0.496(5) A 2
    C C2B 0.2381(6) -0.0274(18) 0.6260(6) 0.0288(14) Uani d 0.496(5) A 2
    H H2B1 0.237862 -0.137167 0.582533 0.043 Uiso calc 0.496(5) A 2
    H H2B2 0.249930 -0.141679 0.671843 0.043 Uiso calc 0.496(5) A 2
    H H2B3 0.280682 0.111625 0.638512 0.043 Uiso calc 0.496(5) A 2
    C C3B 0.0818(5) -0.0926(18) 0.5758(5) 0.0254(13) Uani d 0.496(5) A 2
    H H3B1 0.029814 0.006775 0.551414 0.038 Uiso calc 0.496(5) A 2
    H H3B2 0.082257 -0.192873 0.620932 0.038 Uiso calc 0.496(5) A 2
    H H3B3 0.086929 -0.218099 0.537838 0.038 Uiso calc 0.496(5) A 2
    C C4B 0.1541(5) 0.105(3) 0.6028(6) 0.0212(15) Uani d 0.496(5) A 2
    O O4B 0.1433(3) 0.3082(16) 0.5416(4) 0.0220(10) Uani d 0.496(5) A 2
    O O5B 0.1396(9) 0.001(2) 0.4505(12) 0.024(2) Uani d 0.496(5) A 2
    C C5 0.14313(11) 0.2319(4) 0.47256(9) 0.0202(4) Uani d 1 . .
    N N1 0.14230(10) 0.4450(3) 0.42909(8) 0.0207(3) Uani d 1 . .
    H H1 0.1496(14) 0.593(6) 0.4473(13) 0.025 Uiso d 1 . .
    C C11 0.12630(9) 0.4285(4) 0.34665(8) 0.0159(3) Uani d 1 . .
    H H11 0.119307 0.236491 0.329481 0.019 Uiso calc 1 . .
    C C12 0.20103(9) 0.5508(4) 0.33717(8) 0.0152(3) Uani d 1 . .
    O O12 0.20389(7) 0.7897(3) 0.32340(7) 0.0207(3) Uani d 1 . .
    C C13 0.04814(9) 0.5864(4) 0.29904(9) 0.0198(4) Uani d 1 . .
    H H13A 0.000362 0.496514 0.303103 0.024 Uiso calc 1 . .
    H H13B 0.052796 0.768642 0.321538 0.024 Uiso calc 1 . .
    C C14 0.03251(9) 0.6103(4) 0.21412(9) 0.0191(3) Uani d 1 . .
    O O14 0.05911(8) 0.4612(3) 0.17994(7) 0.0285(3) Uani d 1 . .
    C C15 -0.03784(11) 0.8735(5) 0.09979(10) 0.0293(4) Uani d 1 . .
    H H15A -0.009289 1.036228 0.094924 0.044 Uiso calc 1 . .
    H H15B -0.097570 0.898998 0.072156 0.044 Uiso calc 1 . .
    H H15C -0.020654 0.721049 0.076939 0.044 Uiso calc 1 . .
    O O15 -0.01716(7) 0.8205(3) 0.18149(7) 0.0269(3) Uani d 1 . .
    N N2 0.26296(8) 0.3747(3) 0.34922(8) 0.0159(3) Uani d 1 . .
    H H2 0.2565(12) 0.199(6) 0.3536(11) 0.019 Uiso d 1 . .
    C C21 0.34413(9) 0.4635(4) 0.35689(8) 0.0156(3) Uani d 1 . .
    H H21 0.344606 0.663962 0.353802 0.019 Uiso calc 1 . .
    C C22 0.36114(9) 0.3452(4) 0.28995(9) 0.0160(3) Uani d 1 . .
    O O22 0.37002(7) 0.1028(3) 0.28428(6) 0.0206(3) Uani d 1 . .
    C C23 0.41063(9) 0.3731(4) 0.43516(8) 0.0185(4) Uani d 1 . .
    H H23A 0.406738 0.176533 0.440900 0.022 Uiso calc 1 . .
    H H23B 0.465823 0.413628 0.436741 0.022 Uiso calc 1 . .
    C C24 0.40034(9) 0.5149(4) 0.50166(9) 0.0187(3) Uani d 1 . .
    O O24 0.36527(8) 0.7236(3) 0.49676(7) 0.0276(3) Uani d 1 . .
    O O25 0.43715(7) 0.3764(3) 0.56861(6) 0.0243(3) Uani d 1 . .
    C C25 0.43003(11) 0.4982(5) 0.63560(9) 0.0289(4) Uani d 1 . .
    H H25A 0.450425 0.683342 0.641563 0.043 Uiso calc 1 . .
    H H25B 0.462802 0.395351 0.682707 0.043 Uiso calc 1 . .
    H H25C 0.372054 0.498328 0.627883 0.043 Uiso calc 1 . .
    N N3 0.36442(8) 0.5253(3) 0.23773(8) 0.0165(3) Uani d 1 . .
    H H3 0.3610(12) 0.692(5) 0.2455(12) 0.020 Uiso d 1 . .
    C C31 0.37213(9) 0.4317(4) 0.16774(8) 0.0158(3) Uani d 1 . .
    H H31 0.340229 0.260920 0.150068 0.019 Uiso calc 1 . .
    C C32 0.46177(10) 0.3789(4) 0.18265(8) 0.0173(3) Uani d 1 . .
    O O32 0.52056(7) 0.5030(3) 0.22640(6) 0.0235(3) Uani d 1 . .
    C C33 0.33705(10) 0.6411(4) 0.10194(9) 0.0179(3) Uani d 1 . .
    H H33A 0.369066 0.810066 0.117588 0.021 Uiso calc 1 . .
    H H33B 0.340708 0.573229 0.053884 0.021 Uiso calc 1 . .
    C C34 0.24805(10) 0.6920(4) 0.08698(9) 0.0183(3) Uani d 1 . .
    O O34 0.19207(7) 0.5396(3) 0.05273(7) 0.0262(3) Uani d 1 . .
    O O35 0.24040(7) 0.9215(3) 0.11951(7) 0.0227(3) Uani d 1 . .
    C C35 0.15959(11) 0.9750(5) 0.11807(12) 0.0319(4) Uani d 1 . .
    H H35A 0.119401 0.996061 0.063845 0.048 Uiso calc 1 . .
    H H35B 0.161673 1.140387 0.147146 0.048 Uiso calc 1 . .
    H H35C 0.143100 0.824807 0.142250 0.048 Uiso calc 1 . .
    O O41 0.46534(7) 0.1747(3) 0.13693(7) 0.0198(3) Uani d 1 . .
    C C41 0.54548(10) 0.1292(4) 0.13817(10) 0.0208(4) Uani d 1 . .
    H H41A 0.546104 -0.044984 0.112960 0.025 Uiso calc 1 . .
    H H41B 0.587062 0.121432 0.192914 0.025 Uiso calc 1 . .
    C C42 0.56705(10) 0.3543(4) 0.09510(9) 0.0178(3) Uani d 1 . .
    O O42 0.51578(7) 0.5211(3) 0.05891(6) 0.0216(3) Uani d 1 . .
    C C43 0.65291(10) 0.3610(4) 0.09916(8) 0.0182(3) Uani d 1 . .
    C C44 0.67194(10) 0.5559(4) 0.05561(9) 0.0205(4) Uani d 1 . .
    H H44 0.630773 0.678584 0.024158 0.025 Uiso calc 1 . .
    C C45 0.71356(10) 0.1801(4) 0.14514(9) 0.0217(4) Uani d 1 . .
    H H45 0.700557 0.045572 0.174190 0.026 Uiso calc 1 . .
    C C46 0.75121(11) 0.5701(4) 0.05834(9) 0.0231(4) Uani d 1 . .
    H H46 0.764212 0.701551 0.028446 0.028 Uiso calc 1 . .
    C C47 0.79299(11) 0.1973(4) 0.14827(10) 0.0246(4) Uani d 1 . .
    H H47 0.834544 0.076250 0.180023 0.030 Uiso calc 1 . .
    C C48 0.81132(10) 0.3916(5) 0.10490(10) 0.0241(4) Uani d 1 . .
    H H48 0.865573 0.402778 0.107059 0.029 Uiso calc 1 . .
loop_
    _atom_site_aniso_label
    _atom_site_aniso_U_11
    _atom_site_aniso_U_22
    _atom_site_aniso_U_33
    _atom_site_aniso_U_12
    _atom_site_aniso_U_13
    _atom_site_aniso_U_23
    C1A 0.068(2) 0.0176(18) 0.0219(14) 0.000(2) 0.0225(18) 0.0003(14)
    C2A 0.029(3) 0.026(4) 0.026(2) 0.003(3) 0.0132(15) 0.003(2)
    C3A 0.029(4) 0.026(4) 0.030(4) 0.001(3) 0.018(3) 0.008(2)
    C4A 0.038(4) 0.015(2) 0.016(2) -0.001(5) 0.015(4) 0.003(2)
    O4A 0.049(3) 0.0146(17) 0.0160(18) -0.003(3) 0.014(3) -0.0002(14)
    O5A 0.036(5) 0.016(3) 0.025(3) -0.003(2) 0.018(4) -0.003(2)
    C1B 0.067(2) 0.0182(18) 0.0208(14) -0.005(2) 0.0254(17) 0.0008(14)
    C2B 0.029(3) 0.027(4) 0.029(3) 0.001(3) 0.0113(17) 0.007(3)
    C3B 0.028(3) 0.021(4) 0.030(4) -0.005(2) 0.015(3) 0.006(2)
    C4B 0.033(4) 0.015(2) 0.018(2) 0.001(4) 0.012(3) 0.0045(19)
    O4B 0.040(3) 0.0113(16) 0.0166(18) -0.005(3) 0.013(2) -0.0007(14)
    O5B 0.044(6) 0.011(2) 0.021(2) 0.005(2) 0.016(4) 0.0022(17)
    C5 0.0293(8) 0.0167(9) 0.0176(7) 0.0000(8) 0.0127(6) -0.0003(7)
    N1 0.0357(8) 0.0124(8) 0.0170(6) -0.0036(7) 0.0137(6) -0.0031(6)
    C11 0.0205(7) 0.0154(9) 0.0142(6) -0.0015(7) 0.0094(6) -0.0012(6)
    C12 0.0184(7) 0.0139(9) 0.0131(6) 0.0002(7) 0.0063(5) 0.0002(6)
    O12 0.0210(6) 0.0148(7) 0.0272(6) 0.0008(5) 0.0109(5) 0.0030(5)
    C13 0.0197(7) 0.0219(9) 0.0205(7) 0.0003(7) 0.0110(6) -0.0001(7)
    C14 0.0153(7) 0.0205(9) 0.0196(7) -0.0035(7) 0.0054(6) -0.0002(7)
    O14 0.0373(7) 0.0275(8) 0.0216(5) 0.0052(6) 0.0129(5) -0.0007(6)
    C15 0.0243(8) 0.0346(12) 0.0245(8) 0.0022(9) 0.0055(6) 0.0090(9)
    O15 0.0246(6) 0.0292(8) 0.0251(6) 0.0084(6) 0.0083(5) 0.0071(6)
    N2 0.0177(6) 0.0113(8) 0.0195(6) -0.0010(6) 0.0083(5) 0.0005(6)
    C21 0.0166(7) 0.0149(9) 0.0166(7) -0.0003(6) 0.0083(5) -0.0003(7)
    C22 0.0142(7) 0.0167(10) 0.0167(7) -0.0006(7) 0.0061(6) 0.0001(7)
    O22 0.0303(6) 0.0141(7) 0.0193(5) 0.0017(5) 0.0119(5) 0.0000(5)
    C23 0.0195(7) 0.0188(9) 0.0169(7) 0.0024(7) 0.0072(6) 0.0002(7)
    C24 0.0181(7) 0.0216(9) 0.0152(7) -0.0017(8) 0.0055(5) 0.0003(7)
    O24 0.0384(7) 0.0232(8) 0.0205(5) 0.0077(6) 0.0114(5) -0.0015(6)
    O25 0.0315(6) 0.0260(7) 0.0149(5) 0.0023(6) 0.0091(4) 0.0008(5)
    C25 0.0366(9) 0.0360(12) 0.0160(7) -0.0002(10) 0.0127(7) -0.0015(8)
    N3 0.0232(6) 0.0125(8) 0.0173(6) -0.0011(6) 0.0119(5) -0.0024(6)
    C31 0.0198(7) 0.0136(9) 0.0160(6) -0.0015(6) 0.0095(5) -0.0019(6)
    C32 0.0233(7) 0.0152(9) 0.0159(6) 0.0000(7) 0.0106(6) 0.0019(7)
    O32 0.0214(5) 0.0270(7) 0.0217(5) -0.0035(6) 0.0085(4) -0.0061(6)
    C33 0.0210(7) 0.0172(9) 0.0172(7) -0.0015(7) 0.0096(6) 0.0004(7)
    C34 0.0227(8) 0.0181(9) 0.0143(6) -0.0004(7) 0.0078(6) 0.0029(7)
    O34 0.0236(6) 0.0286(8) 0.0235(5) -0.0072(6) 0.0066(5) -0.0050(6)
    O35 0.0214(6) 0.0189(7) 0.0319(6) -0.0008(5) 0.0151(5) -0.0021(6)
    C35 0.0280(9) 0.0298(12) 0.0474(10) 0.0047(9) 0.0249(8) 0.0057(10)
    O41 0.0218(5) 0.0169(7) 0.0252(5) -0.0009(5) 0.0142(4) -0.0043(5)
    C41 0.0224(8) 0.0177(10) 0.0279(8) 0.0014(7) 0.0159(7) 0.0001(7)
    C42 0.0242(7) 0.0147(9) 0.0162(6) -0.0011(7) 0.0102(6) -0.0049(7)
    O42 0.0246(6) 0.0195(7) 0.0221(5) 0.0029(5) 0.0107(4) 0.0010(5)
    C43 0.0236(8) 0.0164(9) 0.0163(6) -0.0018(7) 0.0098(6) -0.0030(7)
    C44 0.0251(8) 0.0188(10) 0.0181(7) -0.0009(7) 0.0094(6) -0.0017(7)
    C45 0.0268(8) 0.0195(10) 0.0215(7) 0.0007(8) 0.0126(6) 0.0009(7)
    C46 0.0298(8) 0.0219(10) 0.0216(7) -0.0063(8) 0.0145(7) -0.0031(7)
    C47 0.0236(8) 0.0240(10) 0.0255(8) 0.0014(8) 0.0093(6) -0.0014(8)
    C48 0.0225(8) 0.0275(10) 0.0249(8) -0.0052(8) 0.0123(6) -0.0063(8)
_geom_special_details
;
 All esds (except the esd in the dihedral angle between two l.s. planes)
 are estimated using the full covariance matrix.  The cell esds are taken
 into account individually in the estimation of esds in distances, angles
 and torsion angles; correlations between esds in cell parameters are only
 used when they are defined by crystal symmetry.  An approximate (isotropic)
 treatment of cell esds is used for estimating esds involving l.s. planes.
;
loop_
    _geom_bond_atom_site_label_1
    _geom_bond_atom_site_label_2
    _geom_bond_site_symmetry_2
    _geom_bond_distance
    _geom_bond_publ_flag
    C1A C4A . 1.532(11) ?
    C1A H1A1 . 0.9800 ?
    C1A H1A2 . 0.9800 ?
    C1A H1A3 . 0.9800 ?
    C2A C4A . 1.521(10) ?
    C2A H2A1 . 0.9800 ?
    C2A H2A2 . 0.9800 ?
    C2A H2A3 . 0.9800 ?
    C3A C4A . 1.521(10) ?
    C3A H3A1 . 0.9800 ?
    C3A H3A2 . 0.9800 ?
    C3A H3A3 . 0.9800 ?
    C4A O4A . 1.473(13) ?
    O4A C5 . 1.387(7) ?
    O5A C5 . 1.212(9) ?
    C1B C4B . 1.527(11) ?
    C1B H1B1 . 0.9800 ?
    C1B H1B2 . 0.9800 ?
    C1B H1B3 . 0.9800 ?
    C2B C4B . 1.523(10) ?
    C2B H2B1 . 0.9800 ?
    C2B H2B2 . 0.9800 ?
    C2B H2B3 . 0.9800 ?
    C3B C4B . 1.529(10) ?
    C3B H3B1 . 0.9800 ?
    C3B H3B2 . 0.9800 ?
    C3B H3B3 . 0.9800 ?
    C4B O4B . 1.484(13) ?
    O4B C5 . 1.348(7) ?
    O5B C5 . 1.216(9) ?
    C5 N1 . 1.335(2) ?
    N1 C11 . 1.4563(18) ?
    N1 H1 . 0.80(3) ?
    C11 C13 . 1.526(2) ?
    C11 C12 . 1.536(2) ?
    C11 H11 . 1.0000 ?
    C12 O12 . 1.222(2) ?
    C12 N2 . 1.352(2) ?
    C13 C14 . 1.506(2) ?
    C13 H13A . 0.9900 ?
    C13 H13B . 0.9900 ?
    C14 O14 . 1.198(2) ?
    C14 O15 . 1.344(2) ?
    C15 O15 . 1.447(2) ?
    C15 H15A . 0.9800 ?
    C15 H15B . 0.9800 ?
    C15 H15C . 0.9800 ?
    N2 C21 . 1.4586(19) ?
    N2 H2 . 0.89(3) ?
    C21 C22 . 1.526(2) ?
    C21 C23 . 1.527(2) ?
    C21 H21 . 1.0000 ?
    C22 O22 . 1.227(2) ?
    C22 N3 . 1.347(2) ?
    C23 C24 . 1.509(2) ?
    C23 H23A . 0.9900 ?
    C23 H23B . 0.9900 ?
    C24 O24 . 1.196(2) ?
    C24 O25 . 1.345(2) ?
    O25 C25 . 1.447(2) ?
    C25 H25A . 0.9800 ?
    C25 H25B . 0.9800 ?
    C25 H25C . 0.9800 ?
    N3 C31 . 1.4522(19) ?
    N3 H3 . 0.85(3) ?
    C31 C32 . 1.523(2) ?
    C31 C33 . 1.539(2) ?
    C31 H31 . 1.0000 ?
    C32 O32 . 1.202(2) ?
    C32 O41 . 1.348(2) ?
    C33 C34 . 1.510(2) ?
    C33 H33A . 0.9900 ?
    C33 H33B . 0.9900 ?
    C34 O34 . 1.206(2) ?
    C34 O35 . 1.328(2) ?
    O35 C35 . 1.450(2) ?
    C35 H35A . 0.9800 ?
    C35 H35B . 0.9800 ?
    C35 H35C . 0.9800 ?
    O41 C41 . 1.4329(19) ?
    C41 C42 . 1.520(2) ?
    C41 H41A . 0.9900 ?
    C41 H41B . 0.9900 ?
    C42 O42 . 1.214(2) ?
    C42 C43 . 1.497(2) ?
    C43 C44 . 1.397(2) ?
    C43 C45 . 1.398(2) ?
    C44 C46 . 1.390(2) ?
    C44 H44 . 0.9500 ?
    C45 C47 . 1.391(2) ?
    C45 H45 . 0.9500 ?
    C46 C48 . 1.389(3) ?
    C46 H46 . 0.9500 ?
    C47 C48 . 1.386(3) ?
    C47 H47 . 0.9500 ?
    C48 H48 . 0.9500 ?
loop_
    _geom_angle_atom_site_label_1
    _geom_angle_atom_site_label_2
    _geom_angle_atom_site_label_3
    _geom_angle_site_symmetry_1
    _geom_angle_site_symmetry_3
    _geom_angle
    _geom_angle_publ_flag
    C4A C1A H1A1 . . 109.5 ?
    C4A C1A H1A2 . . 109.5 ?
    H1A1 C1A H1A2 . . 109.5 ?
    C4A C1A H1A3 . . 109.5 ?
    H1A1 C1A H1A3 . . 109.5 ?
    H1A2 C1A H1A3 . . 109.5 ?
    C4A C2A H2A1 . . 109.5 ?
    C4A C2A H2A2 . . 109.5 ?
    H2A1 C2A H2A2 . . 109.5 ?
    C4A C2A H2A3 . . 109.5 ?
    H2A1 C2A H2A3 . . 109.5 ?
    H2A2 C2A H2A3 . . 109.5 ?
    C4A C3A H3A1 . . 109.5 ?
    C4A C3A H3A2 . . 109.5 ?
    H3A1 C3A H3A2 . . 109.5 ?
    C4A C3A H3A3 . . 109.5 ?
    H3A1 C3A H3A3 . . 109.5 ?
    H3A2 C3A H3A3 . . 109.5 ?
    O4A C4A C2A . . 110.1(7) ?
    O4A C4A C3A . . 110.1(6) ?
    C2A C4A C3A . . 114.2(9) ?
    O4A C4A C1A . . 101.5(8) ?
    C2A C4A C1A . . 109.8(6) ?
    C3A C4A C1A . . 110.5(7) ?
    C5 O4A C4A . . 119.1(7) ?
    C4B C1B H1B1 . . 109.5 ?
    C4B C1B H1B2 . . 109.5 ?
    H1B1 C1B H1B2 . . 109.5 ?
    C4B C1B H1B3 . . 109.5 ?
    H1B1 C1B H1B3 . . 109.5 ?
    H1B2 C1B H1B3 . . 109.5 ?
    C4B C2B H2B1 . . 109.5 ?
    C4B C2B H2B2 . . 109.5 ?
    H2B1 C2B H2B2 . . 109.5 ?
    C4B C2B H2B3 . . 109.5 ?
    H2B1 C2B H2B3 . . 109.5 ?
    H2B2 C2B H2B3 . . 109.5 ?
    C4B C3B H3B1 . . 109.5 ?
    C4B C3B H3B2 . . 109.5 ?
    H3B1 C3B H3B2 . . 109.5 ?
    C4B C3B H3B3 . . 109.5 ?
    H3B1 C3B H3B3 . . 109.5 ?
    H3B2 C3B H3B3 . . 109.5 ?
    O4B C4B C2B . . 108.5(6) ?
    O4B C4B C3B . . 111.0(7) ?
    C2B C4B C3B . . 114.2(10) ?
    O4B C4B C1B . . 102.7(8) ?
    C2B C4B C1B . . 110.1(7) ?
    C3B C4B C1B . . 109.8(6) ?
    C5 O4B C4B . . 120.0(7) ?
    O5A C5 N1 . . 125.0(11) ?
    O5B C5 N1 . . 124.0(11) ?
    O5B C5 O4B . . 124.9(11) ?
    N1 C5 O4B . . 111.0(4) ?
    O5A C5 O4A . . 125.8(12) ?
    N1 C5 O4A . . 109.2(4) ?
    C5 N1 C11 . . 123.55(15) ?
    C5 N1 H1 . . 120.9(16) ?
    C11 N1 H1 . . 115.6(16) ?
    N1 C11 C13 . . 109.09(13) ?
    N1 C11 C12 . . 107.42(12) ?
    C13 C11 C12 . . 110.52(13) ?
    N1 C11 H11 . . 109.9 ?
    C13 C11 H11 . . 109.9 ?
    C12 C11 H11 . . 109.9 ?
    O12 C12 N2 . . 124.40(16) ?
    O12 C12 C11 . . 121.54(15) ?
    N2 C12 C11 . . 113.98(15) ?
    C14 C13 C11 . . 112.88(13) ?
    C14 C13 H13A . . 109.0 ?
    C11 C13 H13A . . 109.0 ?
    C14 C13 H13B . . 109.0 ?
    C11 C13 H13B . . 109.0 ?
    H13A C13 H13B . . 107.8 ?
    O14 C14 O15 . . 124.62(15) ?
    O14 C14 C13 . . 125.16(17) ?
    O15 C14 C13 . . 110.21(15) ?
    O15 C15 H15A . . 109.5 ?
    O15 C15 H15B . . 109.5 ?
    H15A C15 H15B . . 109.5 ?
    O15 C15 H15C . . 109.5 ?
    H15A C15 H15C . . 109.5 ?
    H15B C15 H15C . . 109.5 ?
    C14 O15 C15 . . 117.30(14) ?
    C12 N2 C21 . . 121.62(16) ?
    C12 N2 H2 . . 121.7(14) ?
    C21 N2 H2 . . 116.7(13) ?
    N2 C21 C22 . . 108.90(13) ?
    N2 C21 C23 . . 110.44(13) ?
    C22 C21 C23 . . 109.98(13) ?
    N2 C21 H21 . . 109.2 ?
    C22 C21 H21 . . 109.2 ?
    C23 C21 H21 . . 109.2 ?
    O22 C22 N3 . . 123.09(15) ?
    O22 C22 C21 . . 121.80(15) ?
    N3 C22 C21 . . 115.11(16) ?
    C24 C23 C21 . . 110.43(14) ?
    C24 C23 H23A . . 109.6 ?
    C21 C23 H23A . . 109.6 ?
    C24 C23 H23B . . 109.6 ?
    C21 C23 H23B . . 109.6 ?
    H23A C23 H23B . . 108.1 ?
    O24 C24 O25 . . 123.78(15) ?
    O24 C24 C23 . . 125.39(15) ?
    O25 C24 C23 . . 110.82(16) ?
    C24 O25 C25 . . 114.48(15) ?
    O25 C25 H25A . . 109.5 ?
    O25 C25 H25B . . 109.5 ?
    H25A C25 H25B . . 109.5 ?
    O25 C25 H25C . . 109.5 ?
    H25A C25 H25C . . 109.5 ?
    H25B C25 H25C . . 109.5 ?
    C22 N3 C31 . . 119.51(15) ?
    C22 N3 H3 . . 119.8(14) ?
    C31 N3 H3 . . 120.7(14) ?
    N3 C31 C32 . . 111.65(12) ?
    N3 C31 C33 . . 110.54(14) ?
    C32 C31 C33 . . 108.24(12) ?
    N3 C31 H31 . . 108.8 ?
    C32 C31 H31 . . 108.8 ?
    C33 C31 H31 . . 108.8 ?
    O32 C32 O41 . . 124.59(15) ?
    O32 C32 C31 . . 125.98(16) ?
    O41 C32 C31 . . 109.40(13) ?
    C34 C33 C31 . . 108.13(12) ?
    C34 C33 H33A . . 110.1 ?
    C31 C33 H33A . . 110.1 ?
    C34 C33 H33B . . 110.1 ?
    C31 C33 H33B . . 110.1 ?
    H33A C33 H33B . . 108.4 ?
    O34 C34 O35 . . 124.64(15) ?
    O34 C34 C33 . . 124.45(17) ?
    O35 C34 C33 . . 110.85(14) ?
    C34 O35 C35 . . 115.91(15) ?
    O35 C35 H35A . . 109.5 ?
    O35 C35 H35B . . 109.5 ?
    H35A C35 H35B . . 109.5 ?
    O35 C35 H35C . . 109.5 ?
    H35A C35 H35C . . 109.5 ?
    H35B C35 H35C . . 109.5 ?
    C32 O41 C41 . . 114.52(13) ?
    O41 C41 C42 . . 109.92(14) ?
    O41 C41 H41A . . 109.7 ?
    C42 C41 H41A . . 109.7 ?
    O41 C41 H41B . . 109.7 ?
    C42 C41 H41B . . 109.7 ?
    H41A C41 H41B . . 108.2 ?
    O42 C42 C43 . . 121.93(16) ?
    O42 C42 C41 . . 120.44(15) ?
    C43 C42 C41 . . 117.63(15) ?
    C44 C43 C45 . . 119.89(15) ?
    C44 C43 C42 . . 118.18(15) ?
    C45 C43 C42 . . 121.93(16) ?
    C46 C44 C43 . . 119.93(16) ?
    C46 C44 H44 . . 120.0 ?
    C43 C44 H44 . . 120.0 ?
    C47 C45 C43 . . 119.89(17) ?
    C47 C45 H45 . . 120.1 ?
    C43 C45 H45 . . 120.1 ?
    C48 C46 C44 . . 119.78(17) ?
    C48 C46 H46 . . 120.1 ?
    C44 C46 H46 . . 120.1 ?
    C48 C47 C45 . . 119.80(17) ?
    C48 C47 H47 . . 120.1 ?
    C45 C47 H47 . . 120.1 ?
    C47 C48 C46 . . 120.71(16) ?
    C47 C48 H48 . . 119.6 ?
    C46 C48 H48 . . 119.6 ?
loop_
    _geom_torsion_atom_site_label_1
    _geom_torsion_atom_site_label_2
    _geom_torsion_atom_site_label_3
    _geom_torsion_atom_site_label_4
    _geom_torsion_site_symmetry_1
    _geom_torsion_site_symmetry_2
    _geom_torsion_site_symmetry_3
    _geom_torsion_site_symmetry_4
    _geom_torsion
    _geom_torsion_publ_flag
    C2A C4A O4A C5 . . . . 67.6(7) ?
    C3A C4A O4A C5 . . . . -59.1(8) ?
    C1A C4A O4A C5 . . . . -176.2(4) ?
    C2B C4B O4B C5 . . . . 61.7(8) ?
    C3B C4B O4B C5 . . . . -64.5(8) ?
    C1B C4B O4B C5 . . . . 178.2(4) ?
    C4B O4B C5 O5B . . . . 11.0(10) ?
    C4B O4B C5 N1 . . . . -172.8(4) ?
    C4A O4A C5 O5A . . . . 1.2(10) ?
    C4A O4A C5 N1 . . . . -177.4(4) ?
    O5A C5 N1 C11 . . . . -9.4(9) ?
    O5B C5 N1 C11 . . . . 8.3(9) ?
    O4B C5 N1 C11 . . . . -167.9(2) ?
    O4A C5 N1 C11 . . . . 169.2(3) ?
    C5 N1 C11 C13 . . . . 117.68(19) ?
    C5 N1 C11 C12 . . . . -122.49(17) ?
    N1 C11 C12 O12 . . . . -90.42(18) ?
    C13 C11 C12 O12 . . . . 28.5(2) ?
    N1 C11 C12 N2 . . . . 86.49(17) ?
    C13 C11 C12 N2 . . . . -154.60(13) ?
    N1 C11 C13 C14 . . . . 172.69(15) ?
    C12 C11 C13 C14 . . . . 54.80(19) ?
    C11 C13 C14 O14 . . . . 22.9(3) ?
    C11 C13 C14 O15 . . . . -158.40(14) ?
    O14 C14 O15 C15 . . . . -1.8(3) ?
    C13 C14 O15 C15 . . . . 179.47(15) ?
    O12 C12 N2 C21 . . . . 8.2(2) ?
    C11 C12 N2 C21 . . . . -168.62(12) ?
    C12 N2 C21 C22 . . . . -116.98(16) ?
    C12 N2 C21 C23 . . . . 122.15(16) ?
    N2 C21 C22 O22 . . . . -66.5(2) ?
    C23 C21 C22 O22 . . . . 54.6(2) ?
    N2 C21 C22 N3 . . . . 112.58(16) ?
    C23 C21 C22 N3 . . . . -126.27(15) ?
    N2 C21 C23 C24 . . . . -66.56(19) ?
    C22 C21 C23 C24 . . . . 173.22(14) ?
    C21 C23 C24 O24 . . . . -22.5(2) ?
    C21 C23 C24 O25 . . . . 158.28(14) ?
    O24 C24 O25 C25 . . . . 1.0(2) ?
    C23 C24 O25 C25 . . . . -179.82(14) ?
    O22 C22 N3 C31 . . . . 5.2(2) ?
    C21 C22 N3 C31 . . . . -173.95(13) ?
    C22 N3 C31 C32 . . . . -84.60(18) ?
    C22 N3 C31 C33 . . . . 154.84(14) ?
    N3 C31 C32 O32 . . . . -34.3(2) ?
    C33 C31 C32 O32 . . . . 87.64(19) ?
    N3 C31 C32 O41 . . . . 147.76(14) ?
    C33 C31 C32 O41 . . . . -90.35(16) ?
    N3 C31 C33 C34 . . . . -57.72(17) ?
    C32 C31 C33 C34 . . . . 179.70(14) ?
    C31 C33 C34 O34 . . . . -75.17(19) ?
    C31 C33 C34 O35 . . . . 102.17(16) ?
    O34 C34 O35 C35 . . . . 5.2(2) ?
    C33 C34 O35 C35 . . . . -172.12(14) ?
    O32 C32 O41 C41 . . . . -5.8(2) ?
    C31 C32 O41 C41 . . . . 172.21(13) ?
    C32 O41 C41 C42 . . . . -71.55(17) ?
    O41 C41 C42 O42 . . . . -7.9(2) ?
    O41 C41 C42 C43 . . . . 172.15(13) ?
    O42 C42 C43 C44 . . . . -4.2(2) ?
    C41 C42 C43 C44 . . . . 175.78(15) ?
    O42 C42 C43 C45 . . . . 175.55(16) ?
    C41 C42 C43 C45 . . . . -4.5(2) ?
    C45 C43 C44 C46 . . . . -0.3(3) ?
    C42 C43 C44 C46 . . . . 179.46(15) ?
    C44 C43 C45 C47 . . . . 1.0(3) ?
    C42 C43 C45 C47 . . . . -178.75(16) ?
    C43 C44 C46 C48 . . . . -0.5(3) ?
    C43 C45 C47 C48 . . . . -0.9(3) ?
    C45 C47 C48 C46 . . . . 0.1(3) ?
    C44 C46 C48 C47 . . . . 0.6(3) ?
loop_
    _geom_hbond_atom_site_label_d
    _geom_hbond_atom_site_label_h
    _geom_hbond_atom_site_label_a
    _geom_hbond_site_symmetry_d
    _geom_hbond_site_symmetry_h
    _geom_hbond_site_symmetry_a
    _geom_hbond_distance_dh
    _geom_hbond_distance_ha
    _geom_hbond_distance_da
    _geom_hbond_angle_dha
    _geom_hbond_publ_flag
    N1 H1 O5A . . 1_565 0.80(3) 2.13(3) 2.867(11) 154(2) y
    N1 H1 O5B . . 1_565 0.80(3) 2.04(3) 2.800(10) 158(2) y
    N2 H2 O12 . . 1_545 0.89(3) 2.22(3) 3.066(2) 159.5(18) y
    N3 H3 O22 . . 1_565 0.85(2) 2.16(2) 2.995(2) 170.1(19) y
    C2A H2A1 O4A . . 1_545 0.98 2.56 3.290(12) 131 y
    C13 H13B O5A . . 1_565 0.99 2.48 3.300(18) 140 y
    C13 H13B O5B . . 1_565 0.99 2.55 3.345(17) 137 y
    C15 H15B O34 . . 2_555 0.98 2.36 3.155(2) 138 y
    C25 H25B O32 . . 2_646 0.98 2.53 3.419(2) 151 y
    C31 H31 O35 . . 1_545 1.00 2.34 3.319(2) 164 y
    C33 H33A O41 . . 1_565 0.99 2.42 3.385(2) 165 y
    C41 H41A O42 . . 1_545 0.99 2.35 3.319(2) 165 y
    C46 H46 O34 . . 2_655 0.95 2.59 3.543(3) 176 y
_shelx_space_group_comment
;
The symmetry employed for this shelxl refinement is uniquely defined
by the following loop, which should always be used as a source of
symmetry information in preference to the above space-group names.
They are only intended as comments.
;
_shelx_estimated_absorpt_T_min     ?
_shelx_estimated_absorpt_T_max     ?
_shelx_hkl_file
;
   0  -5   0 66.6209 86.1119   6
   0  -5   1 16939.7 493.690   6
   0  -5  -1 15656.6 501.681   6
   0  -5  -2 15120.4 487.859   6
   0  -5   2 14123.6 432.207   6
   0  -5  -3 10328.7 351.615   7
   0  -5  -3 11705.7 420.561   6
   0  -5  -4 38027.4 950.518   6
   0  -5  -4 36654.5 875.212   7
   0  -5  -5 8973.20 372.168   6
   0  -5  -5 8468.02 322.709   7
   0  -5  -6 4841.81 266.488   6
   0  -5  -6 4269.35 225.441   7
   0  -5  -7 13960.2 480.113   6
   0  -5  -7 14278.6 443.025   7
   0  -5  -8 1410.03 137.229   7
   0  -5  -8 1226.70 156.922   6
   0  -5  -9 1051.33 124.801   7
   0  -5  -9 949.906 131.743   6
   0  -5 -10 4386.56 207.637   7
   0  -5 -11 72.1365 66.6025   7
   0  -5 -12 8623.93 273.795   6
   0  -5 -12 8524.10 259.156   7
   0  -4   0 1943.06 181.898   6
   0  -4   0 2022.65 152.439   7
   0  -4  -1 12198.1 448.076   6
   0  -4  -1 11738.8 401.684   7
   0  -4   1 12228.3 427.409   6
   0  -4  -2 6492.99 324.755   6
   0  -4  -2 6998.11 305.507   7
   0  -4   2 7151.31 300.093   6
   0  -4  -3 36132.4 949.876   6
   0  -4   3 36326.1 841.955  10
   0  -4  -3 36023.3 911.260   7
   0  -4   3 35312.3 865.711   6
   0  -4  -4 72715.2 1624.56   7
   0  -4   4 73014.8 1547.06  10
   0  -4   4 71908.6 1544.02   6
   0  -4  -4 74937.2 1670.79   6
   0  -4   5 2362.71 150.838   6
   0  -4  -5 2233.86 217.907   6
   0  -4   5 2310.94 168.117  10
   0  -4  -5 2526.40 208.557   7
   0  -4  -6 14029.5 532.516   6
   0  -4   6 13956.2 455.324  10
   0  -4  -6 15178.9 521.078   7
   0  -4   7 36931.3 904.909  10
   0  -4  -7 36650.0 977.083   7
   0  -4  -7 36324.4 1004.54   6
   0  -4  -8 37905.5 1007.67   7
   0  -4  -9 3487.49 258.216   7
   0  -4 -10 16552.9 567.599   7
   0  -4 -10 14643.1 558.738   6
   0  -4 -11 15439.0 548.862   7
   0  -4 -11 15927.4 560.959   6
   0  -4 -12 5095.89 286.712   6
   0  -4 -12 5069.37 288.987   7
   0  -4 -13 7984.44 339.233   6
   0  -4 -13 8152.32 351.264   7
   0  -4 -14 4149.51 224.193   6
   0  -4 -14 4509.99 243.507   7
   0  -4 -15 3637.66 181.721   6
   0  -3   0 334.109 97.9362   6
   0  -3   0 246.667 79.5421   7
   0  -3   1 70313.9 1454.10   7
   0  -3  -1 71495.1 1520.45   6
   0  -3   1 71723.4 1445.13  10
   0  -3  -1 69990.3 1486.55   7
   0  -3   1 69717.1 1495.82   6
   0  -3   2 40171.3 866.137  10
   0  -3  -2 37844.9 925.107   6
   0  -3   2 37965.3 880.945   6
   0  -3  -2 37244.5 892.673   7
   0  -3   3 5490.11 226.502   6
   0  -3  -3 5565.50 248.111   7
   0  -3   3 5965.63 237.351  10
   0  -3  -3 5780.88 272.393   6
   0  -3  -4 18945.2 560.034   6
   0  -3   4 18265.1 506.914  10
   0  -3   4 18063.0 476.463   6
   0  -3   5 26141.6 661.406  10
   0  -3  -5 25394.1 708.570   6
   0  -3   5 25073.5 606.851   6
   0  -3   6 9160.47 338.169  10
   0  -3   7 47540.1 1097.31  10
   0  -3   8 16359.2 506.457  10
   0  -3  -8 15781.0 550.885   6
   0  -3  -9 17761.4 599.176   6
   0  -3   9 17226.2 540.551  10
   0  -3 -10 11808.4 477.771   6
   0  -3 -11 36223.2 990.017   6
   0  -3  11 35315.7 826.197   5
   0  -3 -12 80011.1 1789.89   6
   0  -3  12 76339.8 1611.98   5
   0  -3 -13 14807.8 538.289   6
   0  -3  13 13823.7 418.278   5
   0  -3  14 12343.9 380.478   5
   0  -3 -14 13432.3 494.290   6
   0  -3 -15 3445.22 229.406   6
   0  -3  15 2881.32 156.485   5
   0  -3 -16 332.785 117.566   7
   0  -3  16 419.373 69.8146   5
   0  -3 -16 488.357 109.308   6
   0  -3 -17 2024.55 134.318   6
   0  -3 -17 2157.67 162.878   7
   0  -3 -18 1935.22 127.367   7
   0  -2   4 80479.1 1620.79  10
   0  -2   5 79158.0 1608.07  10
   0  -2   6 77939.2 1561.27   2
   0  -2   6 76796.8 1593.53  10
   0  -2  -7 44123.3 966.637   8
   0  -2   7 45753.1 979.522   2
   0  -2   7 45821.6 961.742   5
   0  -2   8 35146.3 795.305   2
   0  -2  -8 34686.7 791.716   8
   0  -2   8 35741.2 786.488   5
   0  -2   9 91681.4 1906.11  10
   0  -2  -9 94270.0 1875.79   8
   0  -2   9 89572.4 1856.97   5
   0  -2  10 22089.4 600.299   5
   0  -2  10 23316.0 632.956  10
   0  -2  11 80753.9 1723.06   5
   0  -2  11 81923.5 1756.93  10
   0  -2 -11 84695.5 1754.21   8
   0  -2 -12 26038.6 698.110   8
   0  -2  12 26213.1 693.568  10
   0  -2 -13 41620.6 1005.56   8
   0  -2  13 39344.3 975.610   5
   0  -2  14 22576.8 640.101   5
   0  -2 -14 22723.1 662.652   8
   0  -2 -15 34911.9 895.835   8
   0  -2  15 34009.6 865.530   5
   0  -2 -16 8215.33 350.114   6
   0  -2 -16 8530.87 348.613   8
   0  -2  16 8315.76 328.187   5
   0  -2 -17 34017.5 832.040   8
   0  -2  17 34737.4 814.495   5
   0  -2 -18 13206.1 403.334   8
   0  -2  18 13430.0 393.798   5
   0  -2 -19 65.0824 63.1533   7
   0  -2 -19 21.2260 51.2725   8
   0  -2  19 21.7862 51.4781   5
   0  -2  20 2700.40 109.945   5
   0  -1   2 25338.5 517.475   2
   0  -1   3 20136.1 428.008   2
   0  -1   4 135954. 2561.91   2
   0  -1   5 182772. 3431.38   2
   0  -1   6 496134. 9263.55   4
   0  -1   6 500852. 9245.78   2
   0  -1   7 19899.4 454.881   2
   0  -1   7 18559.6 463.060   5
   0  -1   7 19418.8 470.465   4
   0  -1   8 50135.3 1045.88   2
   0  -1   8 50867.8 1073.88   4
   0  -1   8 50807.5 1075.71  10
   0  -1   8 50389.3 1064.73   5
   0  -1   9 76623.0 1560.55   4
   0  -1   9 77496.7 1554.92  10
   0  -1   9 74263.1 1550.35   5
   0  -1   9 74218.4 1523.82   2
   0  -1  10 11713.7 348.549   2
   0  -1  10 12355.8 370.541  10
   0  -1  10 11887.1 372.396   5
   0  -1  11 31968.9 768.086  10
   0  -1  11 32471.8 786.117   5
   0  -1  12 6361.60 282.111   5
   0  -1  13 13400.9 454.597   5
   0  -1  14 756.823 135.164   5
   0  -1  15 29156.0 799.205   5
   0  -1 -16 33396.3 940.509   8
   0  -1  16 37363.2 925.478   5
   0  -1 -17 8778.83 384.092   8
   0  -1  17 8801.26 359.226   5
   0  -1 -18 2264.53 190.259   8
   0  -1 -19 4548.02 235.429   8
   0  -1 -20 3581.57 183.229   8
   0   0  -1 486.768 20.0785   1
   0   0   2 10318.3 210.479   1
   0   0  -2 10055.7 209.050   1
   0   0  -3 160726. 3001.32   1
   0   0   3 162887. 3005.44   1
   0   0   4 621292. 11422.2   1
   0   0  -4 618124. 11415.3   1
   0   0   5 233670. 4325.00   1
   0   0  -5 231059. 4315.03   1
   0   0  -6 435.891 47.0542   1
   0   0   6 461.813 56.6507   1
   0   0   7 10596.6 212.735   3
   0   0   8 82353.3 1640.49   5
   0   0   9 28034.8 656.002   5
   0   0  10 21311.2 547.920   5
   0   0  11 190.824 76.8531   5
   0   0  12-3.74018 76.3212   5
   0   0  13 15707.3 495.944   5
   0   0  14 6751.63 309.921   5
   0   0  15 29581.2 798.026   5
   0   0  16 3562.35 234.356   5
   0   0  17 5087.87 268.623   5
   0   0  18 22186.1 614.767   5
   0   0  19 3576.63 190.996   5
   0   0  20 7529.21 253.525   5
   0   1   0 41.5116 32.5104   1
   0   1  -1 324956. 6104.56   2
   0   1   1 328379. 6091.78   1
   0   1  -1 338965. 6115.13   1
   0   1  -2 26540.7 510.650   4
   0   1  -2 25958.3 500.800   2
   0   1  -3 19119.7 411.469   4
   0   1  -3 19724.9 403.516   2
   0   1  -4 132796. 2577.39   1
   0   1  -4 134707. 2516.24   3
   0   1  -4 140382. 2557.62   4
   0   1  -5 180554. 3417.65   1
   0   1  -6 516952. 9604.43   1
   0   1  -7 19785.2 479.012   1
   0   1   8 48675.6 1005.89   5
   0   1  -8 47699.6 1017.36   1
   0   1  -9 74061.5 1526.27   1
   0   1   9 76093.8 1519.96   5
   0   1  10 12369.2 362.543   5
   0   1  11 30975.7 741.995   5
   0   1  12 7209.80 280.051   5
   0   1  13 13983.7 437.923   5
   0   1  14 718.170 110.564   5
   0   1  15 28048.2 734.364   5
   0   1  16 35740.0 872.019   5
   0   1  17 9313.95 337.143   5
   0   1 -18 1921.60 177.392   8
   0   1  18 2108.72 141.655   5
   0   1  19 4419.44 178.230   5
   0   1 -19 3626.42 209.159   8
   0   1 -20 3054.85 162.927   8
   0   2   0 262819. 4843.17   1
   0   2   0 254148. 4865.55   2
   0   2   1 75410.7 1482.18   1
   0   2  -1 78916.8 1512.89   2
   0   2  -1 76621.0 1507.61   1
   0   2  -2 2375.30 110.641   2
   0   2  -2 2481.37 118.434   1
   0   2   2 2408.42 90.5518   1
   0   2  -3 29343.7 611.063   2
   0   2   3 27409.8 559.111   1
   0   2  -3 27906.9 614.718   4
   0   2  -3 30188.5 643.937   1
   0   2  -4 82250.0 1622.42   4
   0   2  -4 82513.4 1608.60   2
   0   2  -4 83454.7 1657.02   1
   0   2  -5 77973.3 1593.27   1
   0   2  -5 76550.8 1507.34   3
   0   2  -6 82225.1 1531.78   4
   0   2  -6 74158.2 1450.03   3
   0   2 -17 29940.1 780.098   8
   0   2 -18 11713.2 374.975   8
   0   2 -19 46.1363 51.9150   8
   0   3   0-9.24434 41.6900   2
   0   3   0 53.8664 42.6195   1
   0   3  -1 71614.9 1499.11   2
   0   3  -1 73029.9 1485.90   1
   0   3   1 73752.4 1532.50   2
   0   3  -2 40445.4 900.096   1
   0   3  -2 39216.7 884.263   2
   0   3  -2 40340.6 887.446   4
   0   3   2 41578.4 953.440   2
   0   3  -3 6036.97 222.100   2
   0   3  -3 6319.74 246.093   1
   0   3  -3 6298.25 225.549   4
   0   3  -4 17480.1 453.063   2
   0   3  -4 18176.3 464.285   4
   1  -5 -13 1254.84 84.0408   6
   1  -5 -12 3183.17 158.801   6
   1  -5 -12 2878.55 148.147   7
   1  -5 -11 2251.70 148.853   7
   1  -5 -10 6493.09 264.642   7
   1  -5  -9 7975.07 306.343   7
   1  -5  -9 7452.42 315.782   6
   1  -5  -8 2163.79 165.614   7
   1  -5  -8 2136.65 182.991   6
   1  -5  -7 1143.24 161.876   6
   1  -5  -7 1104.39 134.481   7
   1  -5  -6 5484.32 285.742   6
   1  -5  -6 5065.40 247.396   7
   1  -5  -5 2766.72 210.344   6
   1  -5  -5 2712.65 179.650   7
   1  -5  -4 552.209 106.710   7
   1  -5  -4 471.268 128.564   6
   1  -5  -3 10233.1 350.250   7
   1  -5  -3 10409.7 396.608   6
  -1  -5   2 2371.44 156.289   6
   1  -5  -2 2541.57 159.419   7
   1  -5  -2 2384.08 190.162   6
   1  -5  -1 21964.7 617.601   6
  -1  -5   1 20921.9 577.921   6
  -1  -5   0 6862.20 290.519   6
   1  -5   0 7166.04 301.806   6
  -1  -5  -1 23367.5 647.332   6
   1  -5   1 23214.4 627.962   6
  -1  -5  -2 17420.8 528.992   6
   1  -5   2 15717.6 468.722   6
   1  -5   3 612.757 91.9620   6
  -1  -5  -3 409.324 120.093   6
  -1  -5  -4 8364.93 354.029   6
  -1  -5  -4 7617.93 292.009   7
  -1  -5  -5 19951.0 602.913   6
  -1  -5  -5 19542.3 543.258   7
  -1  -5  -6 1606.35 169.285   6
  -1  -5  -6 1392.98 136.369   7
  -1  -5  -7 1498.39 163.352   6
  -1  -5  -7 1367.86 136.306   7
  -1  -5  -8 9161.29 324.603   7
  -1  -5  -8 9049.12 357.552   6
  -1  -5  -9 5468.47 236.903   7
  -1  -5  -9 5551.88 262.721   6
  -1  -5 -10 875.484 116.129   6
  -1  -5 -10 936.043 104.726   7
  -1  -5 -11 2390.53 131.636   7
   1  -4 -16 2967.96 136.535   6
   1  -4 -16 3357.72 164.304   7
   1  -4 -15 3920.78 195.042   6
   1  -4 -14 1095.44 135.561   6
   1  -4 -13 2002.35 196.868   7
   1  -4 -13 1979.77 186.071   6
   1  -4 -12 10129.4 419.789   7
   1  -4 -12 9873.08 409.744   6
   1  -4 -11 9949.34 426.161   6
   1  -4 -11 10164.2 429.133   7
   1  -4 -10 693.955 160.961   7
   1  -4 -10 857.096 170.196   6
   1  -4  -9 1830.00 195.429   7
   1  -4  -8 34879.0 947.888   7
   1  -4  -7 30682.2 899.450   6
   1  -4  -7 33642.5 894.716   7
   1  -4  -6 10889.0 455.851   6
   1  -4  -6 11421.0 446.192   7
   1  -4  -5 2150.09 200.068   7
   1  -4  -5 2098.93 215.377   6
  -1  -4   4 18516.8 516.422   6
   1  -4  -4 18956.7 587.425   7
   1  -4  -4 19271.4 620.739   6
   1  -4  -3 39451.8 1022.39   6
  -1  -4   3 40176.7 936.895   6
   1  -4  -3 39450.2 984.546   7
  -1  -4   2 10754.6 389.091   6
   1  -4  -2 11920.2 414.097   7
   1  -4  -2 11502.1 442.877   6
  -1  -4   1 1056.90 137.186   6
   1  -4  -1 1003.87 131.684   7
   1  -4  -1 939.019 149.335   6
  -1  -4   0 5630.95 285.129   6
   1  -4   0 5332.09 281.466   6
   1  -4   0 5527.93 250.335   7
   1  -4   1 803.082 130.619   6
   1  -4   1 723.428 101.760   7
  -1  -4  -1 611.442 107.957   7
  -1  -4  -1 533.003 130.865   6
  -1  -4  -2 1113.80 164.390   6
   1  -4   2 1093.19 136.525   6
  -1  -4  -2 949.233 131.890   7
   1  -4   2 1073.88 111.608  10
  -1  -4  -3 29827.9 785.820   7
   1  -4   3 28973.9 726.283  10
   1  -4   3 29206.1 746.622   6
  -1  -4  -3 29149.8 824.143   6
  -1  -4  -4 7074.34 326.596   7
  -1  -4  -4 7034.22 354.517   6
   1  -4   4 7233.44 293.257  10
   1  -4   4 6940.99 279.986   6
  -1  -4  -5 10824.4 453.596   6
   1  -4   5 10615.1 350.035   6
  -1  -4  -5 11080.6 427.943   7
   1  -4   5 10500.9 381.906  10
  -1  -4  -6 8591.57 411.411   6
  -1  -4  -6 8905.11 391.426   7
   1  -4   6 9232.17 352.941  10
  -1  -4  -7 44426.8 1122.99   7
   1  -4   7 44501.4 1063.22  10
  -1  -4  -7 43912.6 1157.66   6
  -1  -4  -8 9148.52 411.399   7
   1  -4   8 9532.45 370.544  10
  -1  -4  -8 9540.09 432.786   6
  -1  -4  -9 1147.94 178.496   7
  -1  -4 -10 5590.07 316.003   7
  -1  -4 -11 9112.22 392.068   7
  -1  -4 -11 8684.06 399.517   6
  -1  -4 -12 4258.51 263.011   7
  -1  -4 -12 4481.08 269.155   6
  -1  -4 -13 9143.20 361.124   6
  -1  -4 -13 9079.23 362.746   7
  -1  -4 -14 2827.24 183.968   6
  -1  -4 -14 2993.11 188.384   7
  -1  -4 -15 5289.72 219.865   7
  -1  -4 -15 4689.35 199.280   6
   1  -3 -18 997.682 108.834   7
   1  -3 -17 3125.68 169.460   6
   1  -3 -17 3372.01 203.353   7
   1  -3 -16 2845.65 207.835   7
   1  -3 -16 2847.54 189.111   6
  -1  -3  16 2538.00 137.636   5
   1  -3 -15 920.902 146.576   6
  -1  -3  15 869.318 95.8815   5
  -1  -3  14 25727.1 644.190   5
   1  -3 -14 27549.4 773.436   6
   1  -3 -13 45618.3 1178.35   6
  -1  -3  13 46963.7 1032.85   5
  -1  -3  12 13118.8 392.997   5
   1  -3 -12 13385.6 515.687   6
   1  -3 -11 28647.7 835.691   6
   1  -3 -10 51072.3 1247.59   6
  -1  -3  10 48564.4 1160.73  10
   1  -3  -9 26588.4 774.739   6
  -1  -3   9 26230.4 711.269  10
  -1  -3   8 12504.6 418.694  10
   1  -3  -8 12347.1 466.702   6
   1  -3  -7 26513.2 780.077   6
  -1  -3   7 31033.2 751.864  10
  -1  -3   6 1298.87 129.111  10
   1  -3  -5 20540.8 612.913   6
  -1  -3   5 21792.5 570.998  10
  -1  -3   4 3690.40 185.853  10
  -1  -3   4 3577.36 168.701   6
   1  -3  -4 3505.69 205.302   7
   1  -3  -4 3527.72 216.334   6
   1  -3  -3 9449.95 340.233   7
  -1  -3   3 9505.51 305.787  10
   1  -3  -3 9232.84 354.645   6
  -1  -3   3 9108.42 305.897   6
   1  -3  -2 2500.49 175.726   7
   1  -3  -2 2804.05 190.189   6
  -1  -3   2 2745.71 147.806  10
   1  -3  -1 3644.94 199.663   7
   1  -3  -1 4287.57 230.049   6
   1  -3   0 10562.6 342.956   7
  -1  -3   0 10522.5 363.042   6
   1  -3   0 11062.4 370.671   6
  -1  -3   0 10995.7 343.421   7
   1  -3   1 28106.5 652.982  10
   1  -3   1 26936.3 650.362   7
  -1  -3  -1 26781.4 670.217   7
  -1  -3  -1 27471.9 706.148   6
   1  -3   1 26869.1 683.324   6
   1  -3   2 20522.0 514.112   7
   1  -3   2 21590.0 558.221   6
   1  -3   2 21304.6 543.021  10
  -1  -3  -2 19790.4 547.959   7
  -1  -3  -2 21155.3 590.794   6
   1  -3   3 47717.9 1041.46  10
   1  -3   3 46597.6 1025.52   6
  -1  -3  -3 47416.2 1096.95   6
   1  -3   3 44983.1 983.519   7
   1  -3   4 2170.05 140.690   6
   1  -3   4 2198.42 156.479  10
  -1  -3  -4 2248.15 181.952   6
   1  -3   5 12183.8 360.205   6
   1  -3   5 12064.7 401.198  10
   1  -3   6 13768.9 440.608  10
   1  -3   6 13245.0 379.729   6
   1  -3   7 669.997 118.387  10
   1  -3   8 10392.6 392.546  10
   1  -3   9 36912.0 933.599  10
   1  -3  10 9254.65 314.580   5
   1  -3  11 10227.6 408.557  10
   1  -3  11 10930.9 355.952   5
  -1  -3 -12 50619.3 1288.55   6
   1  -3  12 51581.1 1138.42   5
   1  -3  13 10021.1 339.521   5
  -1  -3 -13 10794.7 453.375   6
   1  -3  14 9700.86 324.438   5
  -1  -3 -14 10300.0 426.169   6
  -1  -3 -15 4881.62 266.087   6
   1  -3  15 4980.34 202.617   5
  -1  -3 -16 1466.45 139.687   6
   1  -3  16 1457.12 99.8709   5
  -1  -3 -17 1728.56 139.675   7
  -1  -3 -17 1502.83 111.030   6
  -1  -3 -18 427.885 68.3286   7
  -1  -2  20 1199.00 81.7618   5
  -1  -2  19 3111.01 155.281   5
   1  -2 -19 3066.98 162.381   8
   1  -2 -19 2919.67 161.626   7
  -1  -2  18 5465.12 235.731   5
   1  -2 -18 5616.32 253.762   8
   1  -2 -17 15379.4 487.970   8
  -1  -2  17 14497.7 455.463   5
  -1  -2  16 197.374 93.6417   5
   1  -2 -16 159.080 95.0559   6
   1  -2 -16 111.881 94.3818   8
   1  -2 -15 7239.24 336.987   8
  -1  -2  15 6817.30 303.153   5
   1  -2 -15 7107.62 334.838   6
  -1  -2  14 10461.1 390.572   5
   1  -2 -14 11759.4 427.019   8
  -1  -2  13 37062.8 927.754   5
   1  -2 -13 40346.7 973.115   8
   1  -2 -12 14180.8 460.676   8
  -1  -2  12 13149.4 428.054   5
  -1  -2  11 26968.2 698.504  10
  -1  -2  11 26135.2 670.850   5
   1  -2 -11 26713.7 697.760   8
  -1  -2  10 40824.4 943.143   5
   1  -2 -10 42448.9 969.081   8
  -1  -2  10 42418.3 977.863  10
   1  -2  -9 25218.4 618.696   8
  -1  -2   9 23495.3 615.965   2
  -1  -2   9 24880.0 634.689  10
  -1  -2   9 24157.8 597.977   5
  -1  -2   8 70810.7 1490.92   2
  -1  -2   8 71430.7 1461.63   5
   1  -2  -8 73267.8 1483.83   8
   1  -2  -7 109903. 2184.50   8
  -1  -2   7 113701. 2171.09   5
  -1  -2   7 110727. 2208.71   2
  -1  -2   7 109960. 2218.69  10
  -1  -2   6 59464.3 1250.61   2
  -1  -2   6 60826.8 1266.26  10
  -1  -2   5 127017. 2483.56  10
   1  -2   4 55.5690 59.9318  10
   1  -2   5 16800.0 457.631  10
   1  -2   6 12978.4 349.407   5
   1  -2   7 26599.9 630.684   5
   1  -2   7 27389.6 627.038   2
   1  -2   8 661.290 108.960  10
   1  -2   8 739.075 90.7533   5
  -1  -2  -8 763.992 90.3357   8
  -1  -2  -9 22909.8 593.266   8
   1  -2   9 22362.3 582.243   5
   1  -2   9 22982.4 623.435  10
  -1  -2 -10 8236.25 313.720   8
   1  -2  10 8034.29 331.335  10
   1  -2  10 8477.29 309.756   5
  -1  -2 -11 17421.5 520.925   8
   1  -2  11 17021.3 532.114  10
   1  -2  11 17468.9 513.203   5
  -1  -2 -12 9681.93 373.597   8
   1  -2  12 9247.06 360.647   5
   1  -2  12 10036.0 376.359  10
  -1  -2 -13 2856.85 203.757   8
   1  -2  13 2455.11 186.667   5
   1  -2  14 6589.32 300.786   5
  -1  -2 -14 6548.10 308.137   8
   1  -2  15 5970.43 282.572   5
  -1  -2 -15 6304.96 297.307   8
  -1  -2 -16 403.447 105.274   8
   1  -2  16 436.727 100.662   5
   1  -2  17 966.220 114.563   5
  -1  -2 -17 1086.31 124.023   6
  -1  -2 -17 955.428 116.212   8
  -1  -2 -18 9043.57 295.738   8
   1  -2  18 9862.13 306.394   5
  -1  -2 -19 2602.69 136.178   7
   1  -2  19 3118.24 134.666   5
   1  -1 -21 3215.08 153.668   8
   1  -1 -20 9738.34 339.333   8
   1  -1 -19 5817.25 278.376   8
  -1  -1  19 5516.37 248.225   5
  -1  -1  18 2730.70 191.233   5
   1  -1 -18 2894.38 215.689   8
   1  -1 -17 12221.5 467.334   8
  -1  -1  17 11738.4 431.532   5
  -1  -1  16 5815.78 291.572   5
   1  -1 -16 6192.21 323.042   8
   1  -1 -15 39831.6 1010.59   8
  -1  -1  15 37122.8 955.506   5
  -1  -1  14 42329.5 1029.86   5
  -1  -1  13 912.770 125.564   5
  -1  -1  12 32416.6 800.031   5
  -1  -1  11 36660.7 842.236  10
  -1  -1  11 36426.9 855.729   5
  -1  -1  10 90992.8 1830.61   5
  -1  -1  10 91815.7 1822.63  10
  -1  -1  10 87585.2 1808.76   2
  -1  -1   9 17268.9 456.728   5
  -1  -1   9 17761.2 458.887  10
  -1  -1   9 17414.0 448.067   2
  -1  -1   8 166082. 3101.98   2
  -1  -1   8 160236. 3109.95   5
  -1  -1   8 159413. 3113.43  10
  -1  -1   7 53807.0 1094.52   2
  -1  -1   6 172648. 3261.34   2
  -1  -1   5 170327. 3208.38   2
  -1  -1   4 94089.0 1797.68   2
  -1  -1   3 51245.1 1005.20   2
  -1  -1   2 92454.0 1760.77   2
   1  -1   0 46325.3 897.383   1
   1  -1   1 687203. 12674.4   1
   1  -1   2 350081. 6583.85   2
   1  -1   2 366346. 6612.32   1
   1  -1   3 59046.2 1137.70   2
   1  -1   4 45611.3 876.379   4
   1  -1   4 41728.9 853.976   2
   1  -1   5 172816. 3271.85   2
   1  -1   5 170950. 3314.18   1
   1  -1   5 179427. 3297.60   4
   1  -1   6 59880.2 1193.01   2
   1  -1   6 61374.7 1217.54   4
   1  -1   6 59677.8 1235.57   1
   1  -1   7 14592.8 396.824  10
   1  -1   7 14043.6 383.061   5
   1  -1   7 14878.5 362.209   2
   1  -1   7 14903.3 385.232   4
   1  -1   8 66688.4 1355.48   2
   1  -1   8 68030.9 1399.92  10
   1  -1   8 67978.0 1392.67   5
   1  -1   8 67577.3 1391.27   4
   1  -1   9 255.240 77.9347   5
   1  -1   9 239.219 63.5707   4
   1  -1   9 330.704 75.0528  10
   1  -1   9 358.134 59.3426   2
   1  -1  10 27315.7 691.750   5
   1  -1  10 28308.3 687.251  10
   1  -1  11 7027.33 272.503  10
   1  -1  11 6711.62 284.772   5
   1  -1  12 52828.7 1189.90   5
   1  -1  12 50338.1 1141.88  10
   1  -1  13 16665.4 528.070   5
   1  -1  14 1182.21 146.187   5
   1  -1  15 3738.30 239.449   5
  -1  -1 -16 1828.84 190.614   8
   1  -1  16 1659.22 174.273   5
  -1  -1 -17 25853.1 729.805   8
  -1  -1 -18 6634.19 298.270   8
  -1  -1 -19 2773.81 173.132   8
  -1  -1 -20 143.689 62.7251   8
  -1   0  21 4171.61 163.393   5
  -1   0  20 4458.03 199.683   5
  -1   0  19 4227.25 220.094   5
  -1   0  18 9713.01 368.639   5
  -1   0  17 303.018 119.809   5
  -1   0  16 32979.8 866.147   5
  -1   0  15 38911.2 978.272   5
  -1   0  14 119355. 2456.17   5
  -1   0  13 762.770 114.441   5
  -1   0  12 24783.2 646.801   5
  -1   0  11 6789.06 262.743   5
  -1   0  10 36957.8 830.990   5
  -1   0  10 36455.3 817.412   4
  -1   0   9 32368.0 726.598   5
  -1   0   9 31696.7 708.251   4
   1   0  -8 302221. 5624.09   1
  -1   0   8 302134. 5657.48   4
  -1   0   7 65009.0 1286.89   4
   1   0  -7 65647.5 1269.20   1
   1   0  -6 7350.05 190.792   1
  -1   0   6 7176.68 196.570   4
   1   0  -5 11813.9 261.558   1
  -1   0   5 11048.0 264.074   4
  -1   0   4 11012.2 255.364   4
   1   0  -4 12255.5 256.926   1
  -1   0   3 8424.54 207.146   4
   1   0  -3 11344.8 212.824   1
   1   0  -2 35580.1 672.567   4
   1   0  -1 41448.6 771.596   4
  -1   0  -1 353195. 6473.63   3
   1   0   1 350872. 6472.67   3
   1   0   2 16703.9 317.891   3
   1   0   2 16239.8 333.150   1
   1   0   3 88696.4 1637.82   3
   1   0   3 87489.8 1663.90   1
   1   0   4 65499.1 1241.15   3
   1   0   4 70276.6 1280.19   1
   1   0   5 33630.0 640.721   3
   1   0   5 35701.7 695.794   1
   1   0   6 103669. 1989.07   1
   1   0   7 13290.1 339.218   4
   1   0   7 13566.6 337.120   1
   1   0   8 9611.56 292.817   5
   1   0   8 9507.52 282.537   4
   1   0   9 7084.38 247.117   4
   1   0   9 7444.00 261.075   5
   1   0  10 232.246 73.5871   5
   1   0  11 43320.1 998.607   5
   1   0  12 28189.5 732.834   5
   1   0  13 333.200 101.626   5
   1   0  14 22006.6 642.255   5
   1   0  15 5599.21 288.652   5
   1   0  16 3060.77 216.562   5
   1   0  17 686.842 124.760   5
   1   0  18 14775.5 438.238   5
  -1   0 -18 11115.5 452.527   8
   1   0  19 493.257 84.7864   5
  -1   0 -19 419.751 112.991   8
  -1   0 -20 2642.36 160.614   8
   1   0  20 2935.82 134.933   5
   1   1 -21 2559.75 130.754   8
   1   1 -20 8009.24 289.353   8
   1   1 -19 5008.52 250.826   8
  -1   1  19 5647.50 217.863   5
   1   1 -18 2307.66 191.601   8
  -1   1  18 2806.68 169.275   5
  -1   1  17 11941.3 401.650   5
  -1   1  16 5812.13 271.272   5
  -1   1  15 36302.1 891.291   5
  -1   1  14 40587.4 967.848   5
  -1   1  13 982.365 114.534   5
  -1   1  12 31394.1 757.990   5
  -1   1  11 36506.3 835.498   5
  -1   1  10 91454.6 1824.46   5
   1   1 -10 91139.7 1826.94   1
  -1   1  10 89798.9 1812.67   4
   1   1  -9 17560.7 458.554   1
  -1   1   9 17944.1 448.983   5
   1   1  -8 157580. 3030.40   1
   1   1  -7 53703.1 1106.79   1
   1   1  -6 167148. 3178.83   1
   1   1  -5 172287. 3216.75   1
   1   1  -5 167882. 3192.32   4
   1   1  -4 90332.3 1684.45   3
   1   1  -4 90208.2 1717.51   4
   1   1  -4 92951.0 1709.92   2
   1   1  -3 51770.4 982.661   4
   1   1  -3 48812.0 958.555   3
   1   1  -3 49809.0 971.251   2
   1   1  -2 94243.8 1763.26   2
  -1   1   2 92620.9 1724.39   1
   1   1  -1 54836.7 1091.21   2
  -1   1   1 57506.4 1069.40   1
  -1   1   0 44841.8 869.018   1
  -1   1  -1 695588. 12894.9   4
  -1   1  -1 702010. 12894.3   2
  -1   1  -1 704878. 12912.5   1
  -1   1  -2 354042. 6387.19   2
  -1   1  -2 356389. 6396.42   4
  -1   1  -3 57857.4 1114.97   4
   1   1   4 43092.2 786.440   1
  -1   1  -4 44644.8 856.368   1
  -1   1  -5 182505. 3389.35   1
   1   1   5 177418. 3316.93   1
  -1   1  -6 61793.3 1238.40   1
   1   1   6 60981.5 1169.73   1
  -1   1  -7 14542.8 380.388   1
   1   1   7 14398.0 315.005   1
   1   1   8 66502.9 1353.30   5
  -1   1  -8 66834.5 1366.27   1
   1   1   9 267.018 63.9375   5
   1   1  10 27295.9 660.392   5
   1   1  11 6943.58 268.072   5
   1   1  12 52089.6 1160.55   5
   1   1  13 16020.7 485.133   5
   1   1  14 982.665 124.231   5
   1   1  15 4077.08 223.512   5
   1   1  16 1929.75 152.613   5
   1   1  17 24881.4 633.559   5
   1   1  18 7047.93 246.369   5
  -1   1 -18 5985.73 282.130   8
  -1   1 -19 2306.37 158.285   8
   1   1  19 2699.30 124.987   5
  -1   1 -20 147.484 63.1548   8
   1   2 -19 2734.48 149.628   8
   1   2 -18 4941.02 231.767   8
   1   2 -17 13178.8 441.420   8
   1   2  -8 71543.0 1504.58   1
   1   2  -7 120264. 2350.21   4
   1   2  -6 64366.3 1261.85   4
   1   2  -6 60117.0 1188.77   3
   1   2  -5 135215. 2497.07   2
   1   2  -5 134039. 2512.81   4
   1   2  -5 128608. 2538.92   1
   1   2  -5 124902. 2460.40   3
   1   2  -4 109660. 2101.29   2
   1   2  -4 112092. 2143.03   1
   1   2  -4 113013. 2118.80   4
   1   2  -3 16634.6 404.728   2
   1   2  -3 17744.8 432.876   1
  -1   2   3 17242.0 350.010   1
  -1   2   2 26280.6 531.158   1
   1   2  -2 25085.8 572.494   2
   1   2  -2 26231.7 586.299   1
  -1   2   1 64511.2 1260.86   1
   1   2  -1 63301.4 1297.16   2
   1   2  -1 66700.4 1296.03   1
  -1   2   0 19768.4 435.686   1
   1   2   0 19180.2 464.716   2
  -1   2   0 18841.6 442.708   2
   1   2   0 19047.8 437.856   1
  -1   2  -1 51669.2 1039.89   2
   1   2   1 50395.1 1025.59   1
  -1   2  -1 53322.4 1052.83   1
  -1   2  -2 2232.47 97.9603   4
   1   2   2 2032.81 88.8960   1
  -1   2  -2 2153.11 97.7889   2
  -1   2  -2 2032.69 110.904   1
  -1   2  -3 20170.8 459.897   4
  -1   2  -3 21068.6 453.254   2
  -1   2  -3 21262.1 498.250   1
   1   2   3 20102.5 427.544   1
  -1   2  -4 13.8987 54.0566   1
  -1   2  -4 112.854 36.3072   4
  -1   2  -4-3.82680 33.5900   2
   1   2   4 21.7345 18.6103   1
  -1   2  -5 16780.6 376.347   3
  -1   2  -5 18098.9 419.446   4
  -1   2  -5 17707.4 460.246   1
  -1   2  -6 11378.7 243.103   3
  -1   2  -7 27507.7 670.220   1
  -1   2 -17 1108.01 131.353   8
  -1   2 -18 7308.53 269.670   8
   1   3  -4 3811.18 170.713   3
   1   3  -4 3572.67 163.728   2
   1   3  -4 3836.83 178.337   4
   1   3  -3 9646.17 310.026   4
   1   3  -3 10013.5 318.174   3
  -1   3   3 9651.68 338.527   2
   1   3  -3 9079.02 313.062   1
   1   3  -3 9253.22 299.905   2
  -1   3   2 2486.30 151.739   2
   1   3  -2 2120.44 129.864   1
   1   3  -2 2154.55 145.053   3
   1   3  -2 2013.92 128.583   2
   1   3  -1 2498.75 148.312   2
   1   3  -1 2418.03 135.890   1
  -1   3   0 11419.6 344.280   2
   1   3   0 10768.6 314.325   1
   1   3   0 11089.8 361.371   2
  -1   3   0 10683.5 304.488   1
  -1   3  -1 28048.4 660.138   2
   1   3   1 28227.6 715.987   2
  -1   3  -1 28728.0 656.991   1
  -1   3  -1 28400.2 648.959   4
  -1   3  -2 21579.4 516.400   4
  -1   3  -2 21220.8 518.943   2
  -1   3  -2 21661.7 542.316   1
  -1   3  -3 48047.4 1014.84   4
   2  -6  -4 4231.95 149.322   6
   2  -6  -3 4374.23 150.728   6
   2  -5 -13 1508.41 98.1675   6
   2  -5 -13 1628.73 102.183   7
   2  -5 -12 5865.57 223.880   7
   2  -5 -12 5997.71 228.600   6
   2  -5 -11 2676.81 167.515   6
   2  -5 -11 2785.36 166.099   7
   2  -5 -10 5220.15 241.077   7
   2  -5  -9 940.812 126.477   7
   2  -5  -8 2691.24 184.667   7
   2  -5  -8 2601.47 200.473   6
   2  -5  -7 1882.31 181.909   6
   2  -5  -7 1745.75 155.673   7
   2  -5  -6 686.383 136.613   6
   2  -5  -6 693.178 118.826   7
   2  -5  -5 8590.70 329.176   7
   2  -5  -5 8647.06 361.156   6
   2  -5  -4 17313.6 541.707   6
   2  -5  -4 16197.9 487.684   7
   2  -5  -3 9505.05 375.691   6
   2  -5  -3 9715.75 340.889   7
   2  -5  -2 3259.27 217.106   6
   2  -5  -2 3483.83 187.797   7
   2  -5  -1 32768.0 774.592   7
  -2  -5   1 34468.5 805.952   6
   2  -5  -1 31849.7 834.271   6
  -2  -5   0 2480.71 170.727   6
   2  -5   0 2585.84 187.182   6
  -2  -5  -1 15989.0 500.163   6
   2  -5   1 16432.2 487.980   6
  -2  -5  -2 450.508 116.851   6
   2  -5   2 318.259 86.9962   6
   2  -5   3 1173.36 115.353   6
  -2  -5  -3 1253.46 150.422   6
  -2  -5  -4 22925.9 657.653   6
  -2  -5  -5 9347.38 323.922   7
  -2  -5  -5 9894.07 383.791   6
  -2  -5  -6 4240.82 209.545   7
  -2  -5  -6 4448.13 254.137   6
  -2  -5  -7 12386.2 429.163   6
  -2  -5  -7 11650.6 373.972   7
  -2  -5  -8 4582.31 213.266   7
  -2  -5  -8 5216.68 258.743   6
  -2  -5  -9 2217.21 141.581   7
  -2  -5  -9 2066.44 161.149   6
  -2  -5 -10 724.688 104.389   6
  -2  -5 -10 751.863 86.7094   7
  -2  -5 -11 3753.73 171.959   6
   2  -4 -17 1581.94 99.0956   7
   2  -4 -16 3787.42 161.191   6
   2  -4 -16 4449.28 197.892   7
   2  -4 -15 6971.64 268.715   6
   2  -4 -14 965.842 133.446   6
   2  -4 -13 2645.34 204.255   6
   2  -4 -12 3167.69 232.735   6
   2  -4 -12 3378.63 248.889   7
   2  -4 -11 4865.11 298.077   7
   2  -4 -11 4696.59 291.180   6
   2  -4 -10 12425.3 481.989   7
   2  -4 -10 11981.4 482.288   6
   2  -4  -9 4567.58 290.965   7
   2  -4  -9 4432.19 295.524   6
   2  -4  -8 17048.8 586.108   7
   2  -4  -7 1315.86 181.117   7
   2  -4  -6 9292.68 419.399   6
   2  -4  -6 9806.43 409.275   7
   2  -4  -5 7368.43 347.927   7
   2  -4  -5 7807.17 371.963   6
   2  -4  -4 1523.53 191.256   6
   2  -4  -4 1618.32 175.048   7
   2  -4  -3 15201.9 498.722   7
   2  -4  -3 15138.6 525.502   6
  -2  -4   3 14477.8 445.727   6
   2  -4  -2 4843.69 256.983   7
   2  -4  -2 5275.30 292.347   6
  -2  -4   2 5280.73 253.527   6
   2  -4  -1 10964.5 382.853   7
   2  -4  -1 10548.9 419.194   6
  -2  -4   1 10893.6 397.422   6
  -2  -4   0 2141.37 185.212   6
   2  -4   0 2366.92 192.179   6
   2  -4   0 2191.23 162.932   7
   2  -4   1 6650.93 271.913   7
  -2  -4  -1 6891.17 285.352   7
   2  -4   1 6884.62 305.271   6
   2  -4   1 6363.69 258.782  10
  -2  -4  -1 6809.01 322.134   6
   2  -4   2 9765.20 348.789  10
   2  -4   2 10005.8 333.951   7
  -2  -4  -2 9653.16 405.221   6
  -2  -4  -2 10571.7 380.130   7
   2  -4   2 10380.0 379.151   6
  -2  -4  -3 14416.8 474.310   7
  -2  -4  -3 14554.1 515.194   6
   2  -4   3 14046.7 450.877   6
   2  -4   3 13295.0 438.850  10
   2  -4   4 18149.1 516.360   6
  -2  -4  -4 17812.0 564.323   7
   2  -4   4 17799.1 533.572  10
  -2  -4  -4 17592.3 604.038   6
   2  -4   5 2235.01 157.664   6
  -2  -4  -5 2185.45 218.591   6
  -2  -4  -5 2213.53 197.742   7
   2  -4   5 2229.69 176.608  10
   2  -4   6 8154.62 340.834  10
  -2  -4  -6 8558.34 405.329   6
  -2  -4  -6 8700.82 381.772   7
  -2  -4  -7 18597.3 632.545   6
  -2  -4  -7 16898.3 580.511   7
   2  -4   7 17152.3 542.094  10
  -2  -4  -8 7200.05 355.195   7
   2  -4   8 7229.14 321.258  10
  -2  -4  -8 7148.16 381.599   6
  -2  -4  -9 502.920 160.467   6
  -2  -4  -9 480.874 143.600   7
   2  -4   9 425.571 113.325  10
  -2  -4 -10 7085.45 350.042   7
  -2  -4 -11 8452.16 372.238   7
  -2  -4 -12 3592.29 237.188   6
  -2  -4 -12 3499.57 234.417   7
  -2  -4 -13 920.332 132.829   7
  -2  -4 -13 974.154 134.665   6
  -2  -4 -14 1657.75 138.006   6
  -2  -4 -14 1751.95 143.063   7
  -2  -4 -15 3735.18 165.311   7
  -2  -4 -15 3382.69 151.308   6
   2  -3 -18 11890.1 370.953   7
   2  -3 -17 3351.63 175.578   6
   2  -3 -17 3635.64 214.024   7
   2  -3 -16 3639.46 212.858   6
  -2  -3  16 3468.92 162.827   5
   2  -3 -16 3843.30 242.842   7
  -2  -3  15 5727.75 224.881   5
   2  -3 -15 6021.44 297.786   6
   2  -3 -15 5842.69 308.349   7
   2  -3 -14 4070.40 263.531   6
  -2  -3  14 3855.87 185.176   5
   2  -3 -13 9133.27 400.905   6
  -2  -3  13 8352.87 291.427   5
   2  -3 -12 7004.44 355.996   6
   2  -3 -11 12868.1 497.478   6
   2  -3 -10 3263.76 244.788   6
  -2  -3   9 1416.10 146.232  10
   2  -3  -9 1674.31 189.253   6
  -2  -3   8 11031.2 382.147  10
   2  -3  -8 10517.7 425.397   6
   2  -3  -7 10691.7 415.755   6
  -2  -3   7 10834.0 372.263  10
  -2  -3   6 7644.58 288.775  10
   2  -3  -6 6938.50 308.631   7
   2  -3  -5 13031.5 435.743   7
  -2  -3   5 13342.8 399.818  10
   2  -3  -4 4888.79 246.018   7
   2  -3  -4 4860.67 254.254   6
  -2  -3   4 4892.10 210.851  10
   2  -3  -3 3135.75 192.652   7
   2  -3  -3 3203.65 203.625   6
  -2  -3   3 3173.92 157.084  10
  -2  -3   3 2876.78 159.008   6
   2  -3  -2 94456.3 2017.09   6
  -2  -3   2 98073.8 1977.54   6
   2  -3  -2 95685.9 2000.03   7
  -2  -3   2 100089. 1929.62  10
  -2  -3   1 13158.8 404.304   6
   2  -3  -1 12407.9 395.887   7
   2  -3  -1 12944.2 419.033   6
   2  -3   0 44169.9 968.941  10
  -2  -3   0 45095.9 1021.90   6
   2  -3   0 44589.0 1018.67   6
  -2  -3   0 44063.2 976.598   7
   2  -3   0 43627.6 988.720   7
   2  -3   1 18695.9 498.207   7
  -2  -3  -1 18459.3 505.838   7
   2  -3   1 19171.1 507.390  10
  -2  -3  -1 20067.3 556.974   6
   2  -3   1 19681.8 534.649   6
   2  -3   2 36427.0 831.129   7
  -2  -3  -2 37904.2 910.579   6
   2  -3   2 38274.5 868.795  10
   2  -3   2 36157.9 860.614   6
   2  -3   3 18497.2 512.874  10
   2  -3   3 17520.9 459.202   7
  -2  -3  -3 18346.4 547.826   6
   2  -3   3 17622.0 489.146   6
   2  -3   4 30095.9 740.839  10
   2  -3   4 28620.6 697.733   6
   2  -3   4 28090.1 656.108   7
   2  -3   5 7026.54 259.867   6
   2  -3   5 7413.11 303.910  10
   2  -3   6 918.357 128.549  10
   2  -3   7 2421.99 184.363  10
   2  -3   8 39434.9 982.369  10
   2  -3   9 25496.7 638.886   5
   2  -3  10 1198.15 118.377   5
   2  -3  11 4141.41 210.118   5
   2  -3  11 4212.22 251.972  10
   2  -3  12 5530.43 243.884   5
   2  -3  12 5465.67 277.741  10
  -2  -3 -13 2807.94 238.910   6
   2  -3  13 2459.03 157.993   5
  -2  -3 -14 15329.0 524.942   6
   2  -3  14 14651.8 421.766   5
  -2  -3 -15 2144.62 184.107   6
   2  -3  15 2284.44 132.076   5
   2  -3  16 289.937 58.1376   5
  -2  -3 -16 368.605 93.9941   6
  -2  -3 -17 2061.76 137.829   7
  -2  -2  20 3074.10 138.896   5
   2  -2 -20 3048.55 144.853   8
   2  -2 -19 1927.99 144.506   8
  -2  -2  19 1969.09 130.305   5
   2  -2 -19 1792.49 134.792   7
   2  -2 -18 734.719 118.927   7
  -2  -2  18 700.200 107.414   5
   2  -2 -18 885.543 124.125   8
   2  -2 -17 3356.63 221.517   8
  -2  -2  17 3002.48 187.742   5
   2  -2 -16 1169.00 152.954   8
   2  -2 -16 1091.07 138.690   6
  -2  -2  16 1063.29 132.289   5
   2  -2 -15 14034.7 490.414   8
   2  -2 -15 13831.1 485.470   6
  -2  -2  15 13945.7 458.279   5
   2  -2 -14 3523.41 237.089   6
   2  -2 -14 3574.56 232.053   8
  -2  -2  14 3589.90 212.845   5
   2  -2 -13 2496.28 194.694   8
  -2  -2  13 2227.81 168.187   5
   2  -2 -12 55972.8 1276.70   8
  -2  -2  12 56020.3 1235.99   5
   2  -2 -11 28426.8 717.027   8
  -2  -2  11 26626.6 679.596   5
  -2  -2  10 5684.60 229.861   5
  -2  -2  10 5525.02 246.103  10
   2  -2 -10 5482.43 244.178   8
  -2  -2   9 38739.4 853.345   5
   2  -2  -9 39674.2 880.704   8
  -2  -2   8 58661.7 1278.86   2
  -2  -2   8 61409.3 1238.82   5
   2  -2  -8 59348.5 1261.10   8
   2  -2  -7 78180.4 1585.06   8
  -2  -2   7 75612.6 1610.41   2
  -2  -2   7 79876.6 1610.64  10
  -2  -2   7 79623.1 1559.67   5
  -2  -2   6 20256.2 519.237   2
  -2  -2   6 20871.2 521.340  10
   2  -2  -5 19600.5 523.479   6
  -2  -2   5 20219.2 496.737  10
   2  -2  -4 20478.3 529.638   6
   2  -2   4 26137.7 623.794  10
   2  -2   4 24788.1 577.864   6
   2  -2   5 28156.9 706.110  10
   2  -2   5 29987.9 659.675   6
   2  -2   5 29640.1 639.785   7
   2  -2   5 29178.4 654.068   5
   2  -2   6 9300.79 266.901   7
   2  -2   6 9395.27 288.105   5
   2  -2   7 50522.3 1036.66   7
   2  -2   7 49362.9 1071.55   5
   2  -2   7 49456.7 1126.21  10
   2  -2   8 31144.5 747.042   5
   2  -2   8 31587.5 789.628  10
   2  -2   9 8687.13 316.601   5
   2  -2   9 9076.97 345.279  10
   2  -2  10 1022.89 120.968   5
   2  -2  10 1330.80 144.924  10
   2  -2  11 7221.15 308.942   5
   2  -2  11 7134.86 318.324  10
  -2  -2 -11 7542.56 313.077   8
   2  -2  12 7482.41 319.427   5
  -2  -2 -12 7544.17 323.838   8
   2  -2  12 7174.37 317.853  10
   2  -2  13 50551.3 1172.43   5
   2  -2  13 48913.8 1154.79  10
  -2  -2 -13 49733.4 1175.82   8
   2  -2  14 5638.09 275.724   5
  -2  -2 -14 5548.84 278.075   8
   2  -2  15 7196.00 306.053   5
  -2  -2 -15 6747.83 301.229   8
  -2  -2 -16 1528.46 139.591   8
   2  -2  16 1755.23 148.623   5
  -2  -2 -17 850.062 112.153   6
  -2  -2 -17 1144.13 108.350   8
   2  -2  17 920.685 104.837   5
   2  -2  18 2533.05 134.645   5
   2  -2  19 311.443 47.4256   5
  -2  -1  21 17086.6 438.480   5
   2  -1 -21 18018.5 469.869   8
  -2  -1  20 7473.13 275.367   5
   2  -1 -20 7848.86 309.896   8
   2  -1 -19 550.256 123.307   8
  -2  -1  19 515.232 105.774   5
   2  -1 -18 2557.82 212.777   8
  -2  -1  18 2441.67 187.342   5
  -2  -1  17 4075.48 244.036   5
   2  -1 -17 4129.18 268.588   8
  -2  -1  16 15024.5 504.012   5
   2  -1 -16 15088.3 538.480   8
  -2  -1  15 23982.3 686.297   5
   2  -1 -15 25037.3 731.246   8
  -2  -1  14 8006.95 331.479   5
   2  -1 -14 8005.23 360.975   8
  -2  -1  13 935.970 119.809   5
  -2  -1  12 20859.4 571.918   5
  -2  -1  11 9965.30 332.195   5
  -2  -1  10 6323.80 236.110   2
  -2  -1  10 6599.94 245.030   5
  -2  -1   9 4974.80 199.173   5
  -2  -1   9 5035.48 195.685   2
  -2  -1   9 4830.22 194.537  10
  -2  -1   8 138672. 2645.09   5
  -2  -1   8 133580. 2648.01  10
  -2  -1   8 138701. 2643.86   2
  -2  -1   7 102190. 1984.42   2
  -2  -1   6 43144.6 888.089   2
  -2  -1   5 77247.1 1505.29   2
  -2  -1   4 210742. 3952.82   2
  -2  -1   3 536947. 9192.64   2
   2  -1  -3 487950. 9128.59   1
   2  -1  -2 172554. 3197.97   1
  -2  -1   2 172674. 3240.14   2
   2  -1  -1 107857. 2020.28   1
   2  -1   0 66878.3 1279.49   1
   2  -1   1 117535. 2221.49   1
   2  -1   2 110843. 2050.23   2
   2  -1   2 107220. 2088.18   1
   2  -1   3 28359.2 586.920   4
   2  -1   3 28545.2 569.055   2
   2  -1   4 52605.4 1042.05   2
   2  -1   4 55565.6 1069.01   4
   2  -1   5 7563.43 197.699   2
   2  -1   5 7648.05 242.231   1
   2  -1   5 7425.90 218.534   4
   2  -1   6 15724.8 356.338   2
   2  -1   6 14719.2 388.777   5
   2  -1   6 14798.4 399.355   1
   2  -1   6 15031.7 379.164   4
   2  -1   7 51179.0 1132.57   1
   2  -1   7 54897.0 1078.86   2
   2  -1   7 53021.1 1138.72  10
   2  -1   7 53170.3 1122.64   5
   2  -1   7 53677.7 1114.28   4
   2  -1   8 48488.7 989.185   2
   2  -1   8 48178.0 1039.92   5
   2  -1   8 47396.2 1046.32  10
   2  -1   8 46530.0 1025.99   4
   2  -1   9 22244.3 580.132  10
   2  -1   9 21917.9 579.448   5
   2  -1  10 20131.3 543.791  10
   2  -1  10 19627.2 552.584   5
   2  -1  11 6672.69 274.227  10
   2  -1  11 6931.11 295.161   5
   2  -1  12 8514.87 310.178  10
   2  -1  12 7918.98 345.108   5
   2  -1  13 1758.49 176.192   5
   2  -1  14 13949.9 492.898   5
  -2  -1 -16 4623.65 280.866   8
  -2  -1 -17 870.195 135.617   8
  -2  -1 -18 2869.02 189.555   8
  -2  -1 -19 4196.83 193.582   8
   2   0 -22 2874.34 134.520   8
   2   0 -21 29.4539 71.5633   8
  -2   0  21 46.1629 59.3554   5
   2   0 -20 2022.00 173.255   8
  -2   0  20 2735.52 162.579   5
  -2   0  19 1541.24 148.409   5
  -2   0  18 21166.8 614.031   5
  -2   0  17 9984.63 394.632   5
  -2   0  16 7866.47 338.356   5
  -2   0  15 22142.8 639.886   5
  -2   0  14 28.9878 87.0204   5
  -2   0  13 6575.07 280.743   5
  -2   0  12 114.689 75.3625   5
  -2   0  11 1560.47 124.149   5
  -2   0  10 85964.6 1551.63   4
  -2   0  10 87905.8 1569.29   5
   2   0 -10 85699.7 1493.36   1
  -2   0   9 4371.17 179.122   5
  -2   0   9 4429.59 167.890   4
   2   0  -9 4292.02 145.067   1
  -2   0   8 151307. 2921.94   4
   2   0  -8 155498. 2899.87   1
   2   0  -7 108448. 2022.69   1
  -2   0   7 103789. 2033.94   4
   2   0  -6 1609.68 78.1570   1
  -2   0   6 1480.18 74.5427   4
   2   0  -5 238339. 4414.20   1
  -2   0   5 236870. 4417.06   4
  -2   0   4 219741. 4076.27   4
   2   0  -3 63616.5 1191.26   4
  -2   0   3 62927.0 1192.74   4
  -2   0   2 34048.5 662.000   2
   2   0  -2 35378.8 659.513   4
   2   0  -1 2208.87 57.0629   2
  -2   0   1 2188.87 59.1131   2
   2   0   0 25880.2 491.849   2
  -2   0  -1 18579.3 368.247   3
  -2   0  -2 104959. 1957.80   3
   2   0   3 570316. 10524.4   1
   2   0   4 48345.1 952.636   1
   2   0   5 105970. 2025.58   1
   2   0   6 31747.2 676.669   1
   2   0   7 16098.2 396.211   1
   2   0   7 15328.5 409.003   5
   2   0   8 80.3675 45.2161   4
   2   0   8 105.128 57.9469   5
   2   0   8 127.147 51.2634   1
   2   0   9 2204.87 144.293   5
   2   0   9 2118.07 129.830   4
   2   0  10 138.082 72.9808   5
   2   0  11 19861.7 562.210   5
   2   0  12 147.530 95.6738   5
   2   0  13 2168.15 182.174   5
   2   0  14 21364.1 634.367   5
   2   0  15 3220.69 221.799   5
   2   0  16 2620.16 198.108   5
   2   0  17 326.286 106.204   5
  -2   0 -18 218.228 109.325   8
   2   0  18 303.468 85.4911   5
  -2   0 -19 2245.20 163.905   8
   2   0  19 2587.45 138.936   5
  -2   0 -20 7471.04 251.036   8
   2   0  20 7558.35 213.393   5
   2   1 -21 15197.4 406.190   8
   2   1 -20 6824.36 274.057   8
   2   1 -19 397.622 108.403   8
  -2   1  19 593.238 90.4482   5
   2   1 -18 2087.34 184.647   8
  -2   1  18 2354.30 162.292   5
   2   1 -17 3798.24 255.950   8
  -2   1  17 4235.49 223.326   5
  -2   1  16 15059.7 476.167   5
  -2   1  15 23337.5 643.704   5
  -2   1  14 7778.40 308.801   5
  -2   1  13 898.009 109.434   5
  -2   1  12 20834.6 550.610   5
   2   1 -11 10438.0 327.697   1
  -2   1  11 10117.9 323.584   5
  -2   1  10 6654.89 228.075   4
  -2   1  10 6398.20 231.647   5
   2   1 -10 6615.61 240.891   1
  -2   1   9 4950.55 177.474   4
  -2   1   9 5005.74 189.140   5
   2   1  -9 5026.51 200.147   1
   2   1  -8 136397. 2639.22   1
   2   1  -7 98746.1 1936.38   1
   2   1  -6 42626.3 891.046   1
   2   1  -5 74869.2 1473.50   1
   2   1  -4 205588. 3854.72   2
   2   1  -4 206818. 3831.62   3
   2   1  -3 531418. 10011.7   2
   2   1  -3 550037. 9996.77   3
   2   1  -2 173301. 3237.25   3
   2   1  -1 87341.0 1669.72   3
  -2   1   0 69624.2 1311.89   4
  -2   1   0 69019.2 1332.03   1
  -2   1   0 71237.1 1318.00   2
  -2   1  -1 120152. 2246.79   2
  -2   1  -1 121232. 2254.45   4
  -2   1  -1 122518. 2281.47   1
  -2   1  -4 52858.2 1068.55   1
   2   1   5 7254.76 180.487   1
  -2   1  -5 6579.86 215.398   1
   2   1   6 15400.6 351.486   1
   2   1   6 16677.7 385.580   3
   2   1   7 53399.2 1049.46   1
   2   1   7 52625.8 1065.48   3
   2   1   8 46455.4 982.031   5
   2   1   8 46992.8 932.479   3
   2   1   8 44696.5 923.274   1
   2   1   9 23234.9 572.929   5
   2   1  10 19405.7 515.788   5
   2   1  11 6470.41 261.850   5
   2   1  12 8787.87 324.548   5
   2   1  13 1858.37 154.227   5
   2   1  14 14417.5 459.127   5
   2   1  15 9478.34 346.796   5
   2   1  16 4552.51 220.455   5
   2   1  17 1071.96 105.815   5
   2   1  18 2846.00 138.634   5
  -2   1 -18 2328.76 180.268   8
  -2   1 -19 3472.49 180.161   8
  -2   1 -20 777.542 74.2991   8
   2   2 -19 1719.71 126.041   8
   2   2 -18 855.300 111.841   8
   2   2 -17 2863.16 196.055   8
   2   2 -16 990.509 139.208   8
  -2   2  14 3107.84 164.246   5
  -2   2  13 2478.56 143.689   5
   2   2  -8 63230.7 1305.25   4
   2   2  -8 61768.7 1336.81   1
   2   2  -7 82279.1 1657.36   4
   2   2  -6 21783.8 518.712   4
   2   2  -6 20947.5 459.131   3
   2   2  -5 19959.3 467.461   2
   2   2  -5 20007.7 500.010   1
   2   2  -5 18712.7 434.630   3
   2   2  -5 20231.3 480.476   4
   2   2  -4 23426.4 543.867   1
   2   2  -4 22256.9 511.084   2
   2   2  -4 23465.8 530.373   4
   2   2  -3 56855.1 1147.14   2
   2   2  -3 57849.4 1165.24   1
   2   2  -3 54968.9 1136.22   3
   2   2  -2 20072.9 484.200   3
   2   2  -2 21194.8 490.340   1
   2   2  -2 20298.9 484.513   2
   2   2  -1 12653.9 344.794   2
  -2   2   1 13267.0 306.421   1
  -2   2   0 24148.9 521.251   2
   2   2   0 23961.1 564.537   2
  -2   2   0 23595.4 518.788   1
  -2   2  -1 46804.4 951.909   4
  -2   2  -1 48026.1 960.820   2
  -2   2  -2 32830.9 726.921   1
  -2   2  -2 33495.4 693.167   4
  -2   2  -2 34544.7 689.796   2
  -2   2  -3 75180.2 1478.95   1
  -2   2  -3 72702.5 1431.53   4
  -2   2  -3 73218.2 1414.68   2
  -2   2  -4 26225.7 616.141   1
  -2   2  -5 29102.1 527.016   3
  -2   2  -5 31708.0 636.867   1
   2   2   7 53811.7 1162.82   3
  -2   2 -18 2056.47 130.312   8
   2   3  -4 4554.79 191.027   3
   2   3  -3 3190.38 162.622   3
  -2   3   3 3237.67 176.271   2
   2   3  -3 2990.22 159.835   2
   2   3  -3 2882.07 160.552   1
   2   3  -2 98444.2 1977.47   1
  -2   3   2 96439.2 1975.89   2
   2   3  -2 100542. 2001.51   3
   2   3  -2 97147.6 1987.10   2
   2   3  -1 13778.4 416.920   2
   2   3  -1 12789.7 378.201   1
  -2   3   1 12662.5 375.649   2
  -2   3   0 44444.9 962.136   2
   2   3   0 45171.7 964.428   1
  -2   3  -1 19768.8 492.767   1
  -2   3  -2 38290.3 858.128   1
   3  -6  -4 6897.07 203.664   6
   3  -6  -3 639.609 61.0624   6
   3  -5 -13 7375.43 236.423   7
   3  -5 -13 7303.08 228.867   6
   3  -5 -12 336.940 79.4240   7
   3  -5 -12 231.877 77.1349   6
   3  -5 -11 3473.27 187.878   6
   3  -5 -11 3440.85 185.039   7
   3  -5 -10 1883.54 152.094   7
   3  -5 -10 1733.22 154.399   6
   3  -5  -9 8966.51 332.129   7
   3  -5  -8 6607.21 284.386   7
   3  -5  -7 12797.5 439.892   6
   3  -5  -7 12266.2 412.406   7
   3  -5  -6 30310.2 805.571   6
   3  -5  -6 30470.6 768.038   7
   3  -5  -5 13601.8 434.283   7
   3  -5  -5 13223.5 463.511   6
   3  -5  -4 17579.3 549.825   6
   3  -5  -4 17592.8 513.543   7
   3  -5  -3 1365.41 151.761   6
   3  -5  -3 1366.46 133.722   7
   3  -5  -2 18415.2 510.643   7
   3  -5  -2 18297.5 557.668   6
   3  -5  -1 19073.3 516.223   7
   3  -5  -1 20312.4 582.797   6
   3  -5   0 9878.27 362.066   6
  -3  -5   0 9456.49 341.260   6
   3  -5   1 7126.84 294.208   6
  -3  -5  -1 7678.03 310.252   6
   3  -5   2 19066.6 527.380   6
  -3  -5  -2 19027.3 562.627   6
  -3  -5  -3 16598.4 517.848   6
  -3  -5  -4 6160.48 292.925   6
  -3  -5  -5 11733.1 419.655   6
  -3  -5  -6 7405.96 321.001   6
  -3  -5  -7 4269.85 235.691   6
  -3  -5  -7 3941.33 185.691   7
  -3  -5  -8 226.069 73.0465   7
  -3  -5  -8 134.204 96.5842   6
  -3  -5  -9 912.700 86.8495   7
  -3  -5  -9 1051.56 120.569   6
  -3  -5 -10 883.018 99.1881   6
  -3  -5 -11 2858.57 132.003   6
   3  -4 -17 4140.10 169.184   7
   3  -4 -16 4447.21 204.646   7
   3  -4 -16 4241.40 173.548   6
   3  -4 -15 837.056 128.495   7
   3  -4 -15 834.764 109.152   6
   3  -4 -14 5476.41 260.775   6
   3  -4 -13 6216.19 303.235   6
   3  -4 -12 18650.0 597.475   6
   3  -4 -11 7687.29 373.068   7
   3  -4 -11 7919.83 367.456   6
   3  -4 -10 5405.77 318.216   7
   3  -4 -10 5467.23 316.370   6
   3  -4  -9 5993.60 337.394   7
   3  -4  -9 6368.96 339.482   6
   3  -4  -8 2162.38 232.390   6
   3  -4  -8 2357.11 218.428   7
   3  -4  -7 139.025 130.062   7
   3  -4  -6 8615.76 383.267   7
   3  -4  -5 18078.2 605.028   6
   3  -4  -5 18302.8 584.883   7
   3  -4  -4 12237.6 448.842   7
   3  -4  -4 12000.0 470.661   6
   3  -4  -3 6845.50 338.234   6
   3  -4  -3 6561.74 309.609   7
   3  -4  -2 5676.30 280.070   7
   3  -4  -2 6032.71 314.957   6
  -3  -4   2 6325.38 279.374   6
   3  -4  -1 1202.76 139.854   7
  -3  -4   1 1205.37 143.150   6
   3  -4   0 20737.9 575.363   7
   3  -4   0 18979.5 533.990  10
  -3  -4   0 21266.3 617.182   6
   3  -4   0 20759.4 611.167   6
   3  -4   1 12833.6 448.057   6
   3  -4   1 12575.8 405.643  10
   3  -4   1 12907.6 411.637   7
  -3  -4  -1 13024.2 467.013   6
  -3  -4  -2 3106.39 199.689   7
   3  -4   2 3257.86 197.022  10
   3  -4   2 3076.90 177.345   7
  -3  -4  -2 2930.41 227.592   6
   3  -4   2 3036.51 202.349   6
  -3  -4  -3 20031.9 635.820   6
   3  -4   3 19634.8 572.797  10
   3  -4   3 19696.0 567.884   6
   3  -4   3 18981.2 514.247   7
  -3  -4  -3 19852.2 587.355   7
  -3  -4  -4 6186.34 301.041   7
   3  -4   4 5922.18 285.144  10
   3  -4   4 5979.58 267.299   6
  -3  -4  -4 6220.92 337.724   6
   3  -4   5 24491.5 686.605  10
  -3  -4  -5 25018.1 757.078   6
  -3  -4  -5 24019.1 705.031   7
  -3  -4  -6 12644.4 472.016   7
   3  -4   6 13473.5 465.162  10
  -3  -4  -6 13940.6 534.769   6
  -3  -4  -7 27092.5 826.445   6
  -3  -4  -7 26113.2 755.085   7
   3  -4   7 26651.8 734.849  10
   3  -4   8 22862.4 656.894  10
  -3  -4  -8 22282.1 684.381   7
  -3  -4  -8 23566.1 741.421   6
  -3  -4  -9 12135.6 466.418   7
   3  -4   9 12092.0 431.556  10
  -3  -4  -9 13095.5 511.473   6
  -3  -4 -10 2101.76 197.320   7
  -3  -4 -11 3732.01 240.342   7
  -3  -4 -12 938.474 140.556   7
  -3  -4 -12 1099.84 150.392   6
  -3  -4 -13 5220.09 247.556   6
  -3  -4 -13 5348.87 247.244   7
  -3  -4 -14 1364.00 114.625   7
  -3  -4 -14 1199.26 108.807   6
   3  -3 -19 3550.62 152.620   7
   3  -3 -18 19275.9 525.054   7
   3  -3 -17 3136.64 205.772   7
   3  -3 -16 5939.67 306.459   7
   3  -3 -16 6079.10 270.580   6
  -3  -3  15 8715.85 291.552   5
   3  -3 -15 9120.92 370.141   6
   3  -3 -15 9532.23 403.867   7
   3  -3 -15 9759.25 340.168   8
   3  -3 -14 723.505 155.912   7
   3  -3 -14 815.493 115.369   8
   3  -3 -14 735.491 143.069   6
   3  -3 -13 14168.4 529.805   7
   3  -3 -13 14905.3 536.084   6
   3  -3 -13 15771.6 478.133   8
   3  -3 -12 6398.05 276.912   8
   3  -3 -12 6311.90 336.480   6
   3  -3 -11 2006.38 203.803   6
   3  -3 -11 2052.45 156.951   8
   3  -3 -10 37626.6 991.613   6
   3  -3  -9 6570.66 329.654   6
   3  -3  -8 23705.0 672.037   6
   3  -3  -8 19801.7 623.635   7
   3  -3  -7 5378.43 277.797   7
   3  -3  -7 5738.09 293.658   6
   3  -3  -6 589.604 123.703   6
   3  -3  -6 618.579 123.910   7
   3  -3  -5 3344.73 214.551   7
   3  -3  -4 1901.28 167.159   7
   3  -3  -3 9725.38 354.420   7
   3  -3  -3 9703.59 367.154   6
   3  -3  -2 3606.80 202.361   7
   3  -3  -2 3360.76 205.769   6
  -3  -3   2 3587.72 186.197   6
   3  -3  -1 27217.4 681.936   7
   3  -3  -1 27423.2 701.389   6
   3  -3  -1 26535.8 644.384  10
  -3  -3   1 26893.7 681.553   6
   3  -3   0 13176.4 417.166   6
   3  -3   0 12982.4 389.062  10
  -3  -3   0 12921.1 415.952   6
   3  -3   0 12956.1 396.031   7
   3  -3   1 2501.12 153.259   7
  -3  -3  -1 2538.57 178.385   6
   3  -3   1 2454.59 159.705  10
   3  -3   1 2496.88 165.007   6
   3  -3   2 609.087 101.879  10
   3  -3   2 550.766 99.2925   6
   3  -3   2 478.030 83.8565   7
   3  -3   3 12680.9 411.479  10
   3  -3   3 12703.1 392.468   6
   3  -3   3 11895.1 357.521   7
   3  -3   4 40443.2 923.941   6
   3  -3   4 39321.8 884.527   7
   3  -3   4 41645.1 975.306  10
   3  -3   5 14373.3 430.100   6
   3  -3   5 15502.7 491.276  10
   3  -3   5 15474.1 410.251   7
   3  -3   6 11495.4 414.428  10
   3  -3   6 10897.6 326.540   7
   3  -3   7 13184.8 462.579  10
   3  -3   7 13475.8 393.740   5
   3  -3   8 30826.9 744.575   5
   3  -3   9 6995.84 275.661   5
   3  -3  10 15455.1 461.342   5
   3  -3  10 15586.8 520.997  10
   3  -3  11 8860.36 323.284   5
   3  -3  11 8760.50 369.383  10
   3  -3  12 16645.2 484.059   5
   3  -3  12 17227.1 532.678  10
   3  -3  13 11980.3 379.527   5
  -3  -3 -13 12798.3 490.096   6
  -3  -3 -14 6121.69 313.981   6
   3  -3  14 6260.36 237.010   5
  -3  -3 -15 7156.22 305.154   6
   3  -3  15 6999.36 233.501   5
  -3  -3 -16 3408.26 177.066   6
  -3  -3 -17 625.385 76.5300   7
  -3  -2  20 3649.89 158.708   5
   3  -2 -20 3597.54 173.754   8
   3  -2 -19 887.137 106.804   7
   3  -2 -19 1131.75 127.340   8
  -3  -2  19 1001.30 103.085   5
  -3  -2  18 3388.84 191.284   5
   3  -2 -18 3801.45 221.970   8
   3  -2 -18 3405.54 204.797   7
   3  -2 -17 1761.72 175.390   8
  -3  -2  17 1854.33 153.866   5
   3  -2 -16 783.343 120.347   6
   3  -2 -16 823.408 140.936   8
  -3  -2  16 755.532 112.377   5
  -3  -2  15 883.916 121.504   5
   3  -2 -15 883.345 138.827   6
   3  -2 -15 1017.10 145.888   8
   3  -2 -14 680.177 125.202   6
  -3  -2  14 545.604 105.955   5
   3  -2 -14 606.758 125.220   8
   3  -2 -13 37080.7 952.834   6
   3  -2 -13 37992.2 947.844   8
  -3  -2  13 37860.1 900.995   5
   3  -2 -12 10528.9 397.110   6
  -3  -2  12 9818.61 344.454   5
   3  -2 -12 10592.2 384.469   8
   3  -2 -11 985.496 134.935   6
   3  -2 -11 975.518 125.852   8
  -3  -2  11 995.937 104.081   5
  -3  -2  10 38320.8 857.953   5
   3  -2 -10 37417.2 890.590   8
  -3  -2   9 50591.7 1076.20   5
   3  -2  -9 50606.2 1153.97   6
   3  -2  -9 50966.6 1111.93   8
  -3  -2   8 12842.9 381.466  10
  -3  -2   8 12307.1 342.133   5
  -3  -2   8 12625.5 391.836   2
   3  -2  -8 12464.4 404.893   6
   3  -2  -8 12912.7 373.112   8
  -3  -2   7 37996.6 891.315   2
  -3  -2   7 40889.2 882.290  10
   3  -2  -7 39284.7 868.234   8
   3  -2  -7 39000.5 911.612   6
  -3  -2   6 121441. 2320.23  10
   3  -2  -6 116376. 2354.05   6
  -3  -2   6 115475. 2331.40   2
   3  -2  -5 4831.00 215.771   6
  -3  -2   5 5381.19 198.109  10
   3  -2  -4 61011.1 1294.01   7
   3  -2  -4 63810.0 1313.58   6
   3  -2  -3 16189.4 431.823   7
   3  -2   0 21099.7 489.305   1
   3  -2   1 101026. 2000.95   6
   3  -2   1 102256. 1990.91   1
   3  -2   2 13506.7 363.488   6
   3  -2   2 13332.9 365.534   1
   3  -2   3 8288.26 260.350   6
   3  -2   3 8138.94 272.746   1
   3  -2   3 7942.26 243.075   7
   3  -2   4 3932.19 166.808   6
   3  -2   4 3874.21 159.622   5
   3  -2   4 3710.14 153.000   7
   3  -2   5 18472.4 471.742   5
   3  -2   5 19212.9 458.941   7
   3  -2   6 11528.2 389.102  10
   3  -2   6 11535.2 344.868   5
   3  -2   6 12003.5 327.507   7
   3  -2   7 5364.21 255.950  10
   3  -2   7 5273.12 224.452   5
   3  -2   7 5595.22 203.152   7
   3  -2   8 4063.55 203.360   5
   3  -2   8 4052.42 225.612  10
   3  -2   9 24073.1 679.004  10
   3  -2   9 25295.2 654.420   5
   3  -2  10 3439.94 206.603   5
   3  -2  10 3554.25 225.029  10
   3  -2  11 5209.45 265.152   5
   3  -2  11 5374.09 273.205  10
   3  -2  12 5639.48 277.719  10
   3  -2  12 6016.48 287.560   5
  -3  -2 -12 5626.20 278.734   8
   3  -2  13 797.620 128.819   5
   3  -2  13 754.677 122.208  10
  -3  -2 -13 727.755 123.718   8
   3  -2  14 13374.2 448.239   5
  -3  -2 -14 13017.9 444.923   8
   3  -2  15 11897.4 406.825   5
  -3  -2 -15 11731.8 397.216   8
  -3  -2 -16 1649.14 129.871   8
   3  -2  16 1823.86 145.289   5
  -3  -2 -17 116.802 73.7887   6
   3  -2  17 109.644 69.1046   5
   3  -2  18 10926.6 297.929   5
   3  -1 -22 587.090 70.7033   8
   3  -1 -21 5771.28 240.287   8
  -3  -1  21 5503.76 212.293   5
   3  -1 -20 15310.1 479.439   8
  -3  -1  20 14912.3 438.307   5
   3  -1 -19 7244.40 334.049   8
  -3  -1  19 7178.51 300.917   5
   3  -1 -18 430.038 136.499   8
  -3  -1  18 472.581 120.988   5
   3  -1 -17 2960.13 236.346   8
  -3  -1  17 3148.66 213.970   5
   3  -1 -16 32903.3 902.701   8
  -3  -1  16 32341.7 844.247   5
   3  -1 -15 14008.6 508.041   8
  -3  -1  15 14102.1 468.253   5
  -3  -1  14 14938.1 485.253   5
   3  -1 -14 16241.2 531.206   8
   3  -1 -13 7357.00 323.161   8
  -3  -1  13 7441.19 300.594   5
   3  -1 -12 1396.05 140.692   8
  -3  -1  12 1173.25 122.480   5
  -3  -1  11 11039.4 357.404   5
   3  -1 -11 11674.8 388.308   8
  -3  -1  10 12070.8 355.732   2
   3  -1 -10 11952.9 379.982   8
  -3  -1  10 11726.9 354.124   5
  -3  -1   9 46971.6 1012.08   2
   3  -1  -9 47552.9 1038.16   8
  -3  -1   9 47989.5 1013.61   5
  -3  -1   8 52121.4 1085.34   2
   3  -1  -8 52699.1 1105.93   8
  -3  -1   8 52015.9 1083.05   5
  -3  -1   7 33434.9 725.413   2
  -3  -1   6 166882. 3168.61   2
  -3  -1   5 73153.6 1436.49   2
  -3  -1   4 164479. 2964.34   2
   3  -1  -4 154663. 2892.49   1
   3  -1  -3 36374.0 698.118   1
   3  -1  -2 171267. 3184.99   1
   3  -1   0 322040. 5974.96   1
   3  -1   1 698.207 59.9174   1
   3  -1   2 179461. 3352.32   1
   3  -1   2 176779. 3318.77   4
   3  -1   3 64989.8 1232.82   4
   3  -1   3 62515.6 1201.46   2
   3  -1   4 39559.5 801.307   4
   3  -1   4 38894.4 766.464   2
   3  -1   5 6124.76 196.217   4
   3  -1   5 6083.28 214.022   5
   3  -1   5 6458.10 170.002   2
   3  -1   5 6127.42 221.283   1
   3  -1   6 17919.7 462.667   5
   3  -1   6 18249.6 444.832   4
   3  -1   6 18062.1 433.689   7
   3  -1   6 17703.8 470.733   1
   3  -1   6 18614.1 405.144   2
   3  -1   7 74153.1 1542.80   1
   3  -1   7 76821.4 1459.83   2
   3  -1   7 73283.9 1531.41   5
   3  -1   7 74956.0 1548.03  10
   3  -1   7 71940.4 1505.15   4
   3  -1   8 6952.90 272.371   1
   3  -1   8 7146.19 269.640   5
   3  -1   8 6947.39 253.035   4
   3  -1   8 7000.91 272.623  10
   3  -1   9 4224.04 212.915   5
   3  -1   9 4327.42 212.483  10
   3  -1  10 7066.12 297.616   5
   3  -1  10 7056.31 283.839  10
   3  -1  11 3367.22 212.220   5
   3  -1  11 3125.42 186.066  10
   3  -1  12 964.314 112.096  10
   3  -1  12 909.532 140.747   5
  -3  -1 -16 18061.7 570.536   8
  -3  -1 -17 9533.91 359.583   8
  -3  -1 -18 579.095 101.456   8
  -3  -1 -19 2024.65 117.070   8
   3   0 -22 174.784 65.0990   8
  -3   0  21 697.492 90.7464   5
   3   0 -21 703.475 108.752   8
  -3   0  20 958.476 115.389   5
   3   0 -20 1010.27 132.518   8
   3   0 -19 529.837 131.088   8
  -3   0  19 731.841 119.146   5
   3   0 -18 689.013 150.518   8
  -3   0  18 549.587 125.481   5
   3   0 -17 4162.01 273.487   8
  -3   0  17 4519.72 250.852   5
   3   0 -16 3518.44 250.797   8
  -3   0  16 3349.98 221.878   5
  -3   0  15 83634.5 1795.78   5
  -3   0  14 18064.7 537.669   5
  -3   0  13 35453.2 858.671   5
  -3   0  12 110.057 69.7889   5
   3   0 -11 55443.2 1133.19   1
  -3   0  11 57387.2 1197.65   2
  -3   0  11 58220.0 1213.01   5
  -3   0  11 56093.9 1196.62   4
  -3   0  10 48905.0 1048.45   5
   3   0 -10 50740.4 995.653   1
  -3   0   9 104563. 2130.85   5
   3   0  -9 111300. 2088.73   1
  -3   0   9 109352. 2115.83   4
   3   0  -8 291624. 5476.47   1
  -3   0   8 296570. 5496.41   4
   3   0  -7 14718.3 337.398   1
  -3   0   7 14132.7 339.718   4
  -3   0   6 638.788 56.8518   4
  -3   0   5 9.88437 36.6224   4
   3   0  -4 1832.82 67.5278   4
  -3   0   4 1575.28 71.1571   2
   3   0  -3 173109. 3229.02   4
  -3   0   3 175611. 3236.01   2
  -3   0   2 153263. 2843.49   2
  -3   0   1 177003. 3287.61   2
   3   0  -1 178123. 3283.26   2
   3   0   0 130604. 2422.71   2
  -3   0  -1 1341.11 62.7092   3
  -3   0  -2 143118. 2670.74   3
   3   0   3 74630.1 1436.33   1
   3   0   4 294186. 5482.64   1
   3   0   5 10928.5 287.212   1
   3   0   6 30359.7 665.701   1
   3   0   6 30551.6 687.993   5
   3   0   7 105272. 2132.14   1
   3   0   7 113540. 2157.26   5
   3   0   8 16670.1 448.052   4
   3   0   8 17843.7 459.489   1
   3   0   8 18209.2 477.349   5
   3   0   9 90525.9 1810.93   5
   3   0   9 85380.3 1773.39   1
   3   0  10 158791. 3141.64   5
   3   0  11 19215.7 561.554   5
   3   0  12 21290.8 629.134   5
   3   0  13 473.858 119.908   5
   3   0  14-4.74715 96.6027   5
   3   0  15 21615.1 631.933   5
   3   0  16 1595.05 152.063   5
   3   0  17 724.972 114.272   5
  -3   0 -18 3196.23 203.082   8
   3   0  18 3752.13 176.031   5
   3   0  19 1841.46 104.307   5
  -3   0 -19 1731.59 130.035   8
   3   1 -21 4868.90 203.137   8
   3   1 -20 13147.6 420.474   8
  -3   1  19 7550.06 281.307   5
   3   1 -19 6401.41 302.126   8
  -3   1  18 473.313 97.5115   5
   3   1 -18 434.823 116.723   8
  -3   1  17 2980.33 190.136   5
   3   1 -17 2256.26 198.261   8
   3   1 -16 30016.4 843.229   8
  -3   1  16 32007.9 801.254   5
  -3   1  15 13842.5 448.499   5
  -3   1  14 15253.6 465.504   5
  -3   1  13 6353.47 262.220   5
  -3   1  12 1273.55 116.232   5
  -3   1  11 11415.0 337.195   4
   3   1 -11 11820.7 357.014   1
  -3   1  11 11444.9 348.839   5
  -3   1  10 11995.9 332.395   4
  -3   1  10 12303.2 348.721   5
   3   1 -10 12142.6 359.037   1
  -3   1   9 46643.2 957.167   4
   3   1  -9 46191.2 993.934   1
  -3   1   9 45878.9 973.157   5
  -3   1   8 48973.5 1016.86   4
   3   1  -8 53676.7 1073.72   1
   3   1  -7 32952.3 694.975   4
   3   1  -7 31444.1 710.009   1
   3   1  -6 164077. 3125.66   4
   3   1  -6 166662. 3150.78   1
   3   1  -5 68440.9 1357.90   2
   3   1  -5 71115.0 1366.76   4
   3   1  -3 38139.3 757.942   3
   3   1  -2 170718. 3195.76   3
  -3   1   1 31585.4 608.723   4
   3   1  -1 40889.3 682.721   2
  -3   1   0 298644. 5518.00   2
   3   1   0 302710. 5570.30   3
   3   1   1 691.291 69.8957   3
   3   1   2 183995. 3459.85   3
   3   1   3 63824.5 1257.31   3
   3   1   4 38067.1 785.803   3
   3   1   5 6427.40 190.574   3
   3   1   5 5888.92 170.684   1
   3   1   6 17958.1 412.405   1
   3   1   6 18569.3 421.943   3
   3   1   7 73098.2 1475.56   5
   3   1   7 72914.2 1437.79   1
   3   1   7 73291.7 1431.26   3
   3   1   8 6742.65 240.156   5
   3   1   9 4604.15 202.847   5
   3   1  10 7471.95 279.997   5
   3   1  11 3411.26 189.781   5
   3   1  12 1186.29 126.046   5
   3   1  13 9559.59 350.079   5
   3   1  14 7372.53 301.683   5
   3   1  15 14243.5 438.619   5
   3   1  16 18227.8 497.290   5
   3   1  17 8942.84 285.060   5
  -3   1 -18 367.396 97.2103   8
  -3   1 -19 1519.73 114.815   8
   3   2 -19 1022.17 107.118   8
   3   2 -18 3615.54 207.807   8
   3   2 -17 1787.89 161.458   8
   3   2 -16 741.248 125.082   8
   3   2 -15 645.230 123.794   8
  -3   2  13 35682.4 819.510   5
  -3   2  12 9945.71 312.420   5
   3   2  -8 13535.1 385.559   4
   3   2  -8 13028.4 404.213   1
   3   2  -7 40323.2 888.137   4
   3   2  -6 126026. 2333.70   4
   3   2  -6 124346. 2315.06   2
   3   2  -5 5067.54 168.510   3
   3   2  -5 5395.65 191.099   2
   3   2  -5 5257.66 212.127   1
   3   2  -4 65100.2 1287.32   2
   3   2  -4 66646.6 1317.75   1
   3   2  -3 16998.5 406.511   2
   3   2  -3 14893.0 381.705   3
   3   2  -2 49110.6 998.014   2
   3   2  -2 45318.6 975.731   3
  -3   2   1 1630.41 88.1184   2
   3   2  -1 1712.57 109.052   3
   3   2  -1 1698.69 112.510   2
  -3   2   1 1448.28 67.2839   4
  -3   2   0 20471.9 441.950   4
  -3   2   0 22758.1 467.818   2
  -3   2  -1 102446. 1940.84   4
  -3   2  -1 102933. 1939.97   2
   3   2   1 101315. 2028.77   3
  -3   2  -2 13216.2 296.162   2
   3   2   2 14383.6 386.573   3
   3   2   3 8943.71 296.198   3
   3   2   4 4263.34 196.182   3
   3   2   5 19805.8 514.829   3
   3   2   6 12036.5 360.297   3
   3   2   7 5321.79 215.459   3
  -3   2 -18 6829.81 222.144   8
   3   3  -4 2179.27 128.858   3
   3   3  -3 9542.65 322.653   1
  -3   3   3 9020.72 305.311   2
   3   3  -2 3659.90 180.556   1
  -3   3   2 3512.62 165.018   2
   3   3  -1 28427.8 681.621   1
   4  -5 -13 7340.84 237.340   7
   4  -5 -13 7035.52 224.141   6
   4  -5 -12 259.437 75.5493   7
   4  -5 -12 289.898 75.5652   6
   4  -5 -11 4356.04 207.577   7
   4  -5 -11 4639.66 213.733   6
   4  -5 -10 6104.76 255.572   7
   4  -5 -10 5564.30 254.341   6
   4  -5  -9 3281.99 195.705   7
   4  -5  -8 2798.92 185.263   7
   4  -5  -7 5289.66 270.167   6
   4  -5  -7 5109.91 249.843   7
   4  -5  -6 4620.06 237.245   7
   4  -5  -6 4591.06 253.440   6
   4  -5  -5 3110.44 211.028   6
   4  -5  -5 2771.99 184.214   7
   4  -5  -4 3326.05 196.120   7
   4  -5  -4 3404.21 219.682   6
   4  -5  -3 33895.7 813.330   7
   4  -5  -3 33141.4 850.858   6
   4  -5  -2 1615.76 165.846   6
   4  -5  -2 1484.08 133.619   7
   4  -5  -1 6373.05 290.881   6
   4  -5  -1 6695.88 259.225   7
   4  -5   0 6522.15 288.494   6
   4  -5   0 6743.97 247.534   7
  -4  -5   0 6754.85 268.992   6
  -4  -5  -1 787.273 116.359   6
   4  -5   1 727.377 117.302   6
   4  -5   2 950.353 116.754   6
  -4  -5  -2 923.500 127.263   6
  -4  -5  -3 16141.6 499.358   6
  -4  -5  -4 1240.16 145.266   6
  -4  -5  -5 15676.4 493.226   6
  -4  -5  -6 734.469 125.300   6
  -4  -5  -7 5928.33 265.028   6
  -4  -5  -8 13644.8 416.731   6
  -4  -5  -9 2679.60 154.046   6
  -4  -5 -10 4453.34 174.726   6
   4  -4 -17 9317.58 280.854   7
   4  -4 -16 8475.89 295.492   7
   4  -4 -16 8075.91 254.098   6
   4  -4 -15 1905.53 140.005   6
   4  -4 -15 1776.80 159.655   7
   4  -4 -14 3247.44 218.898   7
   4  -4 -14 2839.77 188.336   6
   4  -4 -13 20355.2 603.241   6
   4  -4 -12 4343.67 264.835   6
   4  -4 -11 3791.27 274.732   7
   4  -4 -11 4499.00 274.706   6
   4  -4 -10 485.285 154.956   7
   4  -4 -10 447.679 147.965   6
   4  -4  -9 524.566 150.351   7
   4  -4  -9 379.947 146.199   6
   4  -4  -8 13157.9 494.454   7
   4  -4  -8 12459.1 489.188   6
   4  -4  -7 37965.6 994.494   7
   4  -4  -6 3482.71 249.211   7
   4  -4  -5 19029.8 602.699   7
   4  -4  -5 19085.3 626.757   6
   4  -4  -4 7351.71 338.762   7
   4  -4  -4 7403.82 355.213   6
   4  -4  -3 6636.75 313.676   7
   4  -4  -3 6763.40 330.254   6
   4  -4  -2 2129.91 180.565   7
   4  -4  -2 2276.55 198.054   6
  -4  -4   2 2063.83 162.722   6
   4  -4  -1 10780.6 393.420   7
   4  -4  -1 10495.9 417.081   6
  -4  -4   1 11408.7 404.442   6
   4  -4   0 5871.78 267.266   7
  -4  -4   0 5813.37 287.489   6
   4  -4   0 5638.84 288.300   6
   4  -4   0 5207.88 243.386  10
   4  -4   1 15077.4 494.165   6
  -4  -4  -1 15028.2 511.943   6
   4  -4   1 13711.6 453.455  10
   4  -4   1 14790.7 450.453   7
   4  -4   2 5682.02 278.768   6
   4  -4   2 5536.93 269.635  10
   4  -4   2 5599.25 245.156   7
  -4  -4  -2 5715.57 311.049   6
   4  -4   3 27167.4 726.028   6
  -4  -4  -3 27506.2 738.083   7
   4  -4   3 27762.8 747.561  10
  -4  -4  -3 28576.9 809.207   6
   4  -4   3 27130.2 678.317   7
   4  -4   4 10739.2 383.525   6
   4  -4   4 11248.3 414.571  10
  -4  -4  -4 10797.9 410.418   7
  -4  -4  -4 11395.3 462.373   6
   4  -4   4 10679.6 337.515   7
  -4  -4  -5 496.575 123.608   7
  -4  -4  -5 615.502 154.547   6
   4  -4   5 518.479 125.314  10
  -4  -4  -6 51576.6 1248.49   7
   4  -4   6 53108.8 1246.99  10
  -4  -4  -6 53990.9 1334.02   6
  -4  -4  -7 644.121 143.967   7
   4  -4   7 583.275 129.620  10
  -4  -4  -7 675.116 169.678   6
   4  -4   8 18822.5 585.171  10
  -4  -4  -8 20456.7 670.255   6
   4  -4   9 3546.42 221.406  10
  -4  -4  -9 3696.31 269.625   6
  -4  -4  -9 3104.12 227.695   7
   4  -4  10 8038.48 316.374  10
  -4  -4 -10 7406.13 340.796   7
  -4  -4 -10 7774.97 369.241   6
  -4  -4 -11 5805.48 282.132   7
  -4  -4 -12 9852.32 353.121   7
  -4  -4 -13 1427.98 122.550   7
  -4  -4 -13 1365.46 126.336   6
  -4  -4 -14 1583.59 101.265   7
  -4  -4 -14 1403.41 96.6970   6
   4  -3 -19 6198.98 213.463   7
   4  -3 -18 1481.58 132.002   7
   4  -3 -17 1113.50 140.283   7
   4  -3 -16 7452.66 342.021   7
   4  -3 -16 7821.68 293.900   8
   4  -3 -16 7430.49 298.861   6
   4  -3 -15 11238.6 451.842   7
   4  -3 -15 11629.2 419.402   6
   4  -3 -15 12016.2 397.892   8
   4  -3 -14 7301.70 300.981   8
   4  -3 -14 6144.00 340.445   7
   4  -3 -14 6694.52 324.659   6
   4  -3 -13 32189.5 916.338   7
   4  -3 -13 34594.3 847.032   8
   4  -3 -13 33899.2 905.019   6
   4  -3 -12 1727.89 196.603   7
   4  -3 -12 2000.40 200.562   6
   4  -3 -12 1848.37 154.444   8
   4  -3 -11 630.700 152.904   7
   4  -3 -11 693.169 109.121   8
   4  -3 -11 766.049 151.907   6
   4  -3 -10 9138.80 406.206   7
   4  -3 -10 10306.2 420.328   6
   4  -3 -10 9330.71 336.657   8
   4  -3  -9 5298.69 291.446   6
   4  -3  -9 4936.47 226.472   8
   4  -3  -8 32503.4 865.190   6
   4  -3  -7 13003.2 466.738   7
   4  -3  -7 14173.7 481.012   6
   4  -3  -6 1509.66 162.730   6
   4  -3  -6 1636.06 167.838   7
   4  -3  -5 34102.2 822.341   7
   4  -3  -5 28433.8 793.844   6
   4  -3  -4 5158.66 258.113   7
   4  -3  -3 35557.3 861.959   7
   4  -3  -3 34294.3 862.439   6
   4  -3  -2 33362.9 830.896   7
   4  -3  -2 34794.1 849.286   6
  -4  -3   2 34574.0 809.537   6
   4  -3  -1 86834.6 1809.92   6
  -4  -3   1 84808.7 1790.14   6
   4  -3  -1 86768.1 1788.60   7
   4  -3   0 5905.99 248.162   7
   4  -3   0 5503.93 252.092   6
  -4  -3   0 5597.61 257.484   6
   4  -3   1 2167.73 148.335   7
   4  -3   1 2083.41 156.025   6
   4  -3   2 13042.3 412.106   6
   4  -3   2 13061.4 388.289   7
   4  -3   2 12744.3 422.490  10
   4  -3   3 4013.65 186.736   7
   4  -3   3 4253.76 232.909  10
   4  -3   3 3717.01 201.717   6
   4  -3   4 6163.33 259.154   6
   4  -3   4 6331.73 239.306   7
   4  -3   5 30828.5 807.192  10
   4  -3   5 29213.5 698.645   7
   4  -3   6 25829.7 642.378   5
   4  -3   6 27475.1 747.185  10
   4  -3   6 25727.3 627.828   7
   4  -3   7 20148.9 536.075   5
   4  -3   7 20513.0 513.586   7
   4  -3   8 1263.35 123.637   5
   4  -3   9 791.397 107.562   5
   4  -3   9 644.896 153.350  10
   4  -3  10 9231.84 385.376  10
   4  -3  10 9186.73 336.557   5
   4  -3  11 7736.55 300.470   5
   4  -3  11 7715.86 342.872  10
   4  -3  12 7026.38 277.308   5
   4  -3  12 7515.85 313.001  10
   4  -3  13 2977.31 167.572   5
  -4  -3 -14 337.869 116.852   6
   4  -3  14 369.964 70.8219   5
  -4  -3 -15 2449.05 174.097   6
   4  -3  15 2669.34 124.209   5
  -4  -3 -16 2182.93 127.987   6
  -4  -3 -16 2203.32 137.384   7
   4  -2 -21 2204.60 115.084   8
   4  -2 -20 1342.76 119.931   8
  -4  -2  19 5536.95 226.969   5
   4  -2 -19 5282.56 226.358   7
   4  -2 -19 5794.10 262.875   8
   4  -2 -18 8426.40 332.107   7
   4  -2 -18 9063.02 358.044   8
  -4  -2  18 8141.13 308.716   5
   4  -2 -17 14593.8 489.016   7
   4  -2 -17 15397.7 510.518   8
  -4  -2  17 14783.0 459.184   5
   4  -2 -16 2774.00 216.428   8
  -4  -2  16 2486.81 180.651   5
   4  -2 -15 6642.00 294.407   6
  -4  -2  15 6325.32 280.713   5
   4  -2 -15 6796.69 327.101   8
   4  -2 -14 22873.1 657.793   6
  -4  -2  14 22263.6 621.014   5
   4  -2 -13 16399.6 542.147   8
   4  -2 -13 18104.6 550.106   6
  -4  -2  13 16991.9 499.130   5
  -4  -2  12 12454.7 397.529   5
   4  -2 -12 12979.4 446.364   6
   4  -2 -12 13074.9 439.587   8
   4  -2 -11 4558.18 244.795   6
   4  -2 -11 4244.04 226.745   8
  -4  -2  11 4297.21 200.963   5
  -4  -2  10 18747.5 490.376   5
   4  -2 -10 18923.8 553.228   6
   4  -2 -10 18648.6 530.255   8
   4  -2  -9 3403.54 184.558   8
   4  -2  -9 3340.32 198.645   6
  -4  -2   9 3304.20 156.477   5
  -4  -2   8 6080.68 258.445   2
   4  -2  -8 6259.94 265.392   6
   4  -2  -8 6536.61 248.977   8
  -4  -2   8 6403.05 214.366   5
   4  -2  -7 30005.7 736.934   6
   4  -2  -7 29829.0 703.490   8
  -4  -2   7 30471.4 730.552   2
   4  -2  -6 7753.17 286.809   6
   4  -2  -6 7235.59 276.522   7
   4  -2  -5 65956.3 1387.55   6
   4  -2  -4 25534.2 624.360   6
   4  -2  -3 35084.0 803.055   7
   4  -2  -3 35835.8 807.438   6
   4  -2  -2 23752.6 582.540   7
   4  -2  -2 24416.7 529.332   1
   4  -2  -1 50726.9 1042.84   7
   4  -2  -1 47583.8 1001.48   1
   4  -2  -1 48706.8 1043.18   6
   4  -2   0 12241.3 346.357   7
   4  -2   0 12801.0 357.794   6
   4  -2   0 12627.9 335.142   1
   4  -2   1 4567.81 184.556   7
   4  -2   1 4947.83 196.208   6
   4  -2   1 4660.61 184.013   1
   4  -2   2 13923.5 370.814   7
   4  -2   2 14348.3 386.854   6
   4  -2   2 13795.4 387.014   1
   4  -2   3 27459.5 618.624   5
  -4  -2  -3 26499.9 622.324   9
   4  -2   3 27944.1 637.255   6
   4  -2   3 26721.3 650.285   1
   4  -2   3 26426.0 614.474   7
   4  -2   4 39415.7 904.880   1
   4  -2   4 39411.5 862.798   5
   4  -2   4 39028.4 846.513   7
   4  -2   4 39601.8 866.597   6
   4  -2   5 2252.60 138.239   5
   4  -2   5 2347.51 129.408   7
   4  -2   6 12445.7 414.866  10
   4  -2   6 12285.5 348.486   7
   4  -2   6 12392.4 375.369   5
   4  -2   7 27459.3 650.476   7
   4  -2   7 27870.0 691.535   5
   4  -2   7 28159.1 737.094  10
   4  -2   8 11208.9 408.586  10
   4  -2   8 11141.3 380.177   5
   4  -2   9 15026.1 476.499   5
   4  -2   9 15321.7 501.479  10
   4  -2  10 21034.2 627.094  10
   4  -2  10 21480.8 611.581   5
   4  -2  11 22945.9 648.998   5
   4  -2  11 22108.5 648.290  10
   4  -2  12 5896.92 291.306   5
   4  -2  12 6437.83 290.019  10
  -4  -2 -12 5865.51 281.955   8
   4  -2  13 610.821 105.804  10
   4  -2  13 502.229 117.523   5
  -4  -2 -13 447.431 101.921   8
   4  -2  14 8513.61 333.119   5
  -4  -2 -14 7720.74 308.828   8
   4  -2  15 427.511 105.323   5
  -4  -2 -15 356.468 82.9933   8
   4  -2  16 2425.82 150.179   5
  -4  -2 -17 1741.00 117.616   6
   4  -2  17 2244.28 124.196   5
   4  -2  18 807.389 60.4915   5
   4  -1 -22 840.412 90.1003   8
   4  -1 -21 1183.25 126.496   8
  -4  -1  21 1202.00 105.268   5
  -4  -1  20 407.841 95.2474   5
   4  -1 -20 542.917 114.893   8
  -4  -1  19 9623.50 354.725   5
   4  -1 -19 9446.12 391.795   8
   4  -1 -18 1694.93 197.010   8
  -4  -1  18 1909.20 167.357   5
   4  -1 -17 11602.0 457.181   8
  -4  -1  17 10837.0 408.942   5
   4  -1 -16 41283.1 1043.58   8
  -4  -1  16 39123.6 982.227   5
   4  -1 -15 1774.46 186.686   8
  -4  -1  15 1623.00 160.379   5
   4  -1 -14 17160.1 545.390   8
  -4  -1  14 15758.3 499.313   5
   4  -1 -13 70861.1 1549.95   8
  -4  -1  13 69083.9 1500.83   5
   4  -1 -12 25669.6 687.665   8
  -4  -1  12 25020.6 645.670   5
   4  -1 -11 7344.88 293.446   8
  -4  -1  11 7097.56 267.581   5
  -4  -1  10 145057. 2882.03   2
   4  -1 -10 149505. 2911.27   8
  -4  -1  10 149076. 2877.61   5
  -4  -1   9 123686. 2471.32   2
   4  -1  -9 126990. 2493.50   8
  -4  -1   9 128448. 2464.92   5
  -4  -1   8 72823.9 1458.81   2
   4  -1  -8 71979.0 1472.41   8
  -4  -1   8 71257.2 1442.14   5
  -4  -1   7 74756.3 1494.62   2
  -4  -1   6 26120.2 537.578   3
  -4  -1   6 22737.6 548.365   2
  -4  -1   5 180930. 3409.50   3
  -4  -1   4 69338.1 1360.89   3
   4  -1  -3 17863.1 353.384   1
  -4  -1   3 14564.4 388.195   2
   4  -1  -2 60767.8 1169.10   1
   4  -1  -1 306736. 5694.09   1
   4  -1   0 19159.2 425.341   1
   4  -1   1 61511.9 1230.64   1
   4  -1   1 62613.0 1185.76   4
   4  -1   2 184416. 3528.07   1
   4  -1   2 187790. 3482.11   4
   4  -1   3 64085.1 999.726   4
   4  -1   3 46006.3 928.639   2
   4  -1   4 45285.6 866.830   4
   4  -1   4 42394.8 896.421   5
   4  -1   4 43443.5 811.511   2
   4  -1   5 57629.2 1192.42   4
   4  -1   5 59459.1 1237.87   1
   4  -1   5 60015.3 1230.85   5
   4  -1   5 59971.6 1194.26   7
   4  -1   5 58907.6 1137.98   2
   4  -1   6 36781.6 735.292   2
   4  -1   6 36276.5 836.082   1
   4  -1   6 36411.5 826.314   5
   4  -1   6 35832.3 792.790   4
   4  -1   6 36470.8 789.494   7
   4  -1   7 32687.2 764.299   5
   4  -1   7 32944.2 776.671  10
   4  -1   7 32409.9 774.973   1
   4  -1   7 30987.6 729.636   4
   4  -1   8 8286.16 305.086   5
   4  -1   8 7974.78 303.357  10
   4  -1   9 20876.1 569.084  10
   4  -1   9 20295.4 579.708   5
   4  -1  10 8143.48 312.941  10
   4  -1  10 8046.79 330.565   5
   4  -1  11 8093.76 346.775   5
   4  -1  11 8880.12 324.599  10
   4  -1  12 11192.0 369.078  10
  -4  -1 -16 567.970 121.358   8
  -4  -1 -17 1168.42 126.323   8
  -4  -1 -18 244.806 69.6421   8
   4  -1  18 166.182 58.9072   5
   4  -1  19 624.848 54.7548   5
   4   0 -22 136.444 67.4852   8
   4   0 -21 1240.69 129.493   8
   4   0 -20 1649.11 162.725   8
  -4   0  20 2039.60 155.484   5
  -4   0  19 148.653 98.1941   5
   4   0 -19 126.624 120.846   8
   4   0 -18 5087.98 290.988   8
  -4   0  18 4943.94 263.156   5
   4   0 -17 152.275 116.345   8
  -4   0  17 50.6251 95.4631   5
  -4   0  16 22.3673 86.1269   5
   4   0 -16 85.3129 108.208   8
  -4   0  15 63628.7 1433.73   5
   4   0 -15 65477.6 1481.70   8
   4   0 -14 28466.2 776.414   8
  -4   0  14 27942.4 731.008   5
  -4   0  13 2888.04 179.763   5
  -4   0  12 85.8184 76.4866   5
   4   0 -11 4027.88 148.379   1
  -4   0  11 4063.53 178.994   2
  -4   0  11 3676.64 174.530   4
  -4   0  10 15326.7 415.262   2
  -4   0  10 16588.6 425.683   4
   4   0 -10 16409.8 389.842   1
   4   0  -9 941.178 71.3226   1
  -4   0   9 829.778 77.8589   4
   4   0  -8 33001.7 708.391   1
  -4   0   8 34940.3 727.108   4
  -4   0   7 134253. 2559.75   2
  -4   0   7 135432. 2565.32   4
  -4   0   6 18581.3 410.960   2
   4   0  -5 10637.8 248.464   4
  -4   0   5 11192.8 258.906   2
   4   0  -4 238265. 4393.94   4
  -4   0   4 235755. 4405.61   2
  -4   0   3 5364.48 140.261   2
   4   0  -2 268302. 5013.05   2
  -4   0   2 275090. 5021.97   2
   4   0  -1 999999. 18384.2   2
   4   0   0 29224.8 553.903   2
  -4   0   0 26933.7 571.036   3
  -4   0  -1 228202. 4244.18   3
  -4   0  -2 24818.6 510.668   3
   4   0   3 53965.2 1073.30   1
   4   0   4 56567.2 1135.31   1
   4   0   5 27213.6 608.149   1
   4   0   6 761.443 79.0898   1
   4   0   6 705.214 83.4179   5
   4   0   7 1187.65 108.347   5
   4   0   7 1241.73 98.2409   1
   4   0   8 189.032 77.3147   5
   4   0   8 92.2017 53.0673   1
   4   0   9 57.1863 77.6000   5
   4   0  10 1125.06 132.623   5
   4   0  11 38923.3 955.346   5
   4   0  12 8783.34 361.126   5
   4   0  13 10652.7 406.913   5
   4   0  14 27532.8 755.025   5
   4   0  15 3884.48 230.976   5
   4   0  16 7493.23 302.210   5
   4   0  17 29.9251 69.2427   5
  -4   0 -18 3097.11 177.520   8
   4   0  18 3205.36 148.086   5
  -4   0 -19 4662.29 181.748   8
   4   1 -21 1105.51 108.273   8
   4   1 -20 392.888 96.7604   8
   4   1 -19 8413.26 346.579   8
   4   1 -18 1527.62 169.230   8
  -4   1  18 1753.69 152.578   5
   4   1 -17 9910.89 405.386   8
  -4   1  17 11415.6 393.036   5
   4   1 -16 39475.3 1006.52   8
  -4   1  16 40856.8 970.816   5
   4   1 -15 1549.42 167.901   8
  -4   1  15 1579.30 148.962   5
  -4   1  14 16911.3 498.864   5
  -4   1  13 69286.8 1474.90   5
  -4   1  12 25415.5 636.169   5
  -4   1  11 7300.70 260.319   5
  -4   1  11 7483.57 246.800   4
   4   1 -11 7239.47 266.928   1
  -4   1  10 145275. 2810.16   4
  -4   1  10 147293. 2837.79   5
   4   1 -10 146983. 2860.98   1
   4   1  -9 128411. 2459.53   1
  -4   1   9 125891. 2398.27   4
  -4   1   9 121181. 2422.77   5
   4   1  -8 75290.3 1472.46   4
   4   1  -8 76534.0 1502.09   1
   4   1  -7 77248.9 1528.69   4
  -4   1   7 77322.5 1485.94   4
   4   1  -6 25063.6 567.577   4
  -4   1   6 26264.7 526.565   4
  -4   1   5 180292. 3360.37   4
   4   1  -5 182937. 3420.30   4
  -4   1   4 63549.4 1176.03   4
   4   1  -4 60282.2 1230.54   2
   4   1  -3 18012.3 407.241   2
   4   1  -2 54705.3 1141.21   3
   4   1  -2 62899.7 1157.02   2
   4   1  -1 306561. 5709.04   2
   4   1   0 19115.5 422.777   3
   4   1   0 18764.7 428.250   2
   4   1   1 60476.8 1191.31   3
   4   1   2 181783. 3422.26   3
   4   1   3 60516.1 1198.73   3
  -4   1  -4 41691.1 811.146   3
   4   1   4 43949.1 869.003   3
   4   1   5 59682.5 1199.10   1
   4   1   5 61559.9 1205.31   3
   4   1   6 34097.4 747.002   1
   4   1   6 36644.4 746.202   3
   4   1   6 35358.5 773.580   5
   4   1   7 31319.0 716.036   5
   4   1   7 31186.4 686.000   1
   4   1   8 7948.58 274.827   5
   4   1   9 21951.9 568.577   5
   4   1  10 8278.40 304.894   5
   4   1  11 8858.14 325.723   5
   4   1  12 10680.4 374.920   5
   4   1  13 3961.22 215.015   5
   4   1  14 9769.35 347.905   5
   4   1  15 1901.10 140.798   5
   4   1  16 625.425 83.7862   5
   4   1  17 1240.30 89.0715   5
  -4   1 -18 210.264 75.7715   8
   4   2 -18 8056.29 314.315   8
   4   2 -17 14345.4 467.764   8
   4   2 -16 2820.58 198.373   8
   4   2 -15 6718.40 305.488   8
   4   2 -14 23320.9 650.664   8
   4   2 -13 18221.1 536.030   8
   4   2 -12 12653.1 402.916   8
   4   2  -8 5697.84 228.603   4
   4   2  -8 6467.20 261.842   1
   4   2  -7 29028.0 682.525   4
   4   2  -6 8468.35 261.151   2
   4   2  -6 7959.28 282.218   1
   4   2  -6 7571.66 264.929   4
   4   2  -5 67244.8 1384.80   2
   4   2  -5 69411.3 1361.03   3
   4   2  -4 25667.8 590.296   2
   4   2  -4 25473.9 571.432   3
   4   2  -3 34276.2 757.546   2
   4   2  -3 34562.4 741.687   3
  -4   2   2 20715.9 421.890   4
   4   2  -2 24657.2 522.657   3
  -4   2   1 49026.6 951.207   4
   4   2  -1 51566.7 1046.74   3
  -4   2   1 51282.9 986.597   2
  -4   2   0 11835.4 264.975   2
   4   2   0 11931.9 347.510   2
   4   2   1 5130.30 213.372   2
   4   2   1 5270.03 199.172   3
   4   2   2 14802.4 405.983   3
   4   2   3 27813.4 656.246   3
   4   2   4 40330.9 894.850   3
   4   2   5 2233.29 135.506   3
   4   2   6 12636.1 372.366   3
  -4   2 -17 1502.00 114.366   8
   4   3  -2 34714.5 815.671   1
   4   3  -1 84001.2 1719.76   1
   5  -5 -13 12197.4 330.290   7
   5  -5 -13 11125.3 308.250   6
   5  -5 -12 304.628 78.4643   7
   5  -5 -12 266.281 70.0510   6
   5  -5 -11 6170.05 248.090   7
   5  -5 -11 6162.49 245.288   6
   5  -5 -10 5948.14 253.679   7
   5  -5 -10 5814.53 254.221   6
   5  -5  -9 10028.2 351.575   7
   5  -5  -9 10098.1 357.334   6
   5  -5  -8 2631.80 179.052   7
   5  -5  -7 440.394 106.663   7
   5  -5  -6 3927.49 217.538   7
   5  -5  -6 4359.38 237.357   6
   5  -5  -5 323.506 102.026   7
   5  -5  -5 480.625 118.835   6
   5  -5  -4 25220.4 657.283   7
   5  -5  -4 25044.0 692.616   6
   5  -5  -3 413.627 115.520   6
   5  -5  -3 340.193 92.2968   7
   5  -5  -2 13706.0 444.830   6
   5  -5  -2 12748.8 399.691   7
   5  -5  -1 13280.7 437.252   6
   5  -5  -1 13140.6 392.586   7
   5  -5   0 12932.8 416.614   6
   5  -5   0 12150.0 364.107   7
  -5  -5  -1 312.438 88.5645   6
   5  -5   1 227.405 89.8503   6
   5  -5   1 370.191 71.1072   7
  -5  -5  -2 4000.74 213.315   6
  -5  -5  -3 1394.21 138.807   6
  -5  -5  -4 3780.47 211.445   6
  -5  -5  -5 696.281 114.449   6
  -5  -5  -6 1010.87 126.059   6
  -5  -5  -7 254.426 86.0413   6
  -5  -5  -8 2311.38 143.305   6
  -5  -5  -9 2766.73 136.962   6
   5  -4 -17 2968.15 145.122   7
   5  -4 -16 6029.57 245.004   7
   5  -4 -16 5651.66 197.987   6
   5  -4 -15 3805.09 211.536   7
   5  -4 -15 3432.94 180.242   6
   5  -4 -14 240.625 97.2365   6
   5  -4 -14 212.069 107.847   7
   5  -4 -13 1056.58 160.446   7
   5  -4 -13 1233.10 147.786   6
   5  -4 -12 10865.2 416.973   6
   5  -4 -11 7051.21 337.111   6
   5  -4 -10 1394.59 185.752   7
   5  -4 -10 1135.81 173.608   6
   5  -4  -9 24422.9 742.807   7
   5  -4  -9 25464.6 744.002   6
   5  -4  -8 37283.2 1003.77   7
   5  -4  -8 39551.7 1019.77   6
   5  -4  -7 6869.72 340.790   7
   5  -4  -7 6365.70 342.567   6
   5  -4  -6 6317.88 324.504   7
   5  -4  -5 4786.76 277.360   7
   5  -4  -4 8953.32 376.688   7
   5  -4  -4 8958.08 391.498   6
   5  -4  -3 10546.1 403.684   7
   5  -4  -3 9995.20 414.001   6
   5  -4  -2 50953.3 1195.20   7
   5  -4  -2 51096.4 1219.59   6
   5  -4  -1 12059.0 425.979   7
   5  -4  -1 12631.5 455.821   6
   5  -4  -1 11839.0 395.325  10
  -5  -4   1 12220.8 426.831   6
   5  -4   0 18530.3 547.134   7
   5  -4   0 19157.3 586.443   6
   5  -4   0 17800.7 537.081  10
  -5  -4   0 19074.3 579.345   6
   5  -4   1 4395.56 240.156  10
   5  -4   1 4246.22 256.858   6
  -5  -4  -1 4352.19 262.017   6
   5  -4   1 4059.64 221.086   7
   5  -4   2 12349.7 431.112   6
  -5  -4  -2 11749.3 460.730   6
   5  -4   2 11686.0 427.010  10
   5  -4   2 12010.0 388.047   7
  -5  -4  -3 1589.12 151.354   7
   5  -4   3 1606.96 159.787   6
   5  -4   3 1407.57 158.941  10
  -5  -4  -3 1225.85 172.989   6
   5  -4   3 1447.07 127.383   7
  -5  -4  -4 5088.10 265.119   7
   5  -4   4 5359.89 283.018  10
  -5  -4  -4 5161.32 314.117   6
   5  -4   4 5315.78 223.194   7
  -5  -4  -5 2121.98 181.684   7
   5  -4   5 2008.68 131.489   7
   5  -4   5 2072.92 195.469  10
  -5  -4  -5 2443.46 236.766   6
   5  -4   6 38997.0 986.551  10
  -5  -4  -6 41226.4 1063.81   6
  -5  -4  -7 2748.79 244.756   6
   5  -4   7 2627.27 208.076  10
   5  -4   8 1222.88 152.290  10
  -5  -4  -8 1197.33 187.211   6
   5  -4   9 2717.15 192.733  10
  -5  -4  -9 2315.02 194.470   7
  -5  -4  -9 2717.91 228.677   6
  -5  -4 -10 749.206 133.226   7
  -5  -4 -10 743.048 152.605   6
  -5  -4 -11 1491.11 160.844   6
  -5  -4 -11 1703.63 150.222   7
  -5  -4 -12 796.721 107.402   7
  -5  -4 -13 2025.95 129.143   6
  -5  -4 -13 2013.03 119.935   7
   5  -3 -19 947.828 87.3150   7
   5  -3 -18 1160.04 120.368   7
   5  -3 -17 218.020 78.9069   8
   5  -3 -17 167.420 99.4679   7
   5  -3 -16 100.817 119.555   7
   5  -3 -16 107.218 78.8424   6
   5  -3 -16 101.251 81.7012   8
   5  -3 -15 16087.8 489.741   8
   5  -3 -15 15819.3 541.165   7
   5  -3 -15 15409.3 495.336   6
   5  -3 -14 32923.2 911.827   7
   5  -3 -14 32925.5 870.610   6
   5  -3 -14 33763.4 845.109   8
   5  -3 -13 5045.80 303.191   7
   5  -3 -13 5192.65 285.339   6
   5  -3 -13 4281.61 235.915   8
   5  -3 -12 30609.2 861.657   7
   5  -3 -12 29787.6 834.695   6
   5  -3 -12 30353.6 780.725   8
   5  -3 -11 10117.7 431.603   7
   5  -3 -11 10722.5 375.659   8
   5  -3 -11 10215.3 420.504   6
   5  -3 -10 1717.88 192.668   7
   5  -3 -10 1995.45 156.036   8
   5  -3 -10 1994.25 189.574   6
   5  -3  -9 22942.8 658.925   6
   5  -3  -9 21266.2 572.872   8
   5  -3  -8 15004.4 446.048   8
   5  -3  -8 15223.7 512.133   6
   5  -3  -7 19854.9 598.612   6
   5  -3  -7 19334.9 522.857   8
   5  -3  -6 15706.5 505.541   7
   5  -3  -6 14526.8 493.811   6
   5  -3  -6 15264.6 430.297   8
   5  -3  -5 6606.16 301.742   7
   5  -3  -5 6470.65 298.494   6
   5  -3  -4 4026.29 229.068   7
   5  -3  -3 717.026 120.938   7
   5  -3  -2 24187.0 642.066   7
  -5  -3   2 23974.5 616.998   6
   5  -3  -2 23823.8 650.938   6
   5  -3  -1 9241.90 333.047   7
   5  -3  -1 8808.90 337.013   6
  -5  -3   1 9241.41 333.330   6
   5  -3   0 12002.6 386.030   7
   5  -3   0 11518.6 393.701   6
   5  -3   1 7717.83 292.296   7
   5  -3   1 8128.80 314.466   6
   5  -3   2 15120.3 461.153   6
   5  -3   2 15128.2 438.704   7
   5  -3   3 9488.05 371.873  10
   5  -3   3 9223.97 335.673   6
   5  -3   3 9030.16 311.099   7
   5  -3   4 4276.93 256.118  10
   5  -3   4 4162.03 217.522   6
   5  -3   4 3859.20 189.461   7
   5  -3   5 13162.9 393.013   5
   5  -3   5 12913.2 388.419   7
   5  -3   5 13609.3 479.262  10
   5  -3   6 11969.8 381.101   5
   5  -3   6 12217.1 456.700  10
   5  -3   6 11848.1 363.369   7
   5  -3   7 29959.4 724.424   7
   5  -3   7 31532.7 762.146   5
   5  -3   8 4277.05 218.029   5
   5  -3   9 2818.41 180.600   5
   5  -3   9 2444.71 211.510  10
   5  -3  10 7737.06 346.627  10
   5  -3  10 7688.13 302.700   5
   5  -3  11 8198.73 309.759   5
   5  -3  11 8485.49 346.565  10
   5  -3  12 1422.64 125.797   5
   5  -3  12 1597.44 142.715  10
   5  -3  13 3784.97 178.766   5
  -5  -3 -13 3854.08 248.466   6
  -5  -3 -14 3363.95 209.353   6
   5  -3  14 3293.76 148.538   5
  -5  -3 -15 532.693 92.7454   6
   5  -2 -21 1405.40 104.515   8
   5  -2 -20 84.7657 79.6176   8
   5  -2 -19 2245.83 172.328   8
  -5  -2  19 2307.29 148.149   5
   5  -2 -18 6129.40 270.188   7
   5  -2 -18 6296.42 297.443   8
  -5  -2  18 5710.57 252.271   5
   5  -2 -17 5347.62 273.908   7
   5  -2 -17 6089.24 303.341   8
  -5  -2  17 5360.61 249.515   5
   5  -2 -16 4867.97 272.698   7
   5  -2 -16 5444.67 295.425   8
  -5  -2  16 5158.00 248.748   5
  -5  -2  15 15987.3 490.360   5
   5  -2 -15 15518.1 530.465   7
   5  -2 -15 17087.8 553.351   8
   5  -2 -14 26177.9 723.590   8
   5  -2 -14 24000.2 675.784   6
  -5  -2  14 25484.6 667.426   5
   5  -2 -13 9642.34 371.857   6
   5  -2 -13 9837.97 393.082   8
  -5  -2  13 10120.3 348.172   5
   5  -2 -12 5464.31 265.280   6
   5  -2 -12 5315.02 270.417   8
  -5  -2  12 5158.35 228.855   5
   5  -2 -11 29490.6 761.678   6
   5  -2 -11 29629.3 756.600   8
  -5  -2  11 28903.1 701.433   5
   5  -2 -10 7933.20 315.583   6
   5  -2 -10 7781.09 307.484   8
  -5  -2  10 7570.27 263.489   5
   5  -2  -9 79817.9 1659.25   8
   5  -2  -9 77021.2 1671.63   6
  -5  -2   9 80360.1 1597.46   5
   5  -2  -8 132575. 2582.95   8
   5  -2  -8 124577. 2593.94   7
   5  -2  -8 134299. 2609.26   6
  -5  -2   8 129373. 2610.00   2
   5  -2  -7 30333.0 746.732   7
  -5  -2   7 31199.6 751.102   2
   5  -2  -7 30381.0 745.528   6
   5  -2  -7 30576.3 722.336   8
   5  -2  -6 12408.5 382.771   7
   5  -2  -6 11921.8 353.475   8
   5  -2  -6 11720.6 376.043   6
   5  -2  -5 50285.0 1112.11   7
   5  -2  -5 50630.9 1108.19   6
   5  -2  -5 52110.6 1085.71   8
   5  -2  -4 9997.36 295.313   8
   5  -2  -4 9770.74 318.031   6
   5  -2  -4 9193.61 237.676   1
   5  -2  -3 57420.2 1207.67   6
   5  -2  -3 56675.3 1136.95   1
   5  -2  -2 74600.1 1441.96   1
   5  -2  -2 73756.4 1491.55   7
   5  -2  -1 26826.7 629.828   7
   5  -2  -1 26667.2 606.915   1
   5  -2   0 22044.7 540.057   7
   5  -2   0 22207.7 533.676   1
   5  -2   0 21765.9 544.406   6
   5  -2   1 46564.1 985.693   7
   5  -2   1 46902.3 1000.48   6
  -5  -2  -1 44825.3 971.900   9
   5  -2   1 46103.7 995.486   1
   5  -2   2 20602.1 516.961   6
  -5  -2  -2 19629.2 502.217   9
   5  -2   2 19910.8 498.868   7
   5  -2   2 21043.2 532.857   1
   5  -2   3 31997.5 717.549   6
  -5  -2  -3 29686.7 705.930   9
   5  -2   3 29881.0 696.746   5
   5  -2   3 31178.1 737.615   1
   5  -2   3 29562.5 688.149   7
   5  -2   4 18909.6 496.197   5
   5  -2   4 19084.4 480.181   7
   5  -2   5 3329.24 175.919   5
   5  -2   5 3231.12 160.772   7
   5  -2   6 3574.04 192.604   5
   5  -2   6 3438.80 217.261  10
   5  -2   6 3767.71 174.024   7
   5  -2   7 5316.78 219.017   7
   5  -2   7 5206.17 245.575   5
   5  -2   7 5667.45 276.218  10
   5  -2   8 2163.13 164.681   5
   5  -2   8 2181.36 183.466  10
   5  -2   9 2718.22 193.822   5
   5  -2   9 2748.93 204.859  10
   5  -2  10 6289.21 299.405   5
   5  -2  10 6666.01 311.375  10
   5  -2  11 10430.3 393.632  10
   5  -2  11 10038.3 391.020   5
  -5  -2 -12 285.997 90.9122   8
   5  -2  12 479.331 104.162  10
   5  -2  12 399.861 114.531   5
   5  -2  13 13667.9 442.409   5
  -5  -2 -13 11858.7 404.614   8
   5  -2  14 4901.69 242.979   5
   5  -2  15 130.351 80.6474   5
   5  -2  16 1786.22 120.295   5
   5  -2  17 179.903 47.8535   5
   5  -1 -22 1718.45 122.082   8
   5  -1 -21 4100.65 214.528   8
   5  -1 -20 3570.64 222.176   8
  -5  -1  20 3543.25 198.260   5
  -5  -1  19 403.369 102.318   5
   5  -1 -19 423.685 128.614   8
   5  -1 -18 2067.24 205.848   8
  -5  -1  18 2243.22 180.889   5
  -5  -1  17 2658.68 195.408   5
   5  -1 -17 2721.48 228.419   8
   5  -1 -16 40982.9 1059.84   8
  -5  -1  16 41173.8 1005.38   5
   5  -1 -15 26358.3 747.208   8
  -5  -1  15 24732.8 690.524   5
   5  -1 -14 17107.9 552.232   8
  -5  -1  14 16246.5 504.007   5
  -5  -1  13 22647.6 620.605   5
   5  -1 -13 23711.5 665.307   8
   5  -1 -12 9666.28 365.590   8
  -5  -1  12 9467.48 329.776   5
   5  -1 -11 43154.8 1002.85   8
  -5  -1  11 43168.3 965.328   5
  -5  -1  10 38449.6 870.653   2
   5  -1 -10 38116.0 894.604   8
  -5  -1  10 38192.9 856.339   5
  -5  -1   9 5979.13 228.487   2
   5  -1  -9 5864.53 237.974   8
  -5  -1   9 6116.93 218.262   5
  -5  -1   8 31742.4 615.184   3
   5  -1  -8 31843.9 674.110   8
  -5  -1   8 31444.7 636.587   5
  -5  -1   7 20978.3 480.950   3
   5  -1  -7 20809.7 512.959   8
  -5  -1   6 55295.9 1112.97   3
  -5  -1   5 14545.5 359.199   3
  -5  -1   5 14025.2 362.565   2
  -5  -1   4 8258.33 238.538   3
  -5  -1   4 7874.92 239.128   2
  -5  -1   3 39997.0 841.774   3
   5  -1  -2 10086.5 248.887   1
   5  -1  -1 137119. 2596.58   1
   5  -1   0 6963.50 207.193   1
   5  -1   1 20727.3 478.113   1
   5  -1   1 20457.8 421.379   4
   5  -1   2 28224.1 577.531   4
   5  -1   2 27989.8 630.748   1
   5  -1   3 28550.4 585.798   4
  -5  -1  -3 26736.5 626.861   9
   5  -1   3 27057.2 607.475   7
   5  -1   4 2018.41 95.3432   4
  -5  -1  -4 2039.80 131.286   9
   5  -1   4 1902.96 124.674   1
   5  -1   4 2173.83 124.677   5
   5  -1   4 2290.76 111.050   7
   5  -1   5 25496.9 538.231   4
   5  -1   5 24884.4 587.812   1
   5  -1   5 25420.0 580.555   5
   5  -1   5 25880.7 547.263   7
   5  -1   6 116.780 47.2691   4
   5  -1   6 89.2527 59.6087   1
   5  -1   6 63.3871 67.8956   5
   5  -1   7 57261.5 1246.61   5
   5  -1   7 57579.9 1256.65  10
   5  -1   7 56219.7 1201.78   4
   5  -1   8 13768.3 429.443  10
   5  -1   8 13215.2 427.195   5
   5  -1   9 385.940 107.062   5
   5  -1   9 360.082 92.1614  10
   5  -1  10 16280.1 490.338  10
   5  -1  11 11778.1 390.020  10
   5  -1  12 16362.9 469.922  10
  -5  -1 -16 4520.08 237.846   8
  -5  -1 -17 4309.15 200.484   8
   5  -1  17 5251.56 202.931   5
   5  -1  18 2312.24 110.844   5
   5   0 -22 10148.3 320.815   8
   5   0 -21 302.325 97.8876   8
   5   0 -20 121.220 98.2360   8
  -5   0  20 48.5785 79.7466   5
   5   0 -19 2871.09 217.892   8
  -5   0  19 3100.88 205.458   5
  -5   0  18 29327.5 772.669   5
   5   0 -18 28833.4 819.075   8
   5   0 -17 16081.9 553.083   8
  -5   0  17 15504.7 515.418   5
   5   0 -16 51816.5 1266.74   8
  -5   0  16 53096.8 1224.37   5
   5   0 -15 56434.0 1305.84   8
  -5   0  15 53791.3 1248.10   5
   5   0 -14 21495.4 634.261   8
  -5   0  14 20429.5 582.272   5
   5   0 -13 2519.37 186.079   8
   5   0 -12 5345.25 255.688   8
   5   0 -11 27347.6 608.131   1
   5   0 -11 26959.3 686.382   8
   5   0 -10 55403.7 1061.18   1
   5   0 -10 53606.0 1125.40   8
  -5   0   9 25902.0 592.296   2
   5   0  -9 25645.1 623.635   8
   5   0  -9 26722.6 581.941   1
  -5   0   8 3984.05 151.236   2
  -5   0   7 16477.5 386.769   2
   5   0  -6 49794.5 972.024   4
  -5   0   6 49669.3 989.078   2
   5   0  -5 284601. 5378.28   4
  -5   0   5 297147. 5392.75   2
  -5   0   4 1986.73 85.2182   2
   5   0  -4 1960.34 74.9789   4
  -5   0   3 56921.0 1098.55   2
   5   0  -2 10224.9 225.411   2
  -5   0   2 10243.6 236.306   2
   5   0  -1 180464. 3348.24   2
  -5   0   0 193691. 3648.00   3
   5   0   0 196142. 3624.51   2
  -5   0  -1 41524.3 822.503   3
   5   0   1 41014.8 800.671   2
  -5   0  -2 49396.4 977.913   3
   5   0   3 25447.8 563.521   1
   5   0   4 283.917 57.3057   1
  -5   0  -4 201.642 72.6159   9
   5   0   4 305.447 67.0214   5
   5   0   5 763.419 79.4852   1
   5   0   5 792.654 88.3096   5
   5   0   6 4680.12 195.443   1
   5   0   6 4888.85 207.886   5
   5   0   7 726.713 98.6639   5
   5   0   7 711.396 84.1653   1
   5   0   8 68.8423 70.6351   5
   5   0   9 5511.50 256.355   5
   5   0  10 11881.9 415.722   5
   5   0  11 4888.81 259.724   5
   5   0  12 3305.40 221.945   5
   5   0  13 18008.6 561.372   5
   5   0  14 35.1114 93.4153   5
   5   0  15 449.287 104.037   5
   5   0  16 5495.48 236.720   5
   5   0  17 3743.84 171.048   5
   5   0  18 575.608 61.0020   5
  -5   0 -18 427.018 78.9847   8
   5   1 -22 1459.71 94.4603   8
   5   1 -21 3312.05 177.751   8
   5   1 -20 2834.35 186.377   8
   5   1 -19 445.396 110.046   8
   5   1 -18 1955.09 181.169   8
  -5   1  18 2166.84 168.558   5
   5   1 -17 2593.18 208.097   8
  -5   1  17 2640.06 187.119   5
   5   1 -16 40190.5 1025.26   8
  -5   1  16 41943.4 991.936   5
   5   1 -15 23916.3 694.679   8
  -5   1  15 24663.3 658.953   5
   5   1 -14 16460.3 519.013   8
  -5   1  14 16385.6 489.270   5
   5   1 -13 23422.7 640.637   8
  -5   1  13 22954.2 607.883   5
   5   1 -12 9278.34 338.346   8
  -5   1  12 9267.57 316.093   5
   5   1 -11 42834.1 948.452   1
   5   1 -11 42630.7 952.203   8
  -5   1  11 41205.8 923.846   5
  -5   1  11 40399.1 893.553   4
   5   1 -10 38409.0 880.805   8
  -5   1  10 38269.4 862.307   5
  -5   1  10 39472.2 835.902   4
  -5   1   9 6436.46 196.320   4
   5   1  -9 6183.94 214.417   4
   5   1  -9 6163.60 224.106   8
  -5   1   9 6138.26 217.267   5
   5   1  -9 6310.87 238.981   1
   5   1  -8 31980.9 706.373   4
  -5   1   8 30600.7 699.396   5
   5   1  -7 22167.2 516.398   4
  -5   1   7 22732.5 475.153   4
  -5   1   6 56640.8 1063.82   4
   5   1  -6 52446.6 1114.41   4
   5   1  -5 14415.4 350.255   2
   5   1  -4 7638.39 216.171   2
   5   1  -3 36094.2 747.723   2
  -5   1   2 8971.67 192.095   2
   5   1  -2 10340.7 255.035   2
   5   1  -1 139152. 2638.58   3
   5   1  -1 139121. 2647.55   2
   5   1   0 6924.50 201.674   3
   5   1   0 6698.03 204.492   2
   5   1   1 20614.3 465.184   3
   5   1   2 28151.4 606.865   3
   5   1   3 29108.8 627.431   3
  -5   1  -4 2076.29 78.7306   3
   5   1   4 2428.68 109.420   3
   5   1   5 24755.0 575.224   5
   5   1   5 24718.8 555.969   1
   5   1   6 64.8926 40.4851   1
   5   1   6 96.1479 53.6955   5
   5   1   7 57609.4 1219.51   5
   5   1   8 13229.3 394.765   5
   5   1   9 386.953 81.1296   5
   5   1  10 15265.1 460.728   5
   5   1  11 11219.5 380.703   5
   5   1  12 15820.7 481.113   5
   5   1  13 23120.1 619.441   5
   5   1  14 750.636 102.855   5
   5   1  15 1251.63 109.836   5
   5   1  16 4807.86 182.964   5
  -5   1 -18 1681.49 112.342   8
   5   2 -17 5637.27 268.539   8
   5   2 -16 5485.38 269.669   8
   5   2 -15 16781.8 518.259   8
   5   2 -14 26137.5 694.868   8
   5   2  -8 138458. 2758.71   1
  -5   2   7 28202.7 589.702   4
   5   2  -7 31614.8 685.672   2
  -5   2   6 10016.6 229.264   4
   5   2  -6 12372.7 328.594   2
  -5   2   5 24717.4 505.307   4
   5   2  -5 47091.1 698.678   2
   5   2  -4 10326.3 291.132   3
   5   2  -3 59088.7 1207.69   3
  -5   2   2 74696.0 1462.09   2
   5   2  -2 77295.6 1527.56   3
   5   2  -2 77585.6 1548.14   2
   5   2  -1 27136.4 577.836   2
  -5   2   1 21282.3 448.526   2
   5   2   0 21488.4 528.513   3
   5   2   0 22076.5 547.772   2
   5   2   1 49766.5 1064.57   2
   5   2   1 46807.6 1028.14   3
   5   2   2 21582.3 567.512   2
   5   2   2 20724.7 526.836   3
   5   2   3 30767.8 714.689   3
   5   2   4 18835.6 490.574   3
  -5   2 -17 102.542 49.7017   8
   6  -5 -13 470.215 63.3241   6
   6  -5 -13 566.343 76.1925   7
   6  -5 -12 4380.72 188.860   7
   6  -5 -12 4015.90 174.631   6
   6  -5 -11 7851.45 276.779   7
   6  -5 -11 6999.51 262.892   6
   6  -5 -10 1269.43 128.008   7
   6  -5 -10 1292.99 126.239   6
   6  -5  -9 4355.07 217.780   7
   6  -5  -9 4179.12 215.670   6
   6  -5  -8 1494.54 155.580   6
   6  -5  -8 1896.39 152.802   7
   6  -5  -7 1251.56 140.528   7
   6  -5  -6 11184.0 381.031   7
   6  -5  -5 13983.4 439.725   7
   6  -5  -5 14788.0 471.592   6
   6  -5  -4 992.775 119.437   7
   6  -5  -4 1143.97 138.284   6
   6  -5  -3 5753.57 271.282   6
   6  -5  -3 5398.66 241.536   7
   6  -5  -2 6378.32 285.675   6
   6  -5  -2 5996.23 247.172   7
   6  -5  -1 837.655 128.879   6
   6  -5  -1 973.327 105.069   7
   6  -5   0 27475.0 699.525   6
   6  -5   0 27447.5 650.493   7
   6  -5   1 2086.55 125.470   7
   6  -5   2 3727.64 172.782  10
  -6  -5  -2 4065.09 198.697   6
  -6  -5  -3 15005.3 429.135   6
   6  -5   3 13466.5 389.525  10
  -6  -5  -4 6645.58 264.310   6
  -6  -5  -5 2045.31 146.359   6
  -6  -5  -6 3644.81 183.598   6
  -6  -5  -7 587.185 85.3430   6
  -6  -5  -8 3722.13 154.627   6
   6  -4 -17 1017.63 91.3880   7
   6  -4 -16 499.527 96.1782   7
   6  -4 -15 9274.38 337.289   7
   6  -4 -15 8703.68 292.311   6
   6  -4 -14 9985.99 378.514   7
   6  -4 -14 10187.3 351.147   6
   6  -4 -13 10982.2 420.768   7
   6  -4 -13 11362.1 402.487   6
   6  -4 -12 3724.85 257.654   7
   6  -4 -12 4912.49 264.664   6
   6  -4 -11 11431.6 438.040   6
   6  -4 -10 25990.5 752.811   6
   6  -4  -9 8203.97 383.030   7
   6  -4  -9 8458.67 386.563   6
   6  -4  -8 31881.0 879.898   7
   6  -4  -8 32518.0 885.674   6
   6  -4  -7 1254.68 173.436   7
   6  -4  -7 1247.83 173.625   6
   6  -4  -6 22927.6 662.049   7
   6  -4  -6 18704.2 631.918   6
   6  -4  -5 8573.19 370.318   7
   6  -4  -4 15883.2 530.709   7
   6  -4  -3 312.261 131.601   6
   6  -4  -3 234.628 120.556   7
   6  -4  -2 18303.9 560.111   7
   6  -4  -2 17535.1 515.552  10
   6  -4  -2 18067.7 581.056   6
   6  -4  -1 21261.1 614.288   7
   6  -4  -1 21347.4 603.568  10
   6  -4  -1 20845.7 637.143   6
  -6  -4   1 21399.3 608.911   6
   6  -4   0 19696.4 606.886   6
  -6  -4   0 20100.0 599.739   6
   6  -4   0 19283.7 584.156  10
   6  -4   0 20103.3 575.976   7
   6  -4   1 6422.81 306.832   6
  -6  -4  -1 6514.15 317.927   6
   6  -4   1 6125.99 297.073  10
   6  -4   1 6290.52 278.439   7
  -6  -4  -2 5079.25 288.886   6
   6  -4   2 4767.73 269.817  10
   6  -4   2 4791.28 262.920   6
   6  -4   2 5165.91 239.544   7
   6  -4   3 1113.11 152.851  10
  -6  -4  -3 797.265 156.822   6
   6  -4   3 1026.20 115.248   7
  -6  -4  -4 15331.4 500.809   7
  -6  -4  -4 15844.5 580.530   6
   6  -4   4 16322.7 458.972   7
  -6  -4  -5 4230.19 242.811   7
   6  -4   5 5067.36 276.906  10
  -6  -4  -5 4645.17 298.466   6
   6  -4   5 4230.85 193.766   7
   6  -4   6 26083.2 727.373  10
  -6  -4  -6 25011.5 775.425   6
  -6  -4  -7 1063.25 175.850   6
   6  -4   7 1131.45 146.975  10
  -6  -4  -8 516.161 118.388   7
  -6  -4  -8 604.421 149.893   6
   6  -4   8 612.532 121.521  10
   6  -4   9 3608.17 203.832  10
  -6  -4  -9 3359.77 206.743   7
  -6  -4  -9 3107.70 231.539   6
  -6  -4 -10 16825.4 495.193   7
  -6  -4 -10 17619.5 538.188   6
  -6  -4 -11 390.328 89.0218   7
  -6  -4 -11 352.878 104.909   6
  -6  -4 -12 173.813 65.4708   7
   6  -3 -19 1217.21 93.7426   7
   6  -3 -18 2799.37 166.481   7
   6  -3 -18 2793.55 151.745   8
   6  -3 -17 4423.08 234.416   7
   6  -3 -17 4547.98 215.198   8
   6  -3 -16 1604.30 171.513   7
   6  -3 -16 1924.39 152.607   8
   6  -3 -15 1380.04 172.443   7
   6  -3 -15 1335.53 140.211   6
   6  -3 -15 956.131 131.435   8
   6  -3 -14 6284.10 331.067   7
   6  -3 -14 6604.71 304.562   6
   6  -3 -13 13219.8 506.203   7
   6  -3 -13 12997.4 465.839   6
   6  -3 -13 13414.8 448.700   8
   6  -3 -12 5334.24 313.549   7
   6  -3 -12 5044.80 284.029   6
   6  -3 -12 5205.34 259.184   8
   6  -3 -11 8539.68 337.483   8
   6  -3 -11 8553.03 390.077   7
   6  -3 -11 8575.38 378.606   6
   6  -3 -10 8471.50 382.530   7
   6  -3 -10 7879.08 319.962   8
   6  -3 -10 8412.00 370.371   6
   6  -3  -9 15428.6 540.183   7
   6  -3  -9 15490.5 527.546   6
   6  -3  -9 16146.7 479.329   8
   6  -3  -8 7471.30 336.886   6
   6  -3  -8 6984.91 280.953   8
   6  -3  -7 26968.6 741.726   6
   6  -3  -7 26730.7 676.346   8
   6  -3  -6 63362.5 1373.01   8
   6  -3  -6 66686.6 1457.04   6
   6  -3  -5 5228.82 270.958   7
   6  -3  -5 4932.39 261.472   6
   6  -3  -5 5006.95 217.761   8
   6  -3  -4 1740.80 163.162   7
   6  -3  -4 1735.37 128.473   8
   6  -3  -4 1864.35 165.507   6
   6  -3  -3 3934.41 223.326   7
   6  -3  -2 1338.93 138.395   7
   6  -3  -1 12393.6 401.518   7
   6  -3  -1 11745.6 402.171   6
  -6  -3   1 11318.1 390.313   6
   6  -3   0 31490.6 763.270   7
   6  -3   0 29494.1 770.009   6
   6  -3   1 6233.76 278.822   6
   6  -3   1 6202.65 261.685   7
   6  -3   2 1190.64 132.989   6
   6  -3   2 1100.64 118.070   7
   6  -3   3 14842.6 511.345  10
   6  -3   3 15078.1 427.658   5
   6  -3   3 14961.1 466.543   6
   6  -3   3 15134.0 440.688   7
   6  -3   4 5277.61 228.866   5
   6  -3   4 5755.95 306.472  10
   6  -3   4 5324.92 233.952   7
   6  -3   5 17251.7 563.904  10
   6  -3   5 15899.8 471.400   5
   6  -3   5 16474.8 464.200   7
   6  -3   6 6754.65 276.200   5
   6  -3   6 6434.04 256.760   7
   6  -3   7 4002.91 214.310   5
   6  -3   8 17115.7 510.653   5
   6  -3   8 17857.2 580.655  10
   6  -3   9 12610.2 418.903   5
   6  -3   9 13641.5 480.512  10
   6  -3  10 15855.6 471.925   5
   6  -3  10 15464.8 511.850  10
   6  -3  11 13734.0 420.095   5
   6  -3  11 14194.0 451.869  10
   6  -3  12 2714.29 156.081   5
   6  -3  12 2691.20 165.004  10
   6  -3  13 1883.82 119.276   5
  -6  -3 -13 1651.26 167.580   6
  -6  -3 -14 1141.40 126.207   6
   6  -3  14 1125.08 78.4088   5
  -6  -3 -15 802.922 81.3815   7
  -6  -3 -15 654.207 77.5445   6
  -6  -2  21 4330.37 157.863   9
   6  -2 -21 4657.02 191.553   8
   6  -2 -20 2495.04 164.922   8
   6  -2 -19 1750.59 157.036   8
   6  -2 -18 12624.1 413.461   7
   6  -2 -18 13907.5 466.968   8
  -6  -2  18 13123.9 411.051   5
   6  -2 -17 3007.27 201.474   7
   6  -2 -17 3461.73 235.742   8
  -6  -2  17 3063.04 188.567   5
   6  -2 -16 19380.3 599.449   7
   6  -2 -16 20788.1 635.342   8
  -6  -2  16 19179.0 555.745   5
   6  -2 -15 1586.44 169.587   7
   6  -2 -15 1745.20 179.650   8
  -6  -2  15 1503.27 141.810   5
   6  -2 -14 653.177 135.548   7
  -6  -2  14 624.028 100.395   5
   6  -2 -14 523.316 123.454   8
   6  -2 -13 8352.21 365.316   7
   6  -2 -13 8495.47 333.970   6
   6  -2 -13 9156.82 373.160   8
  -6  -2  13 8948.81 320.022   5
   6  -2 -12 14823.4 500.654   7
   6  -2 -12 15685.9 483.518   6
   6  -2 -12 15525.9 505.682   8
  -6  -2  12 15511.4 448.327   5
   6  -2 -11 8782.07 355.172   7
   6  -2 -11 8785.90 338.006   6
   6  -2 -11 8932.75 350.827   8
  -6  -2  11 9344.49 306.071   5
   6  -2 -10 29980.5 782.554   7
   6  -2 -10 30168.7 766.795   6
   6  -2 -10 30498.8 768.704   8
  -6  -2  10 30887.9 707.945   5
   6  -2  -9 14022.4 454.123   7
   6  -2  -9 14121.7 440.399   6
   6  -2  -9 14828.6 442.541   8
  -6  -2   9 14460.5 384.520   5
   6  -2  -8 633.225 110.570   7
   6  -2  -8 724.244 105.331   6
   6  -2  -8 626.450 99.4937   8
   6  -2  -7 3424.16 197.917   7
   6  -2  -7 3535.89 189.713   6
   6  -2  -7 3527.66 182.213   8
   6  -2  -6 665.852 110.874   7
  -6  -2   6 680.043 88.5734   9
   6  -2  -6 722.597 102.909   6
   6  -2  -6 701.969 93.1642   8
   6  -2  -5 6192.85 250.068   7
   6  -2  -5 5801.75 240.633   6
   6  -2  -5 6534.52 238.685   8
  -6  -2   5 6115.34 214.576   9
   6  -2  -5 5626.94 169.736   1
   6  -2  -4 306.637 49.2534   1
   6  -2  -4 441.338 101.233   7
   6  -2  -4 331.016 81.9611   6
  -6  -2   4 440.823 78.0523   9
   6  -2  -4 505.615 80.6913   8
   6  -2  -3 3300.00 140.093   1
  -6  -2   3 3615.18 159.554   9
   6  -2  -3 3541.23 180.840   6
   6  -2  -3 3669.36 167.692   8
   6  -2  -2 53511.8 1158.86   7
  -6  -2   2 55385.5 1134.56   9
   6  -2  -2 54677.3 1167.52   6
   6  -2  -2 54242.7 1144.18   8
   6  -2  -2 54996.1 1127.58   1
   6  -2  -1 135270. 2610.27   7
  -6  -2   1 130951. 2580.63   9
   6  -2  -1 133467. 2586.96   1
   6  -2   0 29171.1 681.258   7
   6  -2   0 28271.0 675.617   1
  -6  -2   0 29102.0 668.600   9
   6  -2   1 47745.5 1052.04   1
   6  -2   1 49401.5 1050.96   6
  -6  -2  -1 48503.8 1035.76   9
   6  -2   1 47062.3 1032.38   7
   6  -2   2 46959.2 1050.74   1
  -6  -2  -2 47069.1 1026.20   9
   6  -2   2 48317.7 1035.61   6
   6  -2   2 45633.9 1007.66   7
  -6  -2  -3 37004.8 862.625   9
   6  -2   3 37364.0 853.272   5
   6  -2   3 38209.8 842.102   7
   6  -2   4 25966.8 638.766   5
   6  -2   4 24724.0 615.645   7
   6  -2   5 2599.85 166.992   5
   6  -2   5 2404.92 144.735   7
   6  -2   6 86731.8 1875.11  10
   6  -2   6 87781.7 1773.27   7
   6  -2   6 86247.2 1816.86   5
   6  -2   7 3477.99 227.540  10
   6  -2   7 3495.92 207.654   5
   6  -2   8 14460.2 476.375   5
   6  -2   8 14814.9 500.773  10
   6  -2   9 2855.24 208.295  10
   6  -2   9 2543.95 197.316   5
   6  -2  10 1112.89 142.712  10
   6  -2  10 997.743 141.880   5
   6  -2  11 6645.01 313.450   5
   6  -2  11 6981.35 303.431  10
   6  -2  12 5888.87 279.552   5
   6  -2  12 5892.14 260.228  10
   6  -2  13 1149.73 134.663   5
   6  -2  14 5531.63 243.357   5
   6  -2  15 554.777 89.8550   5
  -6  -2 -16 2016.67 131.073   6
   6  -2  16 2515.14 122.683   5
   6  -1 -22 189.454 71.0333   8
   6  -1 -21 8849.82 330.289   8
  -6  -1  20 534.437 106.117   5
   6  -1 -20 483.322 124.752   8
   6  -1 -19 3607.26 246.722   8
  -6  -1  19 3903.39 222.992   5
   6  -1 -18 14763.5 528.217   8
  -6  -1  18 14022.5 468.948   5
   6  -1 -17 6449.37 333.246   8
  -6  -1  17 6311.39 296.890   5
   6  -1 -16 15870.2 551.542   8
  -6  -1  16 14997.0 493.666   5
   6  -1 -15 14401.7 454.698   7
   6  -1 -15 15691.9 536.721   8
  -6  -1  15 15493.9 488.171   5
   6  -1 -14 1295.77 158.790   8
  -6  -1  14 1308.20 140.483   5
   6  -1 -13 59859.5 1379.34   8
  -6  -1  13 61358.7 1331.34   5
   6  -1 -12 6288.44 284.422   8
  -6  -1  12 5850.02 249.896   5
   6  -1 -11 23749.4 636.697   8
  -6  -1  11 23960.3 603.123   5
   6  -1 -10 24245.2 629.368   8
  -6  -1  10 24602.7 599.590   5
   6  -1  -9 44779.0 1004.42   7
  -6  -1   9 50253.5 980.437   3
   6  -1  -9 49736.2 1045.49   8
  -6  -1   9 50307.0 1005.35   5
   6  -1  -9 44507.5 899.693   1
  -6  -1   8 7260.37 223.125   3
   6  -1  -8 6804.30 251.830   8
  -6  -1   8 6801.24 222.705   5
   6  -1  -7 79917.9 1664.93   8
  -6  -1   7 83974.5 1664.98   2
  -6  -1   7 83660.0 1637.20   3
  -6  -1   6 17989.1 452.847   2
  -6  -1   6 18476.3 447.793   3
  -6  -1   5 18191.4 441.123   3
  -6  -1   5 17604.6 439.244   2
  -6  -1   4 13853.3 358.386   3
  -6  -1   4 13295.5 358.656   2
  -6  -1   3 61063.9 1241.95   3
   6  -1  -1 90756.8 1764.73   1
   6  -1   0 162341. 2958.93   1
   6  -1   0 152827. 2874.33   4
   6  -1   1 66745.4 1298.48   1
   6  -1   1 62374.7 1216.40   4
   6  -1   2 680.768 52.8051   4
  -6  -1  -2 782.119 93.0767   9
   6  -1   2 596.013 80.7725   1
   6  -1   2 627.308 73.4809   7
   6  -1   3 2006.84 95.5611   4
  -6  -1  -3 2095.88 135.373   9
   6  -1   3 2173.72 118.128   7
   6  -1   4 77520.1 1545.93   4
  -6  -1  -4 78986.7 1608.32   9
   6  -1   4 77169.4 1618.59   1
   6  -1   4 80373.4 1573.69   7
   6  -1   5 22803.5 537.814   4
   6  -1   5 23253.9 588.638   5
   6  -1   5 22199.3 592.934   1
   6  -1   5 23352.4 555.276   7
   6  -1   6 36084.6 803.287   4
   6  -1   6 36029.5 857.250   5
   6  -1   7 42347.5 997.592   5
   6  -1   7 43686.4 1005.50  10
   6  -1   8 12338.8 413.734  10
   6  -1   9 9759.87 355.870  10
   6  -1  10 3243.30 194.863  10
   6  -1  11 23045.3 608.999  10
   6  -1  16 5788.90 221.795   5
  -6  -1 -16 4712.89 217.227   8
  -6  -1 -17 1528.50 97.1039   8
   6  -1  17 2230.45 113.446   5
   6   0 -23 6417.85 205.701   8
   6   0 -22 2511.50 150.197   8
   6   0 -21 120.777 87.7329   8
   6   0 -20 2557.67 200.066   8
   6   0 -19 12770.1 463.482   8
  -6   0  19 12518.3 434.813   5
   6   0 -18 20487.6 656.108   8
  -6   0  18 22497.6 636.755   5
   6   0 -17 1958.28 191.301   8
  -6   0  17 1978.46 171.960   5
   6   0 -16 25964.8 743.482   8
  -6   0  16 23800.1 685.578   5
   6   0 -15 9644.53 398.418   8
   6   0 -14 18755.9 579.774   8
   6   0 -13 293.791 109.618   8
   6   0 -12 105240. 2170.91   8
   6   0 -11 8638.86 261.452   1
   6   0 -11 8613.51 315.536   8
  -6   0  11 8503.75 282.529   2
   6   0 -10 6.08122 39.7423   1
  -6   0  10 18.3617 50.0703   2
   6   0 -10 44.8057 70.2862   8
  -6   0   9 3446.37 149.564   2
   6   0  -9 3643.57 175.538   8
  -6   0   8 1926.32 104.663   2
   6   0  -8 1928.38 123.265   8
  -6   0   8 1667.27 106.542   5
  -6   0   7 282.115 52.5412   2
   6   0  -6 5426.72 151.148   4
  -6   0   6 5190.30 167.461   2
   6   0  -5 39.8851 33.0279   4
  -6   0   5 20.0655 39.6450   2
   6   0  -4 215864. 3998.02   4
  -6   0   4 213597. 4013.31   2
  -6   0   3 190511. 3561.41   2
   6   0  -2 15579.4 328.103   2
  -6   0   1 423168. 7638.58   3
   6   0  -1 405853. 7598.18   2
  -6   0   0 74751.7 1433.55   3
   6   0   0 72953.1 1393.05   2
  -6   0  -1 34733.8 722.793   3
   6   0   1 34935.3 688.146   2
  -6   0  -2 96.4025 45.3834   3
   6   0   2 203.282 36.7296   2
  -6   0  -3 23645.8 567.938   9
   6   0   3 24579.9 559.446   1
  -6   0  -4 4569.24 195.679   9
   6   0   4 4454.65 181.279   1
   6   0   5 32723.0 747.231   5
   6   0   5 31488.8 736.190   1
   6   0   6 9292.40 316.984   5
   6   0   6 9145.69 306.443   1
   6   0   7 14576.1 440.157   5
   6   0   8 13094.9 426.204   5
   6   0   9 3229.98 204.555   5
   6   0  10 4159.76 240.376   5
   6   0  11 329.366 106.693   5
   6   0  12 3274.36 219.666   5
   6   0  13 11760.0 421.091   5
   6   0  14 7687.90 316.120   5
   6   0  15 122.622 78.6752   5
   6   0  16 18.3940 60.8008   5
  -6   0 -17 8890.76 309.304   8
   6   0  17 10137.5 275.372   5
   6   1 -22 223.151 58.7708   8
   6   1 -21 8087.56 286.859   8
   6   1 -20 374.165 99.0569   8
   6   1 -19 3226.94 210.664   8
   6   1 -18 13564.4 471.806   8
   6   1 -17 5843.53 303.652   8
  -6   1  17 6369.91 289.380   5
   6   1 -16 15200.1 509.085   8
  -6   1  16 15285.7 486.370   5
   6   1 -15 15744.7 515.076   8
  -6   1  15 15794.5 490.947   5
   6   1 -14 1295.54 146.308   8
  -6   1  14 1292.03 129.243   5
   6   1 -13 61953.1 1368.07   8
  -6   1  13 61538.8 1337.15   5
   6   1 -12 5988.67 257.693   8
  -6   1  12 5631.44 238.262   5
   6   1 -11 24171.4 605.221   1
   6   1 -11 23200.7 588.277   8
  -6   1  11 22442.8 570.622   5
  -6   1  11 21563.4 540.142   4
   6   1 -10 24388.5 607.634   8
  -6   1  10 24276.6 598.519   5
   6   1 -10 26075.2 633.974   1
  -6   1  10 25052.1 569.805   4
   6   1  -9 51975.0 1062.85   4
   6   1  -9 49633.2 1061.07   8
  -6   1   9 49198.8 1057.71   5
   6   1  -8 7027.10 231.405   4
   6   1  -7 82522.0 1632.53   4
   6   1  -6 19108.8 457.129   4
   6   1  -5 17678.4 418.253   2
   6   1  -4 14133.6 346.544   2
   6   1  -3 60081.5 1138.41   2
  -6   1   3 55451.4 1071.44   2
   6   1  -2 81932.8 1600.74   2
   6   1  -1 96453.6 1873.44   2
   6   1   0 161041. 3058.77   2
   6   1   1 66593.8 1332.45   2
  -6   1  -3 2251.76 92.5962   3
  -6   1  -4 78584.3 1497.70   3
   6   1   4 77143.6 1564.17   5
   6   1   5 21131.0 512.068   1
   6   1   5 22124.0 534.663   5
   6   1   6 34250.7 770.788   5
   6   1   6 32769.6 750.375   1
   6   1   7 42625.8 953.159   5
   6   1   8 11482.4 367.861   5
   6   1   9 9820.49 341.405   5
   6   1  10 3064.34 185.013   5
   6   1  11 23465.4 629.607   5
   6   1  12 4186.43 215.414   5
   6   1  13 531.128 91.7686   5
   6   1  14 2511.34 151.436   5
   6   1  15 814.162 83.8337   5
   6   2  -7 3283.81 163.558   2
   6   2  -7 3394.26 170.555   4
   6   2  -6 701.982 86.3520   4
   6   2  -4 572.912 77.2046   2
   6   2  -3 3685.15 160.516   3
   6   2  -3 3554.31 168.515   2
   6   2  -2 59036.1 980.419   3
   6   2  -2 55758.8 989.266   2
   6   2  -1 136095. 2674.15   2
   6   2   0 31048.4 704.738   3
   6   2   0 29875.8 721.569   2
   6   2   1 51039.1 1085.95   3
   6   2   1 50304.1 1113.46   2
   6   2   2 47846.0 1048.34   3
   6   2   2 49356.9 1093.96   2
   6   2   3 37498.9 853.421   3
   6   2   3 38308.5 910.404   2
   7  -5 -12 3155.70 155.740   7
   7  -5 -12 2902.85 140.514   6
   7  -5 -11 8112.89 281.313   7
   7  -5 -11 8389.41 277.876   6
   7  -5 -10 14547.1 422.783   7
   7  -5 -10 14718.5 423.011   6
   7  -5  -9 7055.90 275.129   7
   7  -5  -9 7204.12 282.193   6
   7  -5  -8 9797.66 335.263   7
   7  -5  -8 9188.66 340.916   6
   7  -5  -7 4802.79 229.746   7
   7  -5  -6 1913.66 151.483   7
   7  -5  -5 26452.7 699.136   6
   7  -5  -5 27621.7 686.425   7
   7  -5  -4 4632.67 238.336   6
   7  -5  -4 4555.00 220.390   7
   7  -5  -3 3877.41 217.435   6
   7  -5  -3 3789.31 195.426   7
   7  -5  -2 6100.43 243.536   7
   7  -5  -2 6308.62 273.318   6
   7  -5  -1 2569.04 176.146   6
   7  -5  -1 2418.52 146.629   7
   7  -5   0 8138.40 269.091   7
   7  -5   1 17168.1 434.945   7
   7  -5   2 3107.92 153.600  10
   7  -5   3 565.753 80.3557  10
  -7  -5  -4 459.661 78.3285   6
  -7  -5  -5 4113.98 177.575   6
  -7  -5  -6 1567.50 104.149   6
   7  -4 -17 1434.60 99.6656   7
   7  -4 -16 5730.22 229.093   7
   7  -4 -15 561.782 107.826   7
   7  -4 -15 574.248 80.3051   6
   7  -4 -14 8554.00 337.456   7
   7  -4 -14 8478.38 303.507   6
   7  -4 -13 894.714 126.568   6
   7  -4 -13 882.451 143.699   7
   7  -4 -12 837.223 153.097   7
   7  -4 -12 842.679 135.159   6
   7  -4 -11 16268.2 531.832   6
   7  -4 -10 10877.2 425.322   6
   7  -4  -9 4013.03 263.212   6
   7  -4  -8 3341.88 243.986   7
   7  -4  -8 3332.04 240.104   6
   7  -4  -7 1214.85 172.839   7
   7  -4  -7 1447.94 182.853   6
   7  -4  -6 8492.08 377.237   7
   7  -4  -6 8403.60 371.309   6
   7  -4  -5 36699.0 946.450   7
   7  -4  -4 8717.72 371.136   7
   7  -4  -3 30365.1 791.660   7
   7  -4  -3 27255.0 793.966   6
   7  -4  -2 1861.39 178.042   7
   7  -4  -2 1850.50 160.946  10
   7  -4  -2 1977.02 192.363   6
   7  -4  -1 610.580 127.587   7
   7  -4  -1 525.496 115.122  10
   7  -4  -1 448.523 133.044   6
   7  -4   0 5836.58 289.484  10
   7  -4   0 6201.43 301.983   6
  -7  -4   0 5327.24 274.664   6
   7  -4   0 5424.99 266.957   7
   7  -4   1 1662.40 173.061  10
  -7  -4  -1 1570.00 169.075   6
   7  -4   1 1705.93 176.064   6
   7  -4   1 1843.27 156.140   7
   7  -4   2 3816.58 244.181  10
  -7  -4  -2 3835.74 252.952   6
   7  -4   2 3122.25 193.951   7
   7  -4   3 21163.6 643.653  10
  -7  -4  -3 21186.0 668.533   6
   7  -4   3 21330.2 567.824   7
  -7  -4  -4 12711.6 490.484   6
   7  -4   4 13062.5 464.077  10
   7  -4   4 12452.9 385.567   7
   7  -4   5 3904.24 246.725  10
  -7  -4  -5 3447.71 210.801   7
  -7  -4  -5 3551.20 258.241   6
   7  -4   5 3746.29 182.333   7
  -7  -4  -6 3334.41 206.982   7
   7  -4   6 3585.52 226.717  10
  -7  -4  -6 3358.29 255.150   6
   7  -4   7 12338.4 419.803  10
  -7  -4  -7 11084.6 393.558   7
  -7  -4  -7 11631.6 456.122   6
   7  -4   8 5626.13 260.136  10
  -7  -4  -8 5264.21 248.788   7
  -7  -4  -8 5644.26 296.632   6
  -7  -4  -9 1055.02 119.873   7
  -7  -4  -9 1252.40 156.077   6
  -7  -4 -10 2728.80 156.107   7
  -7  -4 -10 2915.82 187.502   6
  -7  -4 -11 11673.0 351.103   6
  -7  -4 -11 10783.0 307.358   7
   7  -3 -19 1130.79 86.1587   8
   7  -3 -18 2067.27 142.336   7
   7  -3 -18 2300.49 141.606   8
   7  -3 -17 2405.70 175.155   7
   7  -3 -17 2337.86 159.941   8
   7  -3 -16 5695.09 281.292   7
   7  -3 -16 5873.46 266.720   8
   7  -3 -15 1567.81 176.495   7
   7  -3 -15 1293.74 128.813   6
   7  -3 -15 1174.18 138.338   8
   7  -3 -14 4863.74 287.942   7
   7  -3 -14 4588.46 243.663   6
   7  -3 -14 4792.68 253.413   8
   7  -3 -13 4670.46 288.335   7
   7  -3 -13 4699.21 256.763   6
   7  -3 -13 4781.81 256.265   8
   7  -3 -12 1390.44 184.205   7
   7  -3 -12 1467.53 166.521   6
   7  -3 -12 1642.93 158.973   8
   7  -3 -11 6616.44 342.273   7
   7  -3 -11 6414.91 313.291   6
   7  -3 -11 6820.83 299.134   8
   7  -3 -10 2471.68 221.736   7
   7  -3 -10 2683.35 210.889   6
   7  -3 -10 2117.84 168.231   8
   7  -3  -9 9050.82 392.367   7
   7  -3  -9 8813.98 378.102   6
   7  -3  -9 9434.11 346.623   8
   7  -3  -8 15011.0 504.192   6
   7  -3  -8 15286.4 519.802   7
   7  -3  -8 14796.8 462.025   8
   7  -3  -7 4029.98 209.257   8
   7  -3  -7 4112.49 246.934   6
   7  -3  -6 26802.9 687.919   8
   7  -3  -6 27815.7 742.412   6
   7  -3  -5 8875.09 358.457   6
   7  -3  -5 9646.04 325.922   8
   7  -3  -4 6554.73 292.808   7
   7  -3  -4 5864.97 282.674   6
   7  -3  -3 16188.0 500.948   7
   7  -3  -2 1193.31 141.151   7
   7  -3  -1 6362.13 281.135   7
   7  -3  -1 6395.56 289.596   6
   7  -3   0 7984.66 330.383   6
   7  -3   0 8530.63 326.482   7
  -7  -3  -1 17936.3 508.233   9
   7  -3   1 19195.1 554.447   6
   7  -3   1 18566.2 526.976   7
   7  -3   2 4516.64 243.065   6
   7  -3   2 4680.06 211.431   5
   7  -3   2 4804.99 230.252   7
   7  -3   3 8313.74 312.333   7
   7  -3   3 8657.23 310.284   5
   7  -3   4 25357.9 742.829  10
   7  -3   4 24388.7 640.445   5
   7  -3   4 24756.3 642.931   7
   7  -3   5 6917.39 282.375   5
   7  -3   5 6369.36 344.336  10
   7  -3   5 6425.62 264.957   7
   7  -3   6 11955.6 399.594   5
   7  -3   6 11853.2 377.537   7
   7  -3   7 180.109 131.875  10
   7  -3   7 198.084 90.3198   5
   7  -3   8 3760.75 246.717  10
   7  -3   8 3697.45 210.450   5
   7  -3   9 1078.24 124.940   5
   7  -3   9 991.837 147.469  10
   7  -3  10 8472.52 313.166   5
   7  -3  10 8803.61 345.665  10
   7  -3  11 13180.0 394.874   5
   7  -3  11 13489.5 418.483  10
   7  -3  12 857.274 90.8026   5
  -7  -3 -13 1331.86 137.316   6
   7  -3  13 1516.55 94.4192   5
  -7  -3 -14 3454.60 167.930   6
  -7  -2  21 4722.39 174.154   9
   7  -2 -21 5292.41 210.121   8
   7  -2 -20 774.946 109.489   8
   7  -2 -19 1643.89 156.976   8
   7  -2 -18 3916.97 202.143   7
   7  -2 -18 4348.54 254.414   8
   7  -2 -17 18617.1 553.897   7
  -7  -2  17 19016.7 540.759   5
   7  -2 -17 19576.5 610.565   8
   7  -2 -16 11720.8 428.048   7
   7  -2 -16 12310.1 460.609   8
  -7  -2  16 12134.0 401.596   5
   7  -2 -15 6774.87 318.109   7
   7  -2 -15 6754.63 331.874   8
  -7  -2  15 6256.94 274.692   5
   7  -2 -14 11236.1 425.729   7
   7  -2 -14 11007.9 430.861   8
  -7  -2  14 11017.6 374.684   5
   7  -2 -13 3237.60 223.515   7
   7  -2 -13 3306.20 229.410   8
  -7  -2  13 3596.61 193.876   5
   7  -2 -12 13427.2 466.630   7
   7  -2 -12 13556.8 433.698   6
   7  -2 -12 13552.0 467.300   8
  -7  -2  12 13578.4 408.364   5
   7  -2 -11 1404.80 153.856   7
   7  -2 -11 1470.60 139.714   6
   7  -2 -11 1354.65 145.840   8
  -7  -2  11 1658.57 122.225   5
   7  -2 -10 49073.4 1137.50   7
  -7  -2  10 48610.9 1045.54   5
   7  -2 -10 47803.2 1103.25   6
   7  -2 -10 49099.9 1122.10   8
   7  -2  -9 1140.73 135.285   7
   7  -2  -9 1187.49 125.426   6
   7  -2  -9 1368.73 133.044   8
   7  -2  -8 10092.4 361.171   7
  -7  -2   8 9731.63 315.679   9
   7  -2  -8 10135.0 344.386   6
   7  -2  -8 10245.0 350.451   8
   7  -2  -7 25885.4 674.605   7
  -7  -2   7 26278.4 628.379   9
   7  -2  -7 26507.5 660.813   6
   7  -2  -7 26624.0 664.877   8
   7  -2  -6 13067.2 404.039   7
  -7  -2   6 12466.2 363.935   9
   7  -2  -6 13054.4 396.231   8
   7  -2  -6 12655.6 391.445   6
   7  -2  -5 24622.5 615.705   7
   7  -2  -5 25393.8 609.142   6
  -7  -2   5 23871.8 574.331   9
   7  -2  -5 24703.6 605.488   8
   7  -2  -4 1481.68 128.678   7
   7  -2  -4 1340.20 91.0963   1
   7  -2  -4 1533.15 127.836   6
  -7  -2   4 1655.00 121.287   9
   7  -2  -4 1629.44 125.260   8
   7  -2  -3 12892.1 379.133   6
  -7  -2   3 12598.5 362.083   9
   7  -2  -3 12044.0 338.571   1
   7  -2  -3 12959.7 375.162   8
   7  -2  -2 6507.23 250.001   6
  -7  -2   2 6295.02 238.460   9
   7  -2  -2 6324.43 227.739   1
   7  -2  -2 6322.86 238.239   8
   7  -2  -1 85353.2 1726.86   7
   7  -2  -1 82419.0 1722.87   6
   7  -2  -1 83827.7 1716.00   1
  -7  -2   1 86275.0 1712.68   9
   7  -2   0 31421.9 752.490   1
  -7  -2   0 31650.6 745.084   9
   7  -2   0 32710.7 750.458   7
   7  -2   1 23092.7 602.496   6
  -7  -2  -1 24903.4 608.881   9
   7  -2   1 24026.4 620.202   1
   7  -2   1 23814.2 595.864   7
  -7  -2  -2 40500.2 935.062   9
   7  -2   2 41048.7 914.784   7
  -7  -2  -3 17196.9 505.057   9
   7  -2   3 17678.5 494.754   5
   7  -2   3 18135.8 480.968   7
   7  -2   4 9219.60 332.252   5
   7  -2   4 9791.85 320.632   7
   7  -2   5 2933.28 186.727   5
   7  -2   5 2830.78 165.574   7
   7  -2   6 17070.7 551.827  10
   7  -2   6 16408.2 513.726   5
   7  -2   6 17587.3 485.749   7
   7  -2   7 2241.98 175.840   5
   7  -2   7 2216.54 196.066  10
   7  -2   8 30006.5 833.186  10
   7  -2   8 31900.1 817.124   5
   7  -2   9 7561.36 332.360   5
   7  -2   9 7411.52 334.151  10
   7  -2  10 21090.5 618.465  10
   7  -2  10 21171.7 623.999   5
   7  -2  11 1561.59 160.175   5
   7  -2  11 1479.79 142.751  10
   7  -2  12 10919.7 384.988   5
   7  -2  12 10095.0 338.502  10
   7  -2  13 8619.42 319.932   5
   7  -2  14 4693.57 208.124   5
   7  -2  15 1628.95 107.981   5
   7  -1 -23 2652.17 123.518   8
   7  -1 -22 7778.05 275.959   8
  -7  -1  19 5061.78 252.878   5
  -7  -1  18 2498.77 187.151   5
  -7  -1  17 5570.96 277.116   5
  -7  -1  16 11102.2 403.270   5
  -7  -1  15 7204.46 310.245   5
  -7  -1  14 82.9728 84.7424   5
   7  -1 -13 9831.55 341.639   7
   7  -1 -13 9334.16 382.352   8
  -7  -1  13 9606.25 347.527   5
   7  -1 -12 37321.5 875.036   7
  -7  -1  12 39489.9 886.401   5
   7  -1 -11 3553.20 184.677   7
   7  -1 -11 3470.23 212.458   8
  -7  -1  11 3817.83 187.976   5
   7  -1 -10 6246.79 245.088   7
  -7  -1  10 6142.89 221.004   3
   7  -1 -10 5909.77 262.444   8
  -7  -1  10 6693.97 241.340   5
   7  -1  -9 30240.2 724.364   7
  -7  -1   9 32229.6 710.784   3
   7  -1  -9 28714.0 746.562   8
  -7  -1   9 31826.1 714.553   5
  -7  -1   9 33353.3 757.437   2
   7  -1  -8 94940.6 1934.15   7
  -7  -1   8 101056. 1931.64   3
   7  -1  -8 95327.0 1962.38   8
  -7  -1   8 95968.8 1914.52   5
  -7  -1   8 98969.7 1957.46   2
  -7  -1   7 66700.1 1358.06   3
   7  -1  -7 64478.0 1378.56   8
  -7  -1   7 67883.9 1373.60   2
  -7  -1   6 21805.6 522.469   3
  -7  -1   6 21144.3 520.488   2
   7  -1  -6 21482.2 534.646   8
   7  -1  -5 35896.4 795.610   8
  -7  -1   5 35857.4 792.110   3
  -7  -1   5 35283.3 775.428   9
  -7  -1   5 35786.5 787.850   2
  -7  -1   4 84474.0 1656.70   3
   7  -1  -4 80601.9 1652.12   8
   7  -1  -2 33805.1 745.846   8
  -7  -1   1 108823. 2121.47   9
   7  -1  -1 105675. 2103.35   1
   7  -1  -1 108145. 2103.30   6
   7  -1  -1 110122. 2107.85   7
   7  -1   0 22441.9 493.127   1
  -7  -1   0 21886.9 500.121   9
  -7  -1  -1 69650.1 1376.82   9
   7  -1   1 69911.2 1373.51   1
   7  -1   2 27915.1 597.312   4
   7  -1   2 29556.1 686.871   1
  -7  -1  -2 29423.2 682.101   9
   7  -1   3 21609.2 493.665   4
  -7  -1  -3 21971.9 568.330   9
   7  -1   3 23117.5 538.533   7
   7  -1   4 8276.30 247.038   4
  -7  -1  -4 8507.06 306.253   9
   7  -1   4 8327.55 296.270   5
   7  -1   4 8723.80 277.236   7
   7  -1   5 936.159 110.098   5
   7  -1   5 915.969 99.6076   7
   7  -1   6 6585.75 278.863   5
   7  -1   7 1082.05 127.142  10
   7  -1   8 12454.3 419.168  10
   7  -1   9 2127.11 163.231  10
   7  -1  10 12136.5 400.922  10
   7  -1  14 7130.41 290.781   5
   7  -1  15 5165.48 216.915   5
  -7  -1 -15 4029.92 202.426   8
  -7  -1 -16 8118.11 266.181   8
   7  -1  16 11533.9 297.916   5
   7   0 -23 5239.52 183.079   8
   7   0 -22 469.008 87.3785   8
   7   0 -21 2601.72 179.470   8
   7   0 -20 851.475 135.201   8
   7   0 -19 719.161 143.147   8
   7   0 -18 21949.7 655.959   8
  -7   0  18 19964.1 602.701   5
   7   0 -17 91.6622 115.062   8
   7   0 -16 1586.87 178.949   8
   7   0 -15 883.925 150.201   8
   7   0 -14 3503.83 227.612   8
   7   0 -13 2604.42 190.533   8
   7   0 -12 36813.2 896.547   8
   7   0 -11 103819. 2119.83   8
  -7   0  10 34366.1 775.026   2
   7   0 -10 34368.9 807.972   8
  -7   0   9 73816.4 1454.29   2
   7   0  -9 72003.5 1484.00   8
  -7   0   9 69384.2 1457.33   5
  -7   0   8 13673.8 355.409   2
   7   0  -8 13379.0 377.181   8
  -7   0   7 109655. 2124.12   2
   7   0  -7 110406. 2093.21   4
  -7   0   6 21132.0 474.590   2
   7   0  -6 20828.5 446.693   4
  -7   0   5 17016.2 387.812   2
   7   0  -5 16446.2 362.283   4
  -7   0   4 26657.6 567.265   2
  -7   0   3 186145. 3491.25   2
  -7   0   2 62035.6 1249.95   3
   7   0  -2 63396.4 1203.72   2
   7   0  -1 224121. 4176.90   2
  -7   0   1 227758. 4234.41   3
   7   0   0 40783.7 794.071   2
  -7   0   0 41129.5 848.606   3
  -7   0  -1 28949.5 621.312   3
   7   0   1 29001.2 571.244   2
  -7   0  -2 111945. 2248.96   9
  -7   0  -2 117107. 2224.28   3
   7   0   2 115584. 2168.52   2
   7   0   2 113839. 2216.34   7
   7   0   3 1711.76 112.312   1
   7   0   3 1808.87 80.2658   2
  -7   0  -3 1678.22 128.014   9
  -7   0  -4 21218.8 549.253   9
   7   0   4 21687.1 542.894   5
   7   0   4 20744.6 533.303   1
   7   0   5 71839.5 1530.69   1
   7   0   5 75615.9 1541.33   5
   7   0   6 24153.7 629.746   5
   7   0   7 650.227 105.069   5
   7   0   8 17140.8 516.869   5
   7   0   9 19763.1 584.738   5
   7   0  10 7619.85 330.069   5
   7   0  11 3372.22 221.041   5
   7   0  12 3307.71 217.006   5
   7   0  13 169.762 92.9733   5
   7   0  14 7767.19 298.933   5
   7   0  15 4083.11 190.368   5
   7   0  16 12.0347 47.6820   5
  -7   0 -17 9269.26 273.498   8
   7   1 -22 7112.03 228.725   8
   7   1 -21 142.914 73.9984   8
   7   1 -20 2185.14 166.112   8
   7   1 -19 4664.84 253.572   8
   7   1 -18 2374.70 192.891   8
   7   1 -17 5793.95 295.736   8
   7   1 -16 10425.9 407.219   8
   7   1 -15 7668.47 334.994   8
   7   1 -14 146.565 93.3951   8
   7   1 -13 10673.4 377.841   8
   7   1 -12 39649.9 928.902   8
   7   1 -11 3904.05 194.513   8
   7   1 -10 6351.03 229.111   4
   7   1 -10 6591.27 243.231   8
   7   1  -9 31239.2 701.747   4
   7   1  -9 30528.7 703.477   8
   7   1  -8 101097. 1987.91   4
  -7   1   7 70052.6 1366.19   2
   7   1  -7 68153.0 1391.55   4
  -7   1   6 22664.2 493.816   2
   7   1  -6 22803.9 533.661   4
  -7   1   5 36017.3 733.293   2
   7   1  -5 37655.0 780.342   2
  -7   1   4 82910.3 1576.00   2
   7   1  -4 83526.9 1630.92   2
   7   1  -3 112482. 2068.02   2
  -7   1   3 105031. 1991.45   2
   7   1  -2 36374.2 770.573   2
   7   1  -1 113021. 2187.74   2
   7   1   0 23166.1 533.326   2
   7   1   1 69042.1 1387.71   2
  -7   1  -2 30258.3 635.504   3
   7   1   2 29407.6 672.369   2
  -7   1  -3 23450.9 501.203   3
   7   1   3 22780.0 551.766   2
   7   1   3 21988.8 540.784   5
   7   1   4 8194.40 269.448   5
   7   1   5 805.502 79.8714   1
   7   1   5 912.912 93.5613   5
   7   1   6 6596.24 252.966   5
   7   1   7 926.056 102.960   5
   7   1   8 12279.2 390.898   5
   7   1   9 2003.53 150.269   5
   7   1  10 11998.9 397.741   5
   7   1  11 9657.27 345.748   5
   7   1  12 4080.16 205.829   5
   7   1  13 2089.89 139.707   5
   7   1  14 7096.70 242.596   5
   7   2  -6 12384.8 363.930   2
   7   2  -5 23117.4 568.157   2
   7   2  -4 1451.14 109.311   2
   7   2  -3 12458.2 363.606   2
   7   2  -2 6602.38 245.393   2
   7   2  -1 89000.3 1820.22   2
   7   2   0 32838.6 758.651   3
   7   2   0 32819.4 778.474   2
   7   2   1 24636.5 633.491   2
   8  -5 -12 3248.69 139.586   6
   8  -5 -11 8493.38 277.755   7
   8  -5 -11 8230.63 267.126   6
   8  -5 -10 989.859 107.113   7
   8  -5 -10 890.919 100.938   6
   8  -5  -9 657.583 103.751   7
   8  -5  -9 794.056 107.700   6
   8  -5  -8 136.746 82.0032   7
   8  -5  -8 133.087 84.8320   6
   8  -5  -7 4838.79 221.941   7
   8  -5  -7 4612.42 223.988   6
   8  -5  -6 7090.41 275.882   7
   8  -5  -5 5079.25 227.415   7
   8  -5  -4 8456.80 321.879   6
   8  -5  -4 8948.60 307.526   7
   8  -5  -3 4443.38 224.893   6
   8  -5  -3 4462.94 205.337   7
   8  -5  -2 2414.51 164.810   6
   8  -5  -2 2387.30 147.075   7
   8  -5  -1 6702.18 239.461   7
   8  -5   0 305.682 67.1605   7
   8  -5   1 5047.66 184.576   7
   8  -5   2 1735.29 110.662  10
   8  -5   3 1948.34 116.153  10
   8  -4 -17 11319.5 305.242   7
   8  -4 -16 359.518 79.0384   7
   8  -4 -15 13572.4 405.971   7
   8  -4 -15 12920.4 353.081   6
   8  -4 -14 514.118 111.969   7
   8  -4 -14 414.326 84.3813   6
   8  -4 -13 7897.49 329.664   7
   8  -4 -13 7861.57 300.571   6
   8  -4 -12 5338.14 279.334   7
   8  -4 -12 5353.08 258.805   6
   8  -4 -11 4042.73 256.970   7
   8  -4 -11 4336.23 243.564   6
   8  -4 -10 1104.29 150.478   6
   8  -4  -9 1424.77 167.913   6
   8  -4  -8 2288.99 197.535   6
   8  -4  -7 1027.09 165.514   7
   8  -4  -7 906.062 151.927   6
   8  -4  -6 16475.9 547.224   7
   8  -4  -6 17020.5 551.328   6
   8  -4  -5 829.099 145.231   7
   8  -4  -5 686.011 152.706   6
   8  -4  -4 14334.6 493.993   7
   8  -4  -3 12968.0 451.277   7
   8  -4  -3 11339.7 407.982  10
   8  -4  -2 33902.6 881.715  10
   8  -4  -2 34440.8 906.861   6
   8  -4  -2 36832.7 901.130   7
   8  -4  -1 289.305 111.117   7
   8  -4  -1 344.144 111.790  10
   8  -4  -1 407.591 124.893   6
   8  -4   0 10488.6 413.676  10
   8  -4   0 10655.3 408.861   6
  -8  -4   0 9617.64 377.096   6
   8  -4   0 10730.7 381.597   7
   8  -4   1 4176.67 255.009  10
  -8  -4  -1 3969.95 243.140   6
   8  -4   1 4553.02 233.523   7
   8  -4   2 16380.7 552.702  10
  -8  -4  -2 16653.1 549.459   6
   8  -4   2 17804.0 507.258   7
   8  -4   3 20268.7 630.135  10
  -8  -4  -3 19835.9 633.491   6
   8  -4   3 21396.1 559.742   7
  -8  -4  -4 1621.85 179.984   6
   8  -4   4 1574.52 170.532  10
   8  -4   4 1677.37 129.457   7
   8  -4   5 5042.09 269.343  10
  -8  -4  -5 4839.80 287.277   6
   8  -4   5 4600.13 202.357   7
   8  -4   6 4636.67 247.146  10
  -8  -4  -6 3983.81 209.186   7
  -8  -4  -6 4410.31 269.508   6
   8  -4   7 8316.94 317.603  10
  -8  -4  -7 7652.26 341.030   6
  -8  -4  -8 179.085 77.3172   7
  -8  -4  -8 219.399 101.606   6
  -8  -4  -9 9189.11 289.992   7
  -8  -4  -9 9971.35 345.697   6
  -8  -4 -10 3735.38 184.751   6
   8  -3 -19 121.675 55.4961   8
   8  -3 -18 391.714 80.1701   7
   8  -3 -18 475.120 86.9754   8
   8  -3 -17 1292.60 129.320   7
   8  -3 -17 1273.23 128.109   8
   8  -3 -16 10242.4 378.308   7
   8  -3 -16 10327.8 370.893   8
   8  -3 -15 16764.1 538.616   7
   8  -3 -15 16508.9 515.871   8
  -8  -3  14 953.507 117.202   9
   8  -3 -14 1119.44 163.211   7
   8  -3 -14 929.590 122.440   6
   8  -3 -14 1060.31 140.049   8
   8  -3 -13 853.071 157.423   7
  -8  -3  13 786.435 111.165   9
   8  -3 -13 861.369 129.490   6
   8  -3 -13 735.616 126.385   8
   8  -3 -12 1716.22 193.753   7
   8  -3 -12 1764.47 169.277   6
  -8  -3  12 1595.57 140.761   9
   8  -3 -12 1777.87 163.227   8
   8  -3 -11 14661.0 524.647   7
  -8  -3  11 14578.9 436.187   9
   8  -3 -11 14297.2 490.012   6
   8  -3 -11 14497.9 478.450   8
   8  -3 -10 18142.4 592.031   7
   8  -3 -10 18220.4 574.231   6
  -8  -3  10 18100.5 504.203   9
   8  -3 -10 17901.7 544.485   8
   8  -3  -9 34549.4 915.990   7
  -8  -3   9 33885.0 814.971   9
   8  -3  -9 36805.6 908.653   6
   8  -3  -9 33793.3 861.519   8
   8  -3  -8 2234.09 198.721   7
   8  -3  -8 2208.04 187.384   6
  -8  -3   8 2148.90 152.905   9
   8  -3  -8 2307.82 170.648   8
   8  -3  -7 4829.43 271.855   7
  -8  -3   7 4660.29 218.245   9
   8  -3  -7 4976.89 266.677   6
   8  -3  -7 4819.15 238.246   8
  -8  -3   6 30320.7 741.646   9
   8  -3  -6 31186.7 781.025   8
   8  -3  -5 1014.05 137.687   6
  -8  -3   5 935.394 112.956   9
   8  -3  -5 1034.68 121.194   8
   8  -3  -4 38853.4 982.754   7
  -8  -3   4 40661.6 920.032   9
   8  -3  -3 5228.91 265.337   7
   8  -3  -3 5376.57 270.137   6
  -8  -3   3 5146.12 227.018   9
   8  -3  -2 33275.1 827.856   7
  -8  -3   2 31546.8 767.766   9
  -8  -3   1 3471.60 191.006   9
   8  -3  -1 3641.06 215.596   7
  -8  -3   0 3222.77 190.227   9
   8  -3   0 3499.71 219.818   6
   8  -3   0 3399.88 179.028   5
   8  -3   0 3428.19 208.750   7
   8  -3   1 7407.80 314.298   6
  -8  -3  -1 6727.63 281.373   9
   8  -3   1 6696.00 267.594   5
   8  -3   1 6801.12 288.999   7
   8  -3   2 11128.1 374.206   5
   8  -3   2 11832.1 393.904   7
   8  -3   3 3477.41 194.458   5
   8  -3   3 3368.09 199.032   7
   8  -3   4 8573.08 390.717  10
   8  -3   4 7953.98 313.903   5
   8  -3   4 8064.60 314.609   7
   8  -3   5 246.528 87.4132   7
   8  -3   5 283.643 92.7089   5
   8  -3   6 5319.28 251.533   5
   8  -3   6 5055.11 237.764   7
   8  -3   7 21813.5 666.173  10
   8  -3   7 21642.8 602.617   5
   8  -3   8 7935.81 312.846   5
   8  -3   8 8456.39 361.914  10
   8  -3   9 13220.3 416.507   5
   8  -3   9 13646.2 458.407  10
   8  -3  10 3387.72 178.684   5
   8  -3  10 3146.65 191.788  10
   8  -3  11 1501.38 113.893   5
   8  -3  11 1289.88 114.709  10
   8  -3  12 3517.89 149.587   5
  -8  -3 -13 4225.52 193.045   6
  -8  -2  21 1168.96 90.1806   9
   8  -2 -21 1261.89 110.804   8
   8  -2 -20 155.311 92.5685   8
  -8  -2  20 208.289 83.7169   9
   8  -2 -19 2731.26 193.082   8
   8  -2 -18 8682.95 361.816   8
   8  -2 -17 6655.34 280.727   7
   8  -2 -17 7254.37 338.396   8
   8  -2 -16 2498.43 183.808   7
   8  -2 -16 2110.98 204.556   8
   8  -2 -15 18864.6 586.395   7
   8  -2 -15 20641.8 633.794   8
   8  -2 -14 436.862 113.673   7
   8  -2 -14 374.228 122.529   8
   8  -2 -13 2439.31 194.851   7
   8  -2 -13 2332.85 199.738   8
   8  -2 -12 8185.46 344.988   7
   8  -2 -12 7705.77 299.897   6
   8  -2 -12 7945.57 344.381   8
   8  -2 -11 30206.7 798.216   7
   8  -2 -11 30252.0 755.664   6
   8  -2 -11 31100.2 800.675   8
   8  -2 -10 1529.42 151.797   7
   8  -2 -10 1333.49 130.295   6
   8  -2 -10 1369.66 145.606   8
   8  -2  -9 4003.73 223.463   7
   8  -2  -9 4085.30 210.154   6
   8  -2  -9 4189.82 228.021   8
  -8  -2   9 4198.52 205.809   9
   8  -2  -8 12312.8 409.535   7
  -8  -2   8 12301.4 379.396   9
   8  -2  -8 12554.5 395.157   6
   8  -2  -8 12695.4 413.658   8
   8  -2  -7 34798.1 825.617   6
   8  -2  -7 35731.3 849.307   7
  -8  -2   7 34426.3 806.442   9
   8  -2  -7 35419.7 850.080   8
   8  -2  -6 48708.5 1077.57   7
  -8  -2   6 46893.0 1039.84   9
   8  -2  -6 46721.1 1057.63   6
   8  -2  -6 49060.4 1079.02   8
   8  -2  -5 7837.10 292.374   7
  -8  -2   5 7930.72 279.851   9
   8  -2  -5 7657.62 281.417   6
   8  -2  -5 8363.95 299.059   8
   8  -2  -4 29002.2 698.815   7
   8  -2  -4 28478.1 687.598   6
  -8  -2   4 28778.4 680.368   9
   8  -2  -4 28781.7 694.029   8
   8  -2  -4 26651.0 642.880   1
   8  -2  -3 34708.0 818.597   7
   8  -2  -3 35236.3 813.580   6
  -8  -2   3 35473.8 804.557   9
   8  -2  -3 35148.5 813.337   8
   8  -2  -3 33622.2 782.386   1
  -8  -2   2 24003.6 601.998   9
   8  -2  -2 25137.2 614.592   6
   8  -2  -1 10259.8 335.338   6
  -8  -2   1 9587.68 324.322   9
   8  -2  -1 9256.98 319.385   1
  -8  -2   0 5404.16 237.149   9
   8  -2   0 5073.30 225.486   7
  -8  -2  -1 19517.2 542.375   9
   8  -2   1 19442.4 519.369   7
  -8  -2  -2 16100.3 480.970   9
   8  -2   2 15698.3 451.071   7
  -8  -2  -3 5523.60 260.297   9
   8  -2   3 5192.73 243.932   5
   8  -2   3 5670.46 239.067   7
   8  -2   4 11630.0 399.510   5
   8  -2   4 12054.0 380.389   7
   8  -2   5 3076.43 200.466   5
   8  -2   5 3018.45 179.627   7
   8  -2   6 26472.6 728.974   5
   8  -2   6 28495.0 774.395  10
   8  -2   7 9484.28 395.601  10
   8  -2   7 9328.40 370.973   5
   8  -2   8 1970.70 184.146  10
   8  -2   8 1891.66 172.568   5
   8  -2   9 20850.2 621.321   5
   8  -2   9 22337.3 641.041  10
   8  -2  10 22949.4 648.905  10
   8  -2  10 24162.2 666.478   5
   8  -2  11 1259.98 143.930   5
   8  -2  11 1359.59 124.887  10
   8  -2  12 5485.16 249.150   5
   8  -2  12 5111.76 205.621  10
   8  -2  13 6229.69 247.729   5
   8  -2  14 79.9803 57.5456   5
   8  -2  15 710.754 62.7947   5
  -8  -1  23 1959.58 99.2904   9
  -8  -1  17 11191.7 408.275   5
  -8  -1  16 4252.77 246.859   5
  -8  -1  15 35602.2 896.183   5
  -8  -1  14 12689.2 426.124   5
  -8  -1  13 893.842 116.473   5
   8  -1 -12 18033.5 505.048   7
  -8  -1  12 18610.5 520.574   5
   8  -1 -11 23677.3 607.625   7
  -8  -1  11 24424.1 616.011   5
   8  -1 -10 4006.58 192.194   7
  -8  -1  10 4003.34 182.427   3
   8  -1  -9 45142.8 980.648   7
  -8  -1   9 44414.6 980.421   3
  -8  -1   9 44804.1 1005.94   2
   8  -1  -8 6118.04 229.514   7
  -8  -1   8 6046.44 231.259   3
  -8  -1   8 6252.71 241.432   2
   8  -1  -7 38468.3 835.415   7
  -8  -1   7 38161.7 851.886   3
  -8  -1   7 36762.3 845.100   2
   8  -1  -6 66293.7 1364.91   7
  -8  -1   6 67913.4 1390.09   3
  -8  -1   6 67669.2 1376.32   9
  -8  -1   6 66102.0 1385.60   2
   8  -1  -5 18202.3 456.669   7
  -8  -1   5 18519.0 481.532   3
  -8  -1   5 18243.6 468.565   9
   8  -1  -4 49241.6 1028.17   7
  -8  -1   4 49314.0 1061.14   3
  -8  -1   4 48107.2 1040.32   9
   8  -1  -3 4807.15 186.613   7
   8  -1  -3 4810.80 181.513   6
  -8  -1   3 4751.95 199.394   9
  -8  -1   2 354948. 6581.36   3
   8  -1  -2 347449. 6535.13   6
  -8  -1   2 347158. 6559.57   9
   8  -1  -2 347117. 6536.57   7
   8  -1  -1 45949.1 986.907   1
  -8  -1   1 46649.5 1007.83   9
   8  -1  -1 46889.4 982.197   7
   8  -1   0 89768.3 1543.32   1
  -8  -1   0 89037.3 1556.66   9
   8  -1   0 91332.5 1524.17   7
  -8  -1  -1 8047.85 281.941   9
   8  -1   1 8092.34 278.094   1
   8  -1   1 8377.17 260.732   7
   8  -1   2 44146.0 998.742   1
  -8  -1  -2 44668.9 998.276   9
  -8  -1  -3 12355.7 395.156   9
  -8  -1  -4 967.820 124.619   9
   8  -1   4 1074.94 118.553   5
   8  -1   4 1205.86 112.324   7
   8  -1   7 7317.62 307.976  10
   8  -1   8 5519.40 263.212  10
   8  -1   9 10689.6 375.533  10
   8  -1  10 3950.75 202.446  10
   8  -1  13 5760.22 258.432   5
   8  -1  14 16640.7 460.972   5
   8  -1  15 994.856 92.6622   5
  -8  -1 -15 690.487 75.8889   8
   8  -1  16 900.594 68.0152   5
   8   0 -23 4317.02 164.233   8
   8   0 -22 4153.47 192.876   8
   8   0 -21 926.260 121.788   8
   8   0 -20 5021.78 261.654   8
   8   0 -19 6646.45 322.295   8
   8   0 -18 63.2254 116.316   8
   8   0 -17 17003.8 566.062   8
   8   0 -16 12046.4 459.084   8
   8   0 -15 4264.29 260.094   8
   8   0 -14 14653.0 498.329   8
   8   0 -13 16720.6 523.287   8
   8   0 -12 13217.0 434.117   8
  -8   0  11 3.04317 70.4139   5
   8   0 -11 42.8178 74.7854   8
  -8   0  10 11358.5 341.554   2
   8   0 -10 11985.8 376.500   8
  -8   0   9 17932.9 458.175   2
   8   0  -9 18257.7 488.195   8
  -8   0   8 25053.5 577.690   2
   8   0  -8 24645.4 603.578   8
   8   0  -7 38839.6 782.749   4
   8   0  -7 38057.4 849.378   8
  -8   0   7 38661.7 821.585   2
   8   0  -6 1603.45 75.0051   4
   8   0  -6 1658.12 113.461   8
  -8   0   6 1549.31 96.6973   2
  -8   0   5 55631.0 1166.47   9
  -8   0   5 57176.0 1144.58   2
   8   0  -5 57330.2 1108.98   4
  -8   0   4 27279.4 587.134   2
  -8   0   3 1559.96 101.267   3
  -8   0   2 5428.96 191.875   3
  -8   0   1 56568.5 1179.87   9
  -8   0   1 56510.2 1160.67   3
   8   0  -1 57438.3 1094.54   2
  -8   0   0 32249.8 718.970   9
  -8   0   0 33259.5 700.995   3
   8   0   0 30564.1 620.850   2
   8   0   0 32047.5 676.483   7
   8   0   1 1327.67 57.0965   2
  -8   0  -1 1475.58 121.392   9
  -8   0  -1 1542.06 102.222   3
   8   0   1 1367.08 92.7185   7
  -8   0  -2 2034.38 120.847   3
  -8   0  -2 1921.07 139.872   9
   8   0   2 1926.40 73.7775   2
  -8   0  -3 5263.85 231.350   9
   8   0   3 5050.47 208.754   1
  -8   0  -4 54480.3 1197.77   9
   8   0   4 54649.1 1186.80   5
   8   0   5 67347.9 1440.17   5
   8   0   6 3501.74 201.139   5
   8   0   7 4489.52 236.091   5
   8   0   8 8147.58 332.441   5
   8   0   9 1009.21 139.101   5
   8   0  10 5750.08 284.153   5
   8   0  11 2700.07 196.835   5
   8   0  12 4297.62 234.073   5
   8   0  13 10799.6 368.994   5
   8   0  14 2188.92 144.020   5
   8   0  15 1374.65 99.6502   5
  -8   0 -16 151.242 59.3015   8
   8   1 -22 401.161 60.4522   8
   8   1 -21 220.487 74.9032   8
   8   1 -20 817.714 116.292   8
   8   1 -19 2122.59 175.180   8
   8   1 -18 7460.89 330.764   8
   8   1 -17 11194.1 421.203   8
   8   1 -16 4763.73 262.443   8
   8   1 -15 35896.6 914.884   8
   8   1 -14 13369.7 448.850   8
   8   1 -13 1011.45 123.932   8
   8   1 -12 18456.5 521.756   8
   8   1 -11 24805.8 626.344   8
   8   1 -10 4226.29 181.526   4
  -8   1  10 4155.75 177.289   2
   8   1 -10 3999.83 187.776   8
   8   1  -9 46944.1 994.710   4
  -8   1   9 47099.1 980.091   2
   8   1  -9 44976.1 993.769   8
   8   1  -8 6568.52 226.806   4
  -8   1   8 6933.77 215.609   2
   8   1  -8 6336.22 223.343   8
  -8   1   7 40994.1 833.540   2
   8   1  -7 39109.0 864.432   4
  -8   1   6 70177.2 1368.73   2
  -8   1   5 18323.5 397.777   2
   8   1  -5 18430.8 444.747   2
   8   1  -4 50380.1 1027.11   2
  -8   1   4 49668.2 964.903   2
   8   1  -3 4421.56 166.433   2
   8   1  -2 346098. 6466.82   2
   8   1  -1 46347.5 966.445   2
   8   1   0 93389.6 1845.36   2
  -8   1  -1 8299.24 268.624   9
   8   1   1 8215.21 255.079   2
  -8   1  -2 44033.0 916.286   3
   8   1   2 43946.7 943.895   2
  -8   1  -2 45302.0 972.445   9
   8   1   3 11941.1 349.397   5
   8   1   3 11956.4 343.898   2
   8   1   4 1044.19 102.408   5
   8   1   5 370.260 76.6000   5
   8   1   6 2329.91 150.225   5
   8   1   7 7160.61 278.987   5
   8   1   8 5530.61 247.029   5
   8   1   9 10499.6 364.865   5
   8   1  10 4093.79 211.606   5
   8   1  11 22646.6 595.983   5
   8   1  12 7333.78 269.686   5
   8   1  13 5445.41 209.860   5
   8   2  -4 28005.4 672.969   2
   8   2  -3 33045.1 767.551   2
   8   2  -2 23797.8 599.186   2
   8   2  -1 9644.86 323.550   2
   9  -5 -13 262.378 51.5317   7
   9  -5 -12 2040.29 99.5344   6
   9  -5 -11 110.226 54.8371   6
   9  -5 -10 9344.94 290.090   6
   9  -5 -10 9343.57 296.399   7
   9  -5  -9 1610.52 124.209   6
   9  -5  -9 1836.11 129.933   7
   9  -5  -8 4903.65 215.260   6
   9  -5  -8 5102.25 214.623   7
   9  -5  -7 1926.92 145.571   6
   9  -5  -7 2064.84 143.200   7
   9  -5  -6 701.087 110.342   6
   9  -5  -6 879.784 105.757   7
   9  -5  -5 1758.21 132.529   7
   9  -5  -4 4966.34 227.626   6
   9  -5  -4 5039.66 213.283   7
   9  -5  -3 2075.11 133.534   7
   9  -5  -2 19360.5 489.071   7
   9  -5  -1 1690.34 114.359   7
   9  -5   0 3418.87 148.787   7
   9  -5   1 1465.77 90.0927   7
   9  -5   2 741.312 72.1516  10
   9  -5   3 6963.13 214.238  10
   9  -4 -17 3601.23 137.996   7
   9  -4 -16 802.075 89.6185   7
   9  -4 -15 81.7097 78.8507   7
   9  -4 -14 4807.71 229.906   7
   9  -4 -14 4449.73 191.118   6
   9  -4 -13 9035.93 347.074   7
   9  -4 -13 8929.53 312.201   6
   9  -4 -12 5352.92 269.647   7
   9  -4 -12 5092.27 245.685   6
   9  -4 -11 13351.9 463.658   7
   9  -4 -11 13529.4 444.846   6
   9  -4 -10 3215.23 229.499   7
   9  -4 -10 3134.13 213.568   6
   9  -4  -9 5443.59 281.270   6
   9  -4  -8 1549.17 170.865   6
   9  -4  -7 6978.60 329.300   6
   9  -4  -6 3401.85 236.795   7
   9  -4  -6 3188.58 233.002   6
   9  -4  -5 13093.2 472.374   7
   9  -4  -5 13044.9 472.888   6
   9  -4  -4 8497.06 355.532   7
   9  -4  -4 7785.42 317.286  10
   9  -4  -3 71116.5 1589.21  10
   9  -4  -3 74389.9 1613.27   7
   9  -4  -2 11221.8 418.370  10
   9  -4  -2 11507.1 415.086   7
   9  -4  -1 28818.7 803.553  10
   9  -4  -1 30907.9 803.151   6
   9  -4  -1 29897.6 775.415   7
   9  -4   0 2169.00 193.835  10
   9  -4   0 2612.05 183.436   7
   9  -4   1 23505.2 695.049  10
  -9  -4  -1 23037.6 659.718   6
   9  -4   2 3397.71 233.281  10
  -9  -4  -2 3033.05 211.306   6
   9  -4   2 3473.01 196.309   7
   9  -4   3 14985.0 494.531  10
  -9  -4  -3 13703.2 481.181   6
   9  -4   3 14270.5 425.817   7
   9  -4   4 3352.01 222.996  10
  -9  -4  -4 3317.75 225.215   6
   9  -4   4 3222.87 171.071   7
   9  -4   5 1624.53 161.585  10
  -9  -4  -5 1460.13 163.410   6
   9  -4   6 3155.72 199.779  10
  -9  -4  -6 3223.08 214.551   6
   9  -4   7 5249.08 233.761  10
  -9  -4  -7 4949.99 248.124   6
  -9  -4  -8 5941.83 252.594   6
  -9  -4  -9 2635.92 150.247   6
   9  -3 -19 2314.15 123.233   8
   9  -3 -18 12452.5 345.479   7
   9  -3 -18 12612.8 376.397   8
   9  -3 -17 7827.24 289.553   7
   9  -3 -17 8417.76 309.646   8
   9  -3 -16 5016.00 244.241   7
   9  -3 -16 4648.96 239.168   8
   9  -3 -15 5748.05 280.157   7
  -9  -3  15 5597.28 238.080   9
   9  -3 -15 5480.22 269.616   8
   9  -3 -14 20193.1 604.214   7
   9  -3 -14 18619.4 520.770   6
  -9  -3  14 19260.3 525.904   9
   9  -3 -14 18464.6 572.582   8
   9  -3 -13 23969.9 710.778   7
   9  -3 -13 24450.3 651.050   6
  -9  -3  13 24459.8 633.711   9
   9  -3 -13 24201.1 684.259   8
   9  -3 -12 30547.9 827.350   7
   9  -3 -12 29661.3 769.098   6
  -9  -3  12 29347.6 736.968   9
   9  -3 -12 28886.0 786.470   8
   9  -3 -11 1259.56 173.934   7
  -9  -3  11 1269.59 132.953   9
   9  -3 -11 1196.63 141.784   6
   9  -3 -11 1195.18 145.187   8
   9  -3 -10 17217.6 567.683   7
   9  -3 -10 16403.0 529.308   6
  -9  -3  10 17172.9 492.394   9
   9  -3 -10 16680.8 527.333   8
   9  -3  -9 11097.8 435.262   7
   9  -3  -9 10887.5 407.746   6
  -9  -3   9 11341.2 375.109   9
   9  -3  -9 11467.0 406.448   8
   9  -3  -8 4102.33 254.509   7
   9  -3  -8 4063.80 239.632   6
  -9  -3   8 4087.46 215.125   9
   9  -3  -8 4180.78 234.471   8
   9  -3  -7 32190.4 844.138   7
   9  -3  -7 32290.7 827.308   6
  -9  -3   7 30649.3 765.026   9
   9  -3  -7 31902.0 808.435   8
   9  -3  -6 2929.65 213.312   7
   9  -3  -6 2648.63 199.419   6
  -9  -3   6 2899.25 178.759   9
   9  -3  -6 2976.43 191.576   8
   9  -3  -5 25829.6 712.354   6
  -9  -3   5 25854.8 656.614   9
   9  -3  -4 3935.76 236.409   6
  -9  -3   4 3650.37 199.120   9
   9  -3  -3 10663.8 399.722   7
   9  -3  -3 10733.9 404.062   6
  -9  -3   3 11345.7 371.696   9
  -9  -3   2 11882.9 387.368   9
   9  -3  -2 12347.5 420.603   7
  -9  -3   1 391.025 104.264   9
   9  -3  -1 447.934 113.006   7
  -9  -3   0 33533.0 831.730   9
   9  -3   0 34211.2 821.859   5
   9  -3   0 33947.9 852.033   7
   9  -3   1 433.121 107.990   7
  -9  -3  -1 428.325 108.861   9
   9  -3   1 427.385 90.5924   5
   9  -3   2 8260.87 319.342   5
   9  -3   2 8625.31 335.494   7
   9  -3   3 2392.76 170.579   5
   9  -3   3 2583.19 180.069   7
   9  -3   4 2984.56 191.418   5
   9  -3   4 2897.25 189.211   7
   9  -3   5 2775.15 187.994   5
   9  -3   5 2880.13 184.681   7
   9  -3   6 883.916 163.746  10
   9  -3   6 774.702 115.177   5
   9  -3   7 30407.9 808.430  10
   9  -3   7 28683.5 743.578   5
   9  -3   8 14837.1 448.613   5
   9  -3   8 15263.1 493.612  10
   9  -3   9 5596.68 235.824   5
   9  -3   9 6086.60 269.126  10
   9  -3  10 134.768 72.7191  10
   9  -3  10 123.580 61.9866   5
   9  -3  11 8959.00 266.544   5
   9  -2 -22 3011.18 130.990   8
  -9  -2  21 4054.67 164.093   9
   9  -2 -21 4245.12 189.934   8
  -9  -2  20 5160.85 216.575   9
   9  -2 -20 5429.95 240.602   8
  -9  -2  19 96.4419 85.7512   9
   9  -2 -19 45.2346 87.3126   8
  -9  -2  18 2528.03 177.017   9
   9  -2 -18 2486.19 196.874   8
   9  -2 -17 162.002 108.604   8
   9  -2 -16 13988.3 444.614   7
   9  -2 -16 13739.6 498.186   8
   9  -2 -15 2763.35 193.889   7
   9  -2 -15 3079.22 229.482   8
   9  -2 -14 20722.5 609.077   7
   9  -2 -14 20833.4 647.647   8
   9  -2 -13 3093.64 210.550   7
   9  -2 -13 2971.98 222.669   8
   9  -2 -12 21892.8 637.836   7
   9  -2 -12 22729.9 661.300   8
   9  -2 -11 10069.9 384.475   7
   9  -2 -11 10593.4 351.236   6
  -9  -2  11 10583.0 369.029   9
   9  -2 -11 10356.8 396.990   8
   9  -2 -10 23316.8 638.704   7
   9  -2 -10 22526.0 595.013   6
  -9  -2  10 22101.3 602.257   9
   9  -2 -10 23071.8 645.322   8
   9  -2  -9 647.380 112.595   7
  -9  -2   9 667.074 114.926   9
   9  -2  -9 667.888 100.251   6
   9  -2  -9 645.751 113.408   8
   9  -2  -8 2274.70 168.295   7
   9  -2  -8 2450.65 159.603   6
  -9  -2   8 2369.79 162.879   9
   9  -2  -8 2449.77 180.754   8
   9  -2  -7 3690.57 204.775   7
  -9  -2   7 3902.41 203.337   9
   9  -2  -7 3740.05 211.522   8
   9  -2  -7 3783.32 192.529   6
   9  -2  -6 10345.5 359.945   7
   9  -2  -6 11183.1 356.387   6
  -9  -2   6 10980.0 358.218   9
   9  -2  -6 10850.6 375.711   8
   9  -2  -5 2174.82 156.873   7
   9  -2  -5 2172.56 151.435   6
   9  -2  -5 2200.35 157.487   8
  -9  -2   5 2184.97 159.830   9
   9  -2  -4 27511.1 699.489   7
   9  -2  -4 29026.0 698.984   6
  -9  -2   4 28502.0 700.128   9
   9  -2  -4 27647.9 707.306   8
   9  -2  -3 27972.2 692.365   7
  -9  -2   3 28475.6 692.335   9
   9  -2  -3 28685.9 691.405   6
   9  -2  -2 9754.90 332.685   6
  -9  -2   2 9295.43 334.376   9
   9  -2  -2 9348.15 329.904   7
   9  -2  -1 12202.4 389.023   6
  -9  -2   1 12190.1 396.411   9
  -9  -2   0 9995.33 359.588   9
  -9  -2  -1 20702.7 579.474   9
   9  -2   1 20222.6 549.507   7
  -9  -2  -2 43658.2 1035.78   9
   9  -2   2 43924.1 1001.06   7
  -9  -2  -3 17597.9 537.665   9
   9  -2   3 16926.7 514.858   5
   9  -2   3 17083.0 495.222   7
   9  -2   4 3434.58 216.105   5
   9  -2   4 3413.46 196.334   7
   9  -2   5 5245.84 266.906   5
   9  -2   5 5384.92 252.461   7
   9  -2   6 3596.05 245.639  10
   9  -2   6 3190.56 214.183   5
   9  -2   7 784.208 142.404  10
   9  -2   7 728.370 128.520   5
   9  -2   8 3025.25 218.582  10
   9  -2   8 3246.86 219.107   5
   9  -2   9 4203.26 242.871   5
   9  -2   9 4345.13 238.373  10
   9  -2  10 12646.8 425.174   5
   9  -2  10 11897.4 393.628  10
   9  -2  11 5503.73 249.597   5
   9  -2  11 5147.39 212.731  10
   9  -2  12 18865.3 509.816   5
   9  -2  13 1226.99 102.315   5
   9  -2  14 5747.92 186.119   5
  -9  -1  23 2736.55 121.407   9
  -9  -1  22 5058.09 201.583   9
   9  -1 -11 2239.39 143.313   7
   9  -1 -10 37180.1 838.359   7
  -9  -1  10 36295.8 855.143   3
   9  -1  -9 11914.2 355.987   7
  -9  -1   9 11953.6 374.128   3
   9  -1  -8 20929.4 526.430   7
  -9  -1   8 21186.6 552.964   3
  -9  -1   8 21174.3 548.866   9
  -9  -1   8 20748.8 551.084   2
   9  -1  -7 39778.7 868.813   7
  -9  -1   7 40700.8 905.806   3
  -9  -1   7 39332.0 890.820   9
  -9  -1   7 38288.3 891.995   2
   9  -1  -6 49084.5 1063.15   7
  -9  -1   6 50733.2 1105.85   3
   9  -1  -6 50970.6 1046.78   6
  -9  -1   6 50535.5 1087.80   9
   9  -1  -5 13762.0 382.633   7
  -9  -1   5 14231.6 417.665   3
   9  -1  -5 14426.2 372.970   6
  -9  -1   5 13887.8 402.520   9
   9  -1  -4 57679.2 1187.67   7
   9  -1  -4 57063.7 1174.26   6
  -9  -1   4 56136.1 1210.93   9
  -9  -1   3 2302.71 158.349   3
  -9  -1   3 2440.53 158.379   9
   9  -1  -3 2362.92 130.522   6
   9  -1  -3 2194.78 132.123   7
  -9  -1   2 47969.0 1044.23   9
   9  -1  -2 46385.7 1011.68   1
   9  -1  -2 47907.1 1009.90   7
  -9  -1   1 5046.72 226.381   9
   9  -1  -1 4922.47 203.547   1
   9  -1  -1 5058.34 199.237   7
  -9  -1   0 59065.3 1266.50   9
   9  -1   0 58017.4 1252.33   1
   9  -1   0 58752.5 1227.58   7
  -9  -1  -1 21259.5 583.278   9
   9  -1   1 22344.6 548.035   7
  -9  -1  -2 21185.8 570.810   9
   9  -1   2 19662.7 519.110   7
   9  -1   7 2785.61 188.786  10
   9  -1   8 8985.72 344.389  10
   9  -1   9 4867.91 233.349  10
   9  -1  11 11811.4 418.099   5
   9  -1  12 12997.2 419.213   5
   9  -1  13 850.823 104.889   5
   9  -1  14 3019.18 151.625   5
   9  -1  15 3419.42 133.787   5
  -9   0  23 1347.45 94.8999   9
   9   0 -23 1110.59 83.6245   8
   9   0 -22 416.580 83.1302   8
   9   0 -21 4879.84 236.620   8
   9   0 -20 2297.42 188.606   8
   9   0 -19 53.5559 108.487   8
   9   0 -18 1896.97 188.121   8
   9   0 -17 226.891 119.606   8
   9   0 -16 7277.10 347.271   8
   9   0 -15 50120.4 1206.08   8
   9   0 -14 4948.11 271.633   8
   9   0 -13 23834.4 673.454   8
   9   0 -12 33612.2 846.594   8
   9   0 -11 16197.8 487.869   8
  -9   0  10 6401.91 242.027   2
   9   0 -10 6329.97 261.492   8
   9   0  -9 87735.9 1790.37   8
  -9   0   9 87044.7 1759.24   2
  -9   0   8 246.620 58.8441   2
   9   0  -8 286.074 75.5842   8
   9   0  -7 28118.3 593.717   4
  -9   0   7 27887.6 661.677   9
   9   0  -7 27933.8 670.967   8
  -9   0   7 29866.2 654.419   2
   9   0  -6 173319. 3282.54   4
  -9   0   6 175326. 3364.20   9
   9   0  -6 175311. 3372.89   8
  -9   0   6 177604. 3336.73   2
  -9   0   5 26064.2 621.991   9
   9   0  -5 25802.7 619.793   8
  -9   0   5 26861.3 588.447   2
   9   0  -5 26227.1 549.914   4
  -9   0   4 225479. 4249.63   9
  -9   0   4 221365. 4236.03   3
   9   0  -4 222689. 4242.95   8
  -9   0   3 22482.5 544.563   9
   9   0  -3 21137.6 525.622   8
  -9   0   3 21965.3 526.610   3
  -9   0   2 1372.43 120.371   9
  -9   0   2 1154.15 95.3913   3
   9   0  -2 1269.47 83.8335   7
  -9   0   1 112545. 2214.50   9
  -9   0   1 110784. 2187.41   3
   9   0  -1 111584. 2156.01   7
  -9   0   0 3017.56 148.582   3
  -9   0   0 3023.27 170.479   9
   9   0   0 3105.30 139.371   7
  -9   0  -1 32025.3 736.428   3
  -9   0  -1 32790.6 765.453   9
  -9   0  -2 3252.46 190.528   9
  -9   0  -3 1707.19 155.564   9
   9   0   4 4285.08 215.397   5
   9   0   5 4084.91 219.854   5
   9   0   6 30895.3 788.010   5
   9   0   7 6525.15 296.194   5
   9   0   8-4.33819 86.8049   5
   9   0   9 890.445 133.840   5
   9   0  10 490.467 115.666   5
   9   0  11 116.543 93.2083   5
   9   0  12 3561.08 201.161   5
   9   0  13 26.7122 65.8286   5
   9   0  14 2380.39 132.043   5
   9   0  15 10652.0 273.011   5
   9   1 -21 5494.41 219.603   8
   9   1 -20 27.6033 73.8096   8
   9   1 -19 7422.98 310.348   8
   9   1 -18 10099.3 387.996   8
   9   1 -17 23766.6 678.577   8
   9   1 -16 34484.7 887.288   8
   9   1 -15 29284.5 778.816   8
   9   1 -14 7715.55 322.743   8
   9   1 -13 6973.45 293.350   8
   9   1 -12 18732.9 528.153   8
   9   1 -11 2458.50 156.402   8
  -9   1  10 39033.9 860.743   2
   9   1 -10 38449.5 874.873   8
   9   1  -9 12867.2 364.250   4
  -9   1   9 12973.0 353.722   2
   9   1  -9 12353.6 364.285   8
   9   1  -8 22202.2 543.460   4
  -9   1   8 22658.0 524.476   2
  -9   1   7 39620.3 824.371   2
  -9   1   7 39497.1 859.691   9
   9   1  -7 39808.2 864.775   4
  -9   1   6 50047.3 1055.72   9
  -9   1   6 50570.6 1006.93   2
  -9   1   5 13940.1 371.286   9
   9   1  -5 14264.4 369.111   2
  -9   1   5 13609.5 314.007   2
  -9   1   4 55331.9 1158.35   9
   9   1  -4 57147.9 1153.05   2
   9   1  -3 2137.59 114.529   2
  -9   1   3 2083.11 124.589   9
   9   1  -2 48083.7 993.109   2
  -9   1   2 47184.2 1003.28   9
   9   1  -1 4948.66 179.103   2
  -9   1   1 4773.84 193.880   9
  -9   1   0 59763.3 1253.83   9
   9   1   0 60479.3 1231.33   2
  -9   1  -1 21372.4 516.588   3
  -9   1  -1 22454.6 554.390   9
   9   1   1 21986.4 528.301   2
  -9   1  -2 21934.4 564.662   9
   9   1   3 3309.97 169.855   5
   9   1   4 13771.3 407.501   5
   9   1   5 1750.42 133.339   5
   9   1   6 12036.4 384.283   5
   9   1   7 2606.48 167.167   5
   9   1   8 8263.96 312.630   5
   9   1   9 5035.99 234.637   5
   9   1  10 7171.68 279.214   5
   9   1  11 12486.7 378.003   5
   9   1  12 11448.3 334.949   5
  10  -5 -12 1104.91 80.0126   7
  10  -5 -11 6588.43 201.891   6
  10  -5 -10 337.754 72.4359   7
  10  -5 -10 268.289 63.5794   6
  10  -5  -9 1248.80 103.672   6
  10  -5  -9 1543.28 112.094   7
  10  -5  -8 827.383 98.0516   6
  10  -5  -8 752.633 91.4822   7
  10  -5  -7 4903.50 208.902   6
  10  -5  -7 5075.02 205.032   7
  10  -5  -6 304.882 77.4522   7
  10  -5  -6 234.707 79.6670   6
  10  -5  -5 1662.15 119.781   7
  10  -5  -4 2784.13 147.280   7
  10  -5  -3 5540.95 208.488   7
  10  -5  -2 3475.16 156.906   7
  10  -5  -1 9163.36 267.808   7
  10  -5   0 5310.07 178.003   7
  10  -4 -16 16238.3 409.723   7
  10  -4 -15 2095.43 137.082   7
  10  -4 -14 1026.91 115.895   7
  10  -4 -13 8720.52 324.620   7
  10  -4 -13 8287.78 284.478   6
  10  -4 -12 1391.42 154.135   7
  10  -4 -12 1305.24 125.732   6
  10  -4 -11 7638.85 326.379   7
  10  -4 -11 7740.25 308.428   6
  10  -4 -10 354.313 122.218   7
  10  -4 -10 322.132 105.750   6
  10  -4  -9 5812.56 292.559   7
  10  -4  -9 5895.56 285.091   6
  10  -4  -8 2170.34 190.306   6
  10  -4  -7 6435.01 308.707   6
  10  -4  -6 5016.91 280.451   7
  10  -4  -6 6113.47 291.345   6
  10  -4  -5 2218.31 190.499   6
  10  -4  -5 2324.37 192.784   7
  10  -4  -4 18229.5 565.378   6
  10  -4  -4 19059.9 560.888   7
  10  -4  -3 1131.33 145.441  10
  10  -4  -3 1552.42 161.368   7
  10  -4  -2 2965.52 214.671  10
  10  -4  -2 3284.64 208.673   7
  10  -4  -1 9065.24 379.580  10
  10  -4  -1 10432.2 367.128   7
  10  -4   0 22178.0 660.358  10
  10  -4   0 23039.9 619.840   7
  10  -4   1 1413.65 160.167  10
  10  -4   1 1550.00 143.698   7
  10  -4   2 186.292 82.9195   7
  10  -4   2 165.102 109.947  10
 -10  -4  -2 159.826 90.1494   6
 -10  -4  -3 1324.57 142.130   6
  10  -4   3 1368.02 149.739  10
  10  -4   3 1423.85 123.205   7
  10  -4   4 2498.99 180.203  10
 -10  -4  -4 2216.23 171.155   6
  10  -4   5 9496.22 337.899  10
 -10  -4  -5 8662.12 329.229   6
  10  -4   6 2528.86 163.394  10
 -10  -4  -6 2310.29 161.121   6
 -10  -4  -7 5611.23 227.665   6
  10  -4   8 591.426 76.2178  10
 -10  -4  -8 485.097 74.5553   6
  10  -3 -19 1163.65 93.0372   8
  10  -3 -18 690.394 95.1793   8
  10  -3 -17 13149.1 386.514   7
  10  -3 -17 14318.1 425.258   8
  10  -3 -16 9131.46 327.473   7
 -10  -3  16 9535.09 309.048   9
  10  -3 -16 9293.49 346.800   8
  10  -3 -15 2433.47 183.631   7
 -10  -3  15 2417.75 159.671   9
  10  -3 -15 2513.50 183.335   8
  10  -3 -14 6360.06 299.335   7
 -10  -3  14 5994.15 258.347   9
  10  -3 -14 6432.43 293.177   8
  10  -3 -13 4592.60 260.662   7
  10  -3 -13 4002.34 207.953   6
 -10  -3  13 4167.53 216.931   9
  10  -3 -13 4145.70 246.247   8
  10  -3 -12 5061.07 282.527   7
  10  -3 -12 5033.08 247.136   6
 -10  -3  12 5144.31 244.424   9
  10  -3 -12 5156.67 271.350   8
  10  -3 -11 18715.8 598.156   7
  10  -3 -11 19657.1 563.992   6
 -10  -3  11 18990.5 543.766   9
  10  -3 -11 19656.9 588.641   8
  10  -3 -10 40340.0 1026.42   7
  10  -3 -10 41890.8 999.437   6
 -10  -3  10 41058.8 964.912   9
  10  -3 -10 40741.3 1011.25   8
  10  -3  -9 25807.5 737.962   7
  10  -3  -9 26422.4 718.783   6
 -10  -3   9 26144.2 682.891   9
  10  -3  -9 26948.3 723.722   8
  10  -3  -8 6941.78 328.583   7
  10  -3  -8 6824.82 311.066   6
 -10  -3   8 6367.53 277.049   9
  10  -3  -8 6833.87 301.956   8
  10  -3  -7 15223.4 509.306   7
  10  -3  -7 15494.0 501.136   6
 -10  -3   7 14989.0 459.505   9
  10  -3  -7 14734.3 482.311   8
  10  -3  -6 55.7664 106.838   7
 -10  -3   6 24.8565 90.0388   9
  10  -3  -6 57.1987 95.2910   6
  10  -3  -5 2033.95 188.893   7
  10  -3  -5 1915.20 172.719   6
 -10  -3   5 2143.87 163.942   9
  10  -3  -4 16839.6 530.087   6
 -10  -3   4 16993.5 499.661   9
  10  -3  -3 5879.53 291.796   6
 -10  -3   3 6351.46 277.347   9
 -10  -3   2 7535.52 307.221   9
  10  -3  -2 7866.59 333.599   6
  10  -3  -2 7781.11 327.398   7
 -10  -3   1 9861.02 365.202   9
  10  -3  -1 9850.38 373.697   7
 -10  -3   0 4658.16 246.726   9
  10  -3   0 4403.37 225.234   5
  10  -3   0 4502.13 242.329   7
 -10  -3  -1 3208.70 209.636   9
  10  -3   1 2859.03 184.874   5
  10  -3   1 3049.21 202.381   7
  10  -3   2 8126.34 324.588   5
  10  -3   2 8751.53 337.704   7
  10  -3   3 11823.4 402.847   5
  10  -3   3 11806.9 406.995   7
  10  -3   4 12577.8 419.776   5
  10  -3   4 12681.5 414.477   7
  10  -3   5 8996.03 396.608  10
  10  -3   5 9154.35 342.562   5
  10  -3   6 19979.9 610.295  10
  10  -3   6 19051.8 546.221   5
  10  -3   7 2550.71 193.950  10
  10  -3   7 2764.57 171.166   5
  10  -3   8 1019.60 108.431   5
  10  -3   8 1166.31 135.940  10
  10  -3   9 4157.07 183.417   5
  10  -3   9 3862.37 193.388  10
  10  -3  10 791.827 79.0948   5
  10  -3  10 797.558 85.2307  10
 -10  -3 -11 625.655 92.9348   6
  10  -2 -22 2657.37 121.188   8
 -10  -2  21 1813.04 115.111   9
  10  -2 -21 2088.32 134.908   8
 -10  -2  20 661.535 98.0417   9
  10  -2 -20 614.117 104.388   8
 -10  -2  19 994.696 123.609   9
  10  -2 -19 1221.82 141.837   8
 -10  -2  18 2835.13 183.993   9
  10  -2 -18 3121.07 218.126   8
 -10  -2  17 1786.16 166.042   9
  10  -2 -17 1813.24 183.537   8
  10  -2 -16 4073.45 207.892   7
 -10  -2  16 3884.84 235.501   9
  10  -2 -16 4154.79 271.264   8
  10  -2 -15 8884.84 336.919   7
 -10  -2  15 8893.34 357.134   9
  10  -2 -15 8844.33 392.491   8
  10  -2 -14 1493.14 150.401   7
 -10  -2  14 1194.64 161.249   9
  10  -2 -14 1615.25 181.829   8
  10  -2 -13 3619.78 220.640   7
 -10  -2  13 3387.43 222.148   9
  10  -2 -13 3856.49 249.318   8
  10  -2 -12 7391.35 319.110   7
 -10  -2  12 7361.16 314.329   9
  10  -2 -12 7682.72 345.461   8
  10  -2 -11 17541.6 530.122   7
 -10  -2  11 17240.8 517.348   9
  10  -2 -11 16757.1 554.292   8
  10  -2 -10 25731.0 694.599   7
  10  -2 -10 26476.4 660.840   6
 -10  -2  10 26263.2 686.336   9
  10  -2 -10 26015.2 725.530   8
  10  -2  -9 12802.8 428.256   7
  10  -2  -9 13398.9 410.705   6
 -10  -2   9 13593.1 430.279   9
  10  -2  -9 13578.3 459.249   8
  10  -2  -8 2908.62 188.157   7
  10  -2  -8 3241.37 182.633   6
 -10  -2   8 3107.57 190.077   9
  10  -2  -8 3354.20 212.524   8
  10  -2  -7 17098.0 504.204   7
  10  -2  -7 16857.8 485.210   6
 -10  -2   7 16962.4 495.544   9
  10  -2  -7 17883.8 527.446   8
  10  -2  -6 12615.3 413.637   7
  10  -2  -6 13161.5 405.787   6
 -10  -2   6 13168.1 418.207   9
  10  -2  -6 12960.1 434.869   8
  10  -2  -5 5444.30 248.832   7
  10  -2  -5 5516.42 241.026   6
 -10  -2   5 5309.23 247.630   9
  10  -2  -5 5850.51 261.245   8
  10  -2  -4 36412.6 874.044   7
  10  -2  -4 37316.2 868.928   6
 -10  -2   4 36084.9 876.406   9
  10  -2  -4 37582.7 893.487   8
  10  -2  -3 66.1762 83.8168   7
 -10  -2   3 68.3492 97.0486   9
  10  -2  -3 152.725 78.5495   6
  10  -2  -2 32136.8 784.711   6
 -10  -2   2 32009.2 795.187   9
  10  -2  -2 31662.7 781.136   7
 -10  -2   1 2156.19 173.857   9
 -10  -2   0 3898.53 229.339   9
 -10  -2  -1 8285.14 344.098   9
 -10  -2  -2 18938.7 570.404   9
  10  -2   2 18164.2 530.051   7
 -10  -2  -3 1079.22 160.020   9
  10  -2   3 1012.97 137.027   5
  10  -2   3 969.911 124.528   7
  10  -2   4 12735.6 447.751   5
  10  -2   4 13245.8 428.130   7
  10  -2   5 12444.0 446.655   5
  10  -2   6 586.891 135.836  10
  10  -2   6 313.873 110.790   5
  10  -2   7 6555.06 318.204  10
  10  -2   7 6524.90 305.392   5
  10  -2   8 3942.61 235.224   5
  10  -2   8 4325.42 238.490  10
  10  -2   9 6330.34 274.363  10
  10  -2   9 6915.80 296.863   5
  10  -2  10 417.761 79.4883  10
  10  -2  10 482.228 101.262   5
  10  -2  11 1276.48 121.817   5
  10  -2  12 699.762 86.7693   5
  10  -2  13 9247.77 260.580   5
 -10  -1  23 2584.93 116.441   9
  10  -1 -23 2517.97 120.416   8
 -10  -1  22 2158.91 132.083   9
  10  -1 -22 2221.11 141.369   8
 -10  -1  21 3334.20 184.150   9
  10  -1 -21 3026.86 186.820   8
  10  -1 -20 4435.35 254.442   8
  10  -1 -13 827.976 151.805   8
  10  -1 -12 5028.37 273.697   8
  10  -1 -11 3825.61 233.671   8
  10  -1 -10 16294.2 439.206   7
  10  -1 -10 15229.8 489.022   8
  10  -1  -9 214.956 68.8658   7
 -10  -1   9 337.434 97.9527   9
  10  -1  -9 176.991 92.4867   8
  10  -1  -8 2565.27 145.190   7
 -10  -1   8 2452.12 170.470   9
  10  -1  -8 2244.81 168.613   8
  10  -1  -7 6618.91 239.835   7
 -10  -1   7 6931.54 271.796   9
  10  -1  -7 6426.18 269.595   8
  10  -1  -6 7762.45 260.395   7
 -10  -1   6 7468.54 285.933   9
  10  -1  -6 7731.23 246.423   6
  10  -1  -6 6932.96 282.579   8
  10  -1  -5 9037.26 277.934   6
 -10  -1   5 8933.97 315.792   9
  10  -1  -5 8406.63 312.222   8
  10  -1  -5 8936.23 286.327   7
 -10  -1   4 21152.1 563.212   9
  10  -1  -4 19921.2 549.063   8
  10  -1  -4 21640.8 526.548   7
  10  -1  -3 27648.4 694.791   8
  10  -1  -3 29424.4 673.865   7
  10  -1  -2 11251.4 337.239   7
  10  -1  -1 1356.15 113.431   7
  10  -1   0 6966.88 256.027   7
  10  -1   1 31528.8 744.034   7
  10  -1   2 27810.1 681.283   7
  10  -1   7 10836.4 391.083  10
  10  -1   8 1058.57 122.955  10
  10  -1   9 10951.0 411.335   5
  10  -1  10 13520.2 450.166   5
  10  -1  11 1840.46 153.999   5
  10  -1  12 3300.29 182.521   5
  10  -1  13 6033.27 225.064   5
  10  -1  14 1789.40 98.4947   5
 -10   0  23 8357.85 243.015   9
  10   0 -23 7356.83 225.840   8
  10   0 -22 3275.30 165.413   8
  10   0 -21 932.930 117.867   8
  10   0 -20 4414.44 240.155   8
  10   0 -19 5069.65 275.227   8
  10   0 -18 1706.47 179.174   8
  10   0 -17 35129.0 935.022   8
  10   0 -16 20982.5 654.024   8
  10   0 -15 17306.5 565.845   8
  10   0 -14 161.380 107.233   8
  10   0 -13 150.006 97.5173   8
  10   0 -12 1435.63 146.615   8
  10   0 -11 51158.0 1162.91   8
  10   0 -10 22976.6 613.659   8
  10   0  -9 6898.72 273.363   8
 -10   0   9 7069.91 260.857   2
 -10   0   8 112394. 2195.07   9
 -10   0   8 107969. 2178.82   3
  10   0  -8 111569. 2209.13   8
 -10   0   8 107683. 2171.34   2
 -10   0   7 12324.4 372.810   9
 -10   0   7 12076.5 359.149   3
  10   0  -7 12274.8 374.523   8
 -10   0   7 12274.2 342.932   2
  10   0  -6 12133.9 289.871   4
 -10   0   6 12722.0 371.980   9
 -10   0   6 11791.3 355.593   3
  10   0  -6 12248.8 369.506   8
 -10   0   6 12569.7 338.442   2
 -10   0   5 68670.0 1399.22   9
  10   0  -5 66755.8 1391.01   8
  10   0  -5 65931.2 1297.87   4
 -10   0   4 17730.3 469.483   9
 -10   0   4 16189.1 443.122   3
  10   0  -4 17359.8 454.109   8
  10   0  -4 16463.8 399.218   7
 -10   0   3 44537.2 967.595   9
 -10   0   3 43144.9 943.939   3
  10   0  -3 42460.3 896.046   7
 -10   0   2 15534.3 427.604   3
  10   0  -2 15614.2 393.482   7
 -10   0   1 13382.7 386.536   3
 -10   0   1 14556.5 420.122   9
  10   0  -1 13581.5 360.462   7
 -10   0   0 147931. 2917.36   3
 -10   0   0 153677. 2952.30   9
  10   0   0 148345. 2884.07   7
 -10   0  -1 9277.24 316.086   3
 -10   0  -1 9625.86 340.589   9
 -10   0  -2 13656.2 433.350   9
 -10   0  -3 1804.07 165.294   9
  10   0   4 20580.3 577.833   5
  10   0   5 56.5916 79.2561   5
  10   0   6 6084.24 285.021   5
  10   0   7 241.553 97.0937   5
  10   0   8 3296.05 212.836   5
  10   0   9 5423.20 268.609   5
  10   0  10 33855.7 845.459   5
  10   0  11 17151.0 500.719   5
  10   0  12 9912.90 326.281   5
  10   0  13 1813.15 116.409   5
  10   0  14 61.8530 38.5347   5
 -10   1  22 2257.11 120.480   9
  10   1 -21 3442.20 163.054   8
  10   1 -20 6118.03 252.051   8
  10   1 -19 1544.41 146.294   8
  10   1 -18 1095.80 140.075   8
  10   1 -17 1791.00 167.036   8
  10   1 -16 22207.2 643.236   8
  10   1 -15 3208.97 212.235   8
  10   1 -14 70728.6 1549.10   8
  10   1 -13 1217.22 132.354   8
  10   1 -12 6688.33 274.825   8
  10   1 -11 4802.79 219.609   8
  10   1 -10 16844.6 463.180   8
  10   1  -9 279.753 57.1877   4
 -10   1   9 198.704 80.3676   9
  10   1  -9 175.633 66.5459   8
  10   1  -8 2525.68 136.017   4
 -10   1   8 2428.93 145.157   9
 -10   1   7 6763.62 244.848   9
  10   1  -7 6705.98 237.071   4
 -10   1   6 7771.92 264.455   9
 -10   1   5 8744.57 285.975   9
  10   1  -5 9015.62 270.951   2
 -10   1   4 21146.3 532.371   9
  10   1  -4 22101.5 515.956   2
 -10   1   3 28804.1 666.650   9
  10   1  -3 28215.3 638.047   2
 -10   1   2 10699.4 327.160   9
  10   1  -2 10971.9 306.381   2
 -10   1   1 1165.48 109.697   9
 -10   1   0 6846.33 257.925   9
 -10   1   0 6533.86 234.080   3
 -10   1  -1 30198.2 730.079   9
  10   1   3 19947.8 532.113   5
  10   1   4 148.266 72.0988   5
  10   1   5 16352.4 474.021   5
  10   1   6 18278.3 516.430   5
  10   1   7 10933.5 368.861   5
  10   1   8 975.823 113.983   5
  10   1   9 12661.3 393.853   5
  10   1  10 13035.8 386.848   5
  10   1  11 1475.35 107.439   5
  11  -5  -9 3765.53 157.691   7
  11  -5  -8 731.286 80.2660   7
  11  -5  -7 4189.04 172.836   7
  11  -5  -6 5280.86 196.931   7
  11  -5  -5 8958.32 271.834   7
  11  -5  -4 1140.01 92.4563   7
  11  -5  -3 279.757 60.5317   7
  11  -5  -2 6848.35 214.707   7
  11  -5  -1 1458.30 87.5604   7
  11  -4 -16 1242.29 82.8987   7
  11  -4 -15 4223.47 176.738   7
  11  -4 -14 2675.44 156.874   7
  11  -4 -13 1138.17 123.450   7
  11  -4 -13 1112.52 95.0811   6
  11  -4 -12 3870.04 212.828   7
  11  -4 -12 3732.42 183.327   6
  11  -4 -11 6129.63 273.094   7
  11  -4 -11 5736.77 245.896   6
  11  -4 -10 2213.89 178.616   7
  11  -4 -10 1994.03 156.532   6
  11  -4  -9 8962.12 353.057   7
  11  -4  -9 8460.48 330.318   6
  11  -4  -8 5597.48 288.744   7
  11  -4  -8 6352.54 283.906   6
  11  -4  -7 224.650 99.8965   6
  11  -4  -6 11844.8 421.892   6
  11  -4  -5 1350.96 138.890  10
  11  -4  -5 1801.59 165.476   6
  11  -4  -5 1569.34 164.732   7
  11  -4  -4 15966.8 495.954   6
  11  -4  -4 16476.1 495.913   7
  11  -4  -3 14556.3 496.223  10
  11  -4  -3 17167.3 504.134   7
  11  -4  -2 2131.52 181.819  10
  11  -4  -2 2619.20 181.876   7
  11  -4  -1 5232.74 272.621  10
  11  -4  -1 5269.46 251.131   7
  11  -4   0 8707.50 355.078  10
  11  -4   0 8631.72 318.423   7
  11  -4   1 12022.3 426.784  10
  11  -4   1 12217.2 384.617   7
  11  -4   2 3711.64 223.154  10
  11  -4   2 4257.09 203.233   7
  11  -4   3 2475.30 175.957  10
  11  -4   4 4317.55 216.493  10
 -11  -4  -4 3532.05 182.829   6
  11  -4   5 4440.57 203.311  10
 -11  -4  -5 3634.80 176.591   6
 -11  -4  -6 216.176 60.6105   6
  11  -3 -19 516.190 68.7429   8
  11  -3 -18 2358.35 141.655   8
  11  -3 -17 3154.76 151.683   7
  11  -3 -17 3660.33 191.800   8
  11  -3 -16 1779.81 135.638   7
 -11  -3  16 1918.67 138.157   9
  11  -3 -16 2041.62 159.083   8
  11  -3 -15 4011.98 212.992   7
 -11  -3  15 4015.07 202.671   9
  11  -3 -15 4122.73 228.670   8
  11  -3 -14 3021.92 198.763   7
 -11  -3  14 2829.07 179.903   9
  11  -3 -14 3149.26 207.763   8
  11  -3 -13 1583.05 167.686   7
 -11  -3  13 1555.47 145.847   9
  11  -3 -13 1741.15 163.217   8
  11  -3 -12 3509.71 230.585   7
  11  -3 -12 3515.23 195.810   6
 -11  -3  12 3769.07 211.658   9
  11  -3 -12 3530.33 226.096   8
  11  -3 -11 8135.49 351.625   7
  11  -3 -11 8107.32 319.371   6
 -11  -3  11 7877.67 316.642   9
  11  -3 -11 8600.20 350.594   8
  11  -3 -10 20986.1 622.950   7
  11  -3 -10 20258.7 581.333   6
 -11  -3  10 18859.4 559.270   9
  11  -3 -10 20388.4 599.513   8
  11  -3  -9 1423.50 163.285   7
  11  -3  -9 1369.67 152.294   6
 -11  -3   9 1432.91 146.956   9
  11  -3  -9 1540.30 158.261   8
  11  -3  -8 5197.41 280.738   7
  11  -3  -8 5067.43 265.603   6
 -11  -3   8 5147.13 251.083   9
  11  -3  -8 5298.96 268.055   8
  11  -3  -7 7916.86 347.123   7
  11  -3  -7 7957.29 334.229   6
 -11  -3   7 7867.99 315.723   9
  11  -3  -6 16869.4 534.109   7
  11  -3  -6 16407.1 520.433   6
 -11  -3   6 15868.1 489.022   9
  11  -3  -5 24376.1 675.570   6
 -11  -3   5 23758.9 645.739   9
  11  -3  -5 24020.5 681.603   7
  11  -3  -4 11956.5 427.163   6
 -11  -3   4 11951.4 407.526   9
  11  -3  -3 5921.12 293.081   6
 -11  -3   3 5988.28 278.796   9
 -11  -3   2 11534.8 404.070   9
 -11  -3   1 7410.46 315.280   9
  11  -3  -1 7636.53 325.683   7
  11  -3   0 1018.29 141.683   7
 -11  -3   0 1052.07 149.072   9
  11  -3   0 1202.73 131.329   5
  11  -3   1 8970.49 341.005   5
  11  -3   1 8809.48 348.196   7
  11  -3   2 7256.37 308.182   5
  11  -3   2 7873.15 321.096   7
  11  -3   3 5103.70 251.896   5
  11  -3   3 4926.22 247.778   7
  11  -3   4 3711.16 211.522   5
  11  -3   4 3992.99 215.319   7
  11  -3   5 14722.0 509.016  10
  11  -3   5 14426.5 446.639   5
  11  -3   6 1867.00 172.683  10
  11  -3   6 1692.26 139.140   5
  11  -3   7 1973.55 138.074   5
  11  -3   7 1915.64 155.721  10
  11  -3   8 2383.17 137.593   5
  11  -3   8 2302.94 151.669  10
  11  -3   9 3920.09 161.099   5
  11  -3   9 4238.50 174.424  10
 -11  -3 -10 1606.58 117.515   6
 -11  -2  21 8216.02 250.157   9
  11  -2 -21 8725.13 280.610   8
 -11  -2  20 4836.22 206.101   9
  11  -2 -20 4727.17 222.079   8
 -11  -2  19 27.5802 91.1877   9
  11  -2 -19 39.5258 91.0648   8
 -11  -2  18 17456.6 512.262   9
  11  -2 -18 18624.2 564.471   8
 -11  -2  17 5573.49 269.635   9
  11  -2 -17 5799.20 300.526   8
 -11  -2  16 5968.27 288.095   9
  11  -2 -16 6046.25 318.272   8
  11  -2 -15 7848.59 299.211   7
 -11  -2  15 7595.90 338.390   9
  11  -2 -15 8288.35 374.570   8
  11  -2 -14 14108.1 444.121   7
 -11  -2  14 14130.7 478.727   9
  11  -2 -14 14241.6 514.996   8
  11  -2 -13 12779.7 423.602   7
 -11  -2  13 12436.8 447.075   9
  11  -2 -13 13282.7 483.155   8
  11  -2 -12 2375.10 178.002   7
 -11  -2  12 2701.25 203.093   9
  11  -2 -12 2705.18 215.424   8
  11  -2 -11 3319.12 203.062   7
 -11  -2  11 3430.56 221.167   9
  11  -2 -11 3178.05 226.249   8
  11  -2 -10 26553.1 704.823   7
  11  -2 -10 27870.0 672.766   6
 -11  -2  10 25920.7 714.200   9
  11  -2 -10 26384.7 744.317   8
  11  -2  -9 7976.92 320.146   7
  11  -2  -9 8282.20 300.160   6
 -11  -2   9 7829.58 327.181   9
  11  -2  -9 8219.12 350.004   8
  11  -2  -8 27393.2 726.573   7
  11  -2  -8 28359.3 705.367   6
 -11  -2   8 28666.1 737.689   9
  11  -2  -8 29057.0 769.270   8
  11  -2  -7 14041.2 447.264   7
  11  -2  -7 14785.8 438.018   6
 -11  -2   7 14270.8 455.114   9
  11  -2  -7 14372.0 478.625   8
  11  -2  -6 3016.69 190.415   7
  11  -2  -6 3031.02 179.471   6
 -11  -2   6 2959.79 199.682   9
  11  -2  -6 3007.89 199.022   8
  11  -2  -5 5660.27 250.449   6
 -11  -2   5 5505.74 268.939   9
  11  -2  -5 6069.59 279.465   8
  11  -2  -5 5878.51 261.980   7
  11  -2  -4 882.753 115.797   7
 -11  -2   4 868.515 139.525   9
  11  -2  -4 814.139 113.415   6
 -11  -2   3 23051.4 639.622   9
  11  -2  -3 23306.2 623.092   7
 -11  -2   2 9061.57 357.282   9
  11  -2  -2 8500.06 325.627   7
  11  -2  -1 728.340 112.168   7
 -11  -2   1 853.029 144.813   9
 -11  -2   0 8599.70 359.848   9
 -11  -2  -1 3907.64 252.661   9
 -11  -2  -2 3140.17 238.605   9
  11  -2   2 3250.59 213.441   5
  11  -2   3 2004.16 178.854   5
  11  -2   3 1883.59 167.140   7
  11  -2   4 1765.22 176.721   5
  11  -2   5 1388.44 159.794   5
  11  -2   6 9065.14 384.192  10
  11  -2   6 9205.70 369.931   5
  11  -2   7 1764.15 165.867  10
  11  -2   7 1736.04 166.726   5
  11  -2   8 3161.18 196.259  10
  11  -2   8 3194.27 205.361   5
  11  -2   9 308.674 78.9586  10
  11  -2   9 240.035 86.4093   5
  11  -2  10 6931.78 260.714   5
  11  -2  10 5780.95 205.681  10
  11  -2  11 5769.32 217.544   5
  11  -2  12 140.506 49.0838   5
 -11  -1  22 2210.26 131.064   9
  11  -1 -22 1884.39 128.399   8
 -11  -1  21 781.325 110.875   9
  11  -1 -21 824.098 112.217   8
 -11  -1  20 117.857 104.113   9
  11  -1 -20 191.322 100.650   8
  11  -1 -19 2545.76 202.105   8
  11  -1 -18 6080.07 316.218   8
  11  -1 -17 10267.4 425.389   8
  11  -1 -16 1448.62 182.014   8
  11  -1 -15 38707.7 1008.81   8
  11  -1 -14 24104.1 717.972   8
  11  -1 -13 37372.2 961.998   8
 -11  -1  12 128.338 113.938   9
  11  -1 -12 53.4276 92.9411   8
 -11  -1  11 17537.8 525.175   9
  11  -1 -11 17160.8 542.893   8
 -11  -1  10 29499.1 753.912   9
  11  -1 -10 29411.9 779.805   8
  11  -1  -9 14638.3 407.996   7
 -11  -1   9 13827.4 448.694   9
  11  -1  -9 14230.2 466.830   8
  11  -1  -8 27699.9 664.779   7
  11  -1  -8 28404.5 731.830   8
  11  -1  -7 2824.22 186.346   8
  11  -1  -7 3103.81 160.109   7
  11  -1  -6 1012.46 123.388   8
  11  -1  -6 1076.17 103.346   7
  11  -1  -5 10841.1 372.446   8
  11  -1  -5 11162.6 337.785   7
  11  -1  -4 41915.3 981.757   8
  11  -1  -4 42588.6 934.070   7
  11  -1  -3 10210.5 324.745   7
  11  -1  -2 16263.3 448.917   7
  11  -1  -1 16357.0 456.452   7
  11  -1   0 30.6219 70.0940   7
  11  -1   1 86293.6 1779.71   7
  11  -1   2 11640.6 382.279   7
  11  -1   7 5543.32 261.072  10
  11  -1   8 3785.10 196.638  10
  11  -1   8 4043.64 233.632   5
  11  -1   9 588.239 117.407   5
  11  -1  10 10019.2 354.972   5
  11  -1  11 17715.9 491.188   5
  11  -1  12 755.857 89.9154   5
  11  -1  13 3764.94 147.664   5
 -11   0  23 4826.97 175.170   9
 -11   0  22 10615.8 318.524   9
  11   0 -22 9968.94 308.845   8
  11   0 -21 7073.54 274.882   8
  11   0 -20 90.6036 87.5870   8
  11   0 -19 4698.87 259.849   8
  11   0 -18 8667.50 370.031   8
  11   0 -17 911.861 152.274   8
  11   0 -16 3659.34 241.674   8
  11   0 -15 3073.61 224.489   8
  11   0 -14 674.673 128.892   8
  11   0 -13 5276.40 270.573   8
  11   0 -12 732.974 123.579   8
  11   0 -11 19159.9 556.770   8
 -11   0  10 1734.20 148.458   9
  11   0 -10 1638.37 142.557   8
 -11   0   9 39012.2 897.329   9
  11   0  -9 37652.9 904.148   8
 -11   0   8 30404.3 739.190   9
  11   0  -8 30098.4 745.716   8
 -11   0   7 36201.5 840.223   9
  11   0  -7 35316.4 840.891   8
 -11   0   6 15295.2 444.975   9
  11   0  -6 15125.4 441.112   8
 -11   0   5 6833.58 272.974   9
  11   0  -5 6545.80 256.403   8
 -11   0   4 384.189 106.076   9
  11   0  -4 470.659 61.7082   7
 -11   0   3 626.853 118.194   9
  11   0  -3 578.880 71.1459   7
 -11   0   2 165872. 3200.44   9
  11   0  -2 160324. 3113.40   7
 -11   0   1 1699.93 149.890   9
  11   0  -1 1745.28 116.857   7
 -11   0   0 7655.91 308.288   9
 -11   0  -1 11533.6 404.375   9
 -11   0  -2 5525.32 269.923   9
 -11   0  -3 776.667 142.804   9
  11   0   3 814.076 120.338   5
  11   0   4 9589.30 359.639   5
  11   0   5 4451.32 243.579   5
  11   0   6 289.874 102.570   5
  11   0   7 400.958 112.363   5
  11   0   8 2980.33 201.205   5
  11   0   9 3351.92 206.559   5
  11   0  10 956.273 120.616   5
  11   0  11 542.352 90.3844   5
  11   0  12 1097.09 95.9276   5
  11   0  13 179.283 44.8630   5
 -11   1  22 2287.74 117.812   9
 -11   1  21 712.721 95.4245   9
  11   1 -20 182.786 74.8268   8
  11   1 -19 2416.05 167.183   8
  11   1 -18 6331.94 280.619   8
  11   1 -17 9886.34 371.881   8
  11   1 -16 1407.03 146.358   8
  11   1 -15 38859.5 950.400   8
  11   1 -14 23634.1 648.391   8
  11   1 -13 35967.0 873.793   8
  11   1 -12 195.994 79.2995   8
 -11   1  11 17470.9 495.533   9
  11   1 -11 17263.2 490.668   8
 -11   1  10 29137.5 712.110   9
  11   1 -10 29144.2 707.976   8
 -11   1   9 14752.2 424.217   9
  11   1  -9 14393.2 412.570   8
 -11   1   8 28430.8 686.729   9
 -11   1   7 2921.86 167.085   9
 -11   1   6 1189.92 116.461   9
 -11   1   5 10544.7 335.030   9
 -11   1   4 41787.7 931.623   9
 -11   1   3 9998.67 322.001   9
 -11   1   2 16571.8 459.224   9
 -11   1   1 16951.7 474.329   9
 -11   1   0 63.1043 83.3561   9
 -11   1  -1 84334.4 1752.93   9
  11   1   2 11194.0 362.651   5
  11   1   3 5115.44 230.843   5
  11   1   4 1736.66 143.151   5
  11   1   5 18129.8 517.310   5
  11   1   6 17529.8 505.468   5
  11   1   7 5665.51 249.829   5
  11   1   8 3914.32 196.284   5
  11   1   9 381.481 77.1074   5
  12  -5  -8 5453.86 182.135   7
  12  -5  -7 6152.10 199.728   7
  12  -5  -6 307.152 61.0812   7
  12  -5  -5 3895.48 150.429   7
  12  -5  -4 3513.40 138.974   7
  12  -5  -3 75.5583 44.3898   7
  12  -5  -2 2615.62 108.872   7
  12  -4 -15 550.128 67.8092   7
  12  -4 -14 9232.02 286.795   7
  12  -4 -13 1023.61 107.600   7
  12  -4 -12 9095.05 309.817   7
  12  -4 -12 8078.89 265.521   6
  12  -4 -11 2940.64 160.806   6
  12  -4 -11 3173.98 189.335   7
  12  -4 -10 8358.54 299.403   6
  12  -4 -10 8384.78 320.787   7
  12  -4  -9 12356.7 406.150   6
  12  -4  -9 14027.7 436.584   7
  12  -4  -8 117.083 97.9792   7
  12  -4  -8 123.950 85.3999   6
  12  -4  -7 2264.84 173.542   6
  12  -4  -5 8681.03 328.570  10
  12  -4  -4 580.616 112.355   7
  12  -4  -4 498.277 104.327  10
  12  -4  -3 5089.58 257.935  10
  12  -4  -3 5523.47 255.103   7
  12  -4  -2 4470.79 244.790  10
  12  -4  -2 5058.95 236.429   7
  12  -4  -1 21796.3 624.724  10
  12  -4  -1 22986.6 595.468   7
  12  -4   0 95.7737 84.9648   7
  12  -4   0 155.782 91.4580  10
  12  -4   1 423.801 89.1808   7
  12  -4   1 351.630 105.390  10
  12  -4   2 15744.1 467.860  10
  12  -4   3 17947.4 494.953  10
  12  -4   4 1955.11 137.293  10
  12  -4   5 1737.11 114.917  10
  12  -3 -19 3094.11 131.301   8
  12  -3 -18 1184.24 104.623   8
  12  -3 -17 1270.48 119.203   8
  12  -3 -16 816.701 92.3269   7
 -12  -3  16 751.570 102.112   9
  12  -3 -16 916.640 117.106   8
  12  -3 -15 6299.02 253.124   7
 -12  -3  15 6167.54 249.156   9
  12  -3 -15 6172.18 277.881   8
  12  -3 -14 4641.77 230.181   7
 -12  -3  14 4417.18 217.755   9
  12  -3 -14 4772.94 250.931   8
  12  -3 -13 15804.6 483.933   7
 -12  -3  13 14247.8 451.590   9
  12  -3 -13 15664.0 494.788   8
  12  -3 -12 7825.25 322.471   7
  12  -3 -12 6755.81 262.815   6
 -12  -3  12 6855.95 288.194   9
  12  -3 -12 7032.87 314.006   8
  12  -3 -11 115.354 103.556   7
 -12  -3  11 158.329 98.9538   9
  12  -3 -11 112.948 76.9981   6
  12  -3 -11 134.532 102.448   8
  12  -3 -10 1764.67 176.239   7
  12  -3 -10 1467.90 143.107   6
 -12  -3  10 1539.81 152.174   9
  12  -3 -10 1452.27 161.321   8
  12  -3  -9 15821.3 517.822   7
  12  -3  -9 16649.5 500.753   6
 -12  -3   9 16297.9 494.467   9
  12  -3  -9 15736.1 515.749   8
  12  -3  -8 19472.8 593.632   7
  12  -3  -8 19685.1 575.363   6
 -12  -3   8 19771.3 564.860   9
  12  -3  -7 49752.7 1149.60   6
 -12  -3   7 49352.6 1133.58   9
  12  -3  -7 49716.1 1173.66   7
  12  -3  -6 54073.9 1222.95   6
 -12  -3   6 53564.1 1204.72   9
  12  -3  -6 51118.1 1225.76   7
  12  -3  -5 27989.8 757.686   6
 -12  -3   5 28398.2 741.993   9
  12  -3  -5 29180.6 768.466   7
 -12  -3   4 3647.19 225.680   9
  12  -3  -4 3546.96 228.541   7
 -12  -3   3 32292.4 825.054   9
 -12  -3   2 13026.4 443.074   9
 -12  -3   1 39519.6 953.078   9
  12  -3  -1 38492.6 932.990   5
  12  -3   0 530.526 119.263   7
 -12  -3   0 411.388 122.816   9
  12  -3   0 660.558 111.803   5
  12  -3   1 15607.8 487.459   5
  12  -3   1 16558.1 499.439   7
  12  -3   2 7443.62 304.287   5
  12  -3   2 7602.54 307.528   7
  12  -3   3 210.858 100.590   7
  12  -3   3 109.092 82.3670   5
  12  -3   4 2953.30 218.506  10
  12  -3   4 2672.88 169.831   5
  12  -3   5 4207.22 242.430  10
  12  -3   5 4070.55 203.166   5
  12  -3   6 4296.46 222.276  10
  12  -3   6 3820.64 185.466   5
  12  -3   7 480.915 90.9447  10
  12  -3   7 410.508 75.4553   5
  12  -3   8 719.325 72.4961   5
  12  -3   8 900.167 85.7495  10
 -12  -3  -9 550.413 78.3444   6
 -12  -2  21 73.3586 58.6188   9
  12  -2 -21 87.5541 61.2793   8
 -12  -2  20 396.092 84.8381   9
  12  -2 -20 490.995 93.7490   8
 -12  -2  19 18876.8 509.863   9
  12  -2 -19 19282.5 545.889   8
 -12  -2  18 464.741 112.026   9
  12  -2 -18 680.900 128.970   8
 -12  -2  17 2487.46 184.380   9
  12  -2 -17 2339.84 200.660   8
 -12  -2  16 9021.86 364.246   9
  12  -2 -16 9598.89 400.801   8
 -12  -2  15 13279.9 461.639   9
  12  -2 -15 13502.1 494.067   8
  12  -2 -14 24818.4 651.524   7
 -12  -2  14 25880.3 713.587   9
  12  -2 -14 25945.4 749.882   8
  12  -2 -13 6245.24 273.433   7
 -12  -2  13 6710.08 316.596   9
  12  -2 -13 6457.75 331.018   8
  12  -2 -12 79176.6 1696.64   7
 -12  -2  12 80654.1 1739.02   9
  12  -2 -12 80453.1 1781.20   8
  12  -2 -11 48016.5 1115.53   7
 -12  -2  11 48981.9 1145.28   9
  12  -2 -11 48556.0 1183.32   8
  12  -2 -10 10912.0 381.250   7
 -12  -2  10 10018.2 389.416   9
  12  -2 -10 11035.0 422.612   8
  12  -2  -9 36789.0 890.938   7
  12  -2  -9 36226.4 851.484   6
 -12  -2   9 37295.2 913.135   9
  12  -2  -9 35530.1 938.084   8
  12  -2  -8 26075.3 703.420   7
  12  -2  -8 27803.5 686.324   6
 -12  -2   8 27803.8 734.887   9
  12  -2  -8 26914.5 748.474   8
  12  -2  -7 36171.3 848.010   6
 -12  -2   7 34866.0 888.890   9
  12  -2  -7 34376.3 900.237   8
  12  -2  -7 36303.1 868.283   7
  12  -2  -6 38012.7 877.914   6
 -12  -2   6 34569.1 894.653   9
  12  -2  -6 36952.4 932.014   8
  12  -2  -6 36579.4 883.481   7
 -12  -2   5 14323.4 476.432   9
  12  -2  -5 14071.8 446.115   7
 -12  -2   4 922.962 152.395   9
  12  -2  -4 1043.26 127.529   7
 -12  -2   3 25333.5 718.396   9
  12  -2  -3 26355.5 682.109   7
 -12  -2   2 40677.9 998.588   9
  12  -2  -2 40208.3 958.229   7
 -12  -2   1 24202.7 694.203   9
  12  -2  -1 24266.7 653.672   7
 -12  -2   0 11305.9 431.201   9
  12  -2   0 10614.6 385.646   7
 -12  -2  -1 1234.40 179.929   9
 -12  -2  -2 4459.55 283.269   9
  12  -2   2 4637.12 263.135   5
  12  -2   3 3718.60 235.576   5
  12  -2   4 8996.30 372.000   5
  12  -2   5 16265.3 540.056  10
  12  -2   5 16004.8 512.672   5
  12  -2   6 1164.70 148.465  10
  12  -2   6 988.041 136.516   5
  12  -2   7 3036.13 190.725  10
  12  -2   7 2906.30 195.381   5
  12  -2   8 7329.58 273.691  10
  12  -2   8 7846.22 300.909   5
  12  -2   9 10808.8 335.009   5
  12  -2   9 8915.94 275.358  10
  12  -2  10 155.802 65.8045   5
  12  -2  11 3843.79 148.886   5
 -12  -1  22 4980.31 194.081   9
  12  -1 -22 4778.93 193.119   8
 -12  -1  21 4299.05 199.671   9
  12  -1 -21 4205.95 205.863   8
 -12  -1  20 5673.37 250.819   9
  12  -1 -20 5469.31 259.008   8
 -12  -1  19 16004.7 495.376   9
  12  -1 -19 16293.9 521.779   8
 -12  -1  18 18827.0 570.913   9
  12  -1 -18 18955.4 596.512   8
 -12  -1  17 19486.9 604.998   9
  12  -1 -17 21104.4 641.096   8
 -12  -1  16 7420.16 351.319   9
  12  -1 -16 7360.06 356.754   8
 -12  -1  15 14.5809 138.711   9
  12  -1 -15 66.1616 121.714   8
  12  -1 -14 5381.65 302.431   8
  12  -1 -13 30561.7 842.549   8
  12  -1 -12 6208.55 312.593   8
  12  -1 -11 8128.37 357.599   8
  12  -1 -10 35014.4 897.213   8
  12  -1  -9 3003.29 208.434   8
  12  -1  -9 3165.43 164.744   7
  12  -1  -8 5447.07 264.807   8
  12  -1  -8 5044.62 211.834   7
  12  -1  -7 10124.9 373.336   8
  12  -1  -7 9886.85 317.685   7
  12  -1  -6 5644.90 266.425   8
  12  -1  -6 5888.46 230.885   7
  12  -1  -5 2633.87 182.312   8
  12  -1  -5 2780.65 157.224   7
  12  -1  -4 12365.1 373.563   7
  12  -1  -3 27243.9 667.564   7
  12  -1  -2 11566.8 366.381   7
  12  -1  -1 9569.18 328.871   7
  12  -1   0 38980.7 907.507   7
  12  -1   1 9046.25 335.696   7
  12  -1   6 5216.44 253.405  10
  12  -1   6 4976.58 270.723   5
  12  -1   7 14221.9 437.056  10
  12  -1   7 14998.5 481.466   5
  12  -1   8 11250.5 397.674   5
  12  -1   9 6122.73 266.654   5
  12  -1  10 20398.9 539.978   5
  12  -1  11 5861.73 217.785   5
  12  -1  12 4326.53 158.005   5
 -12   0  23 176.677 54.4132   9
 -12   0  22 165.341 74.7693   9
  12   0 -22 133.857 59.3427   8
 -12   0  21 200.870 90.5464   9
  12   0 -21 199.269 76.7775   8
 -12   0  20 3695.42 209.559   9
  12   0 -20 3733.47 211.746   8
  12   0 -19 20280.5 593.439   8
  12   0 -18 10375.5 405.134   8
  12   0 -17 3648.92 246.254   8
  12   0 -16 5361.34 293.970   8
  12   0 -15 788.933 139.921   8
  12   0 -14 13245.1 470.327   8
 -12   0  13 39505.0 961.434   9
  12   0 -13 38155.1 968.165   8
 -12   0  12 74782.9 1593.62   9
  12   0 -12 71752.4 1604.17   8
 -12   0  11 2364.10 184.309   9
  12   0 -11 2336.69 179.703   8
 -12   0  10 2030.30 170.927   9
  12   0 -10 1645.61 149.389   8
 -12   0   9 21214.5 592.346   9
  12   0  -9 21501.5 592.311   8
 -12   0   8 553.561 116.661   9
  12   0  -8 533.333 101.232   8
 -12   0   7 11221.5 377.305   9
  12   0  -7 10949.6 369.793   8
 -12   0   6-28.3755 92.6148   9
  12   0  -6-6.67765 66.0407   8
 -12   0   5 32215.9 795.599   9
 -12   0   4 27089.3 690.218   9
  12   0  -4 25893.4 602.556   7
 -12   0   3 22546.4 605.906   9
  12   0  -3 21526.5 528.407   7
 -12   0   2 13208.4 434.630   9
 -12   0   1 640.987 128.898   9
 -12   0   0 18856.6 560.869   9
 -12   0  -1 1967.90 177.284   9
 -12   0  -2 91548.2 1959.68   9
  12   0   3 54350.8 1246.23   5
  12   0   4 59106.9 1339.62   5
  12   0   5 1574.75 160.700   5
  12   0   6 111349. 2306.04   5
  12   0   7 22072.5 624.770   5
  12   0   8 1758.33 154.167   5
  12   0   9 2848.57 178.381   5
  12   0  10 192.928 72.3142   5
  12   0  11 8943.53 276.433   5
  12   0  12 7061.70 205.715   5
 -12   1  21 4345.22 182.552   9
 -12   1  20 5819.30 235.646   9
 -12   1  19 16297.2 474.058   9
  12   1 -19 16398.5 470.069   8
 -12   1  18 18909.8 544.348   9
  12   1 -18 19549.0 549.458   8
 -12   1  17 19957.3 573.252   9
  12   1 -17 19601.7 569.125   8
 -12   1  16 7632.24 322.854   9
  12   1 -16 7349.85 309.401   8
 -12   1  15 77.0490 104.462   9
  12   1 -15 61.6027 81.7142   8
 -12   1  14 5098.30 256.346   9
  12   1 -14 5008.96 247.417   8
 -12   1  13 29936.3 764.946   9
  12   1 -13 30002.9 760.820   8
 -12   1  12 6834.63 292.402   9
  12   1 -12 6935.86 281.851   8
 -12   1  11 8825.33 326.407   9
  12   1 -11 8754.66 315.721   8
 -12   1  10 35488.3 832.278   9
  12   1 -10 33787.2 811.270   8
 -12   1   9 3111.49 183.212   9
 -12   1   8 5127.80 231.167   9
 -12   1   7 10196.1 342.283   9
 -12   1   6 5517.78 239.494   9
 -12   1   5 2718.35 170.121   9
 -12   1   4 12706.8 389.775   9
 -12   1   3 26367.1 660.995   9
 -12   1   2 11363.1 370.718   9
 -12   1   1 9827.27 343.362   9
 -12   1   0 39364.3 925.657   9
  12   1   2 51526.5 1152.06   5
  12   1   3 34006.4 823.821   5
  12   1   4 2792.31 176.549   5
  12   1   5 16452.2 480.545   5
  12   1   6 5242.41 234.776   5
  12   1   7 14384.7 421.968   5
  12   1   8 9938.23 316.130   5
  13  -5  -7 7431.81 204.958   7
  13  -5  -6 3817.94 133.365   7
  13  -5  -5 7249.50 200.101   7
  13  -4 -14 1548.87 98.9222   7
  13  -4 -13 6788.52 233.500   7
  13  -4 -12 8634.05 287.374   7
  13  -4 -11 17759.4 480.643   7
  13  -4 -10 783.327 108.827   7
  13  -4  -9 5669.90 246.429   7
  13  -4  -8 13025.0 406.060   7
  13  -4  -7 5150.25 239.711   7
  13  -4  -6 6357.57 254.657  10
  13  -4  -5 17472.6 499.923  10
  13  -4  -4 7327.83 293.588  10
  13  -4  -3 5286.60 251.454  10
  13  -4  -3 5658.80 242.622   7
  13  -4  -2 4505.11 230.477  10
  13  -4  -2 4595.77 212.079   7
  13  -4  -1 17762.7 510.855  10
  13  -4  -1 17571.9 475.202   7
  13  -4   0 7951.61 299.899  10
  13  -4   0 7676.41 272.804   7
  13  -4   1 4302.59 205.205  10
  13  -4   2 5725.94 231.588  10
  13  -4   3 2184.68 131.016  10
  13  -4   4 11435.3 316.328  10
  13  -3 -18 512.104 72.6691   8
 -13  -3  17 9262.98 273.829   9
  13  -3 -17 10143.1 315.000   8
 -13  -3  16 250.935 78.3059   9
  13  -3 -16 354.180 88.2360   8
 -13  -3  15 4390.41 204.876   9
  13  -3 -15 4748.15 229.769   8
  13  -3 -15 4931.43 201.557   7
  13  -3 -14 3048.07 172.144   7
 -13  -3  14 2898.91 177.794   9
  13  -3 -14 3194.76 196.072   8
  13  -3 -13 15026.9 451.659   7
 -13  -3  13 14423.4 441.801   9
  13  -3 -13 14917.8 477.707   8
  13  -3 -12 5792.71 265.017   7
 -13  -3  12 5523.47 252.923   9
  13  -3 -12 5662.49 275.529   8
  13  -3 -11 7893.12 324.072   7
  13  -3 -11 7837.34 285.419   6
 -13  -3  11 7791.74 311.107   9
  13  -3 -11 8047.16 335.478   8
  13  -3 -10 2934.33 178.811   6
 -13  -3  10 2733.83 190.862   9
  13  -3 -10 3055.15 202.720   7
  13  -3  -9 10461.1 366.263   6
 -13  -3   9 10005.3 369.305   9
  13  -3  -9 10443.2 388.315   7
 -13  -3   8 24838.8 677.374   9
  13  -3  -8 26459.9 703.205   7
 -13  -3   7 47455.2 1123.68   9
  13  -3  -7 50913.6 1155.47   7
 -13  -3   6 27470.2 726.053   9
  13  -3  -6 26773.5 726.870   7
 -13  -3   5 5025.09 262.161   9
  13  -3  -5 4983.22 264.376   7
 -13  -3   4 7207.10 312.597   9
  13  -3  -4 7082.26 310.273   7
 -13  -3   3 15603.9 490.616   9
  13  -3  -3 15080.5 486.555   7
 -13  -3   2 1358.24 158.059   9
  13  -3  -2 1504.28 140.528   5
 -13  -3   1 13370.3 440.841   9
  13  -3  -1 12261.6 413.817   5
  13  -3   0 16503.8 497.111   5
  13  -3   1 5265.50 246.661   5
  13  -3   1 5546.83 257.488   7
  13  -3   2 6447.21 274.066   5
  13  -3   2 7392.81 291.542   7
  13  -3   3 1215.70 159.283  10
  13  -3   3 1279.54 124.593   5
  13  -3   4 53.0382 95.2117  10
  13  -3   4 80.1188 72.3840   5
  13  -3   5 3021.89 185.188  10
  13  -3   5 3063.37 159.682   5
  13  -3   6 861.444 87.0729   5
  13  -3   6 897.067 104.969  10
  13  -3   7 2799.44 124.691   5
  13  -3   7 3167.85 144.915  10
 -13  -3  -7 2817.55 148.653   6
 -13  -2  21 1494.31 93.4751   9
  13  -2 -21 1642.86 106.766   8
 -13  -2  20 2457.90 139.594   9
  13  -2 -20 2616.86 151.712   8
 -13  -2  19 4301.44 202.883   9
  13  -2 -19 4560.99 223.802   8
 -13  -2  18 3616.51 206.430   9
  13  -2 -18 4080.96 225.724   8
 -13  -2  17 1991.72 169.079   9
  13  -2 -17 2001.99 180.171   8
 -13  -2  16 2763.83 204.143   9
  13  -2 -16 2959.06 219.850   8
 -13  -2  15 4630.02 259.293   9
  13  -2 -15 4827.98 279.231   8
 -13  -2  14 16643.6 532.788   9
  13  -2 -14 16469.0 559.658   8
  13  -2 -13 4126.50 208.922   7
 -13  -2  13 4238.35 254.547   9
  13  -2 -13 4516.61 274.734   8
  13  -2 -12 14418.0 447.377   7
 -13  -2  12 15077.1 508.165   9
  13  -2 -12 15518.0 530.082   8
  13  -2 -11 15332.6 468.702   7
 -13  -2  11 15170.6 510.794   9
  13  -2 -11 15416.0 531.008   8
 -13  -2  10 10528.2 407.030   9
  13  -2 -10 10617.0 421.649   8
  13  -2 -10 10113.5 363.930   7
 -13  -2   9 4903.47 279.276   9
  13  -2  -9 5325.81 286.072   8
  13  -2  -9 5153.36 248.450   7
 -13  -2   8 12736.1 451.172   9
  13  -2  -8 12702.3 459.886   8
  13  -2  -8 12181.4 409.570   7
 -13  -2   7 7204.20 326.131   9
  13  -2  -7 7116.52 333.630   8
  13  -2  -7 7054.79 293.496   7
 -13  -2   6 8614.89 363.003   9
  13  -2  -6 7993.10 319.344   7
 -13  -2   5 65400.4 1448.26   9
  13  -2  -5 62977.6 1399.05   7
 -13  -2   4 27675.8 760.552   9
  13  -2  -4 27337.6 711.253   7
 -13  -2   3 12178.1 452.070   9
  13  -2  -3 12179.6 411.731   7
 -13  -2   2 19469.4 605.041   9
  13  -2  -2 18487.7 548.705   7
 -13  -2   1 11120.5 439.827   9
  13  -2  -1 11469.2 397.941   7
 -13  -2   0 3469.84 250.625   9
  13  -2   0 3396.27 215.111   7
 -13  -2  -1 18371.0 603.123   9
  13  -2   1 18494.3 580.952   5
  13  -2   1 18308.6 549.202   7
  13  -2   2 2485.45 200.662   5
  13  -2   3 2871.20 210.700   5
  13  -2   4 235.948 105.420   5
  13  -2   5 2749.93 201.618  10
  13  -2   5 2880.43 199.266   5
  13  -2   6 1542.99 144.241  10
  13  -2   6 1699.13 151.635   5
  13  -2   7 2639.48 158.006  10
  13  -2   7 2617.95 170.882   5
  13  -2   8 1224.58 93.5284  10
  13  -2   8 1548.91 125.291   5
  13  -2   9 1687.04 114.228   5
  13  -2  10 3666.13 141.509   5
 -13  -1  22 4464.49 174.472   9
  13  -1 -22 4319.62 172.227   8
 -13  -1  21 2584.08 152.876   9
  13  -1 -21 2370.12 149.635   8
 -13  -1  20 10057.6 348.448   9
  13  -1 -20 10308.7 358.415   8
  13  -1 -19 6891.86 310.933   8
  13  -1 -18 879.893 149.565   8
  13  -1 -17 67650.0 1554.66   8
  13  -1 -16 13838.4 504.381   8
  13  -1 -15 1864.02 200.862   8
  13  -1 -14 17714.4 586.784   8
  13  -1 -13 10219.8 420.984   8
  13  -1 -12 19707.1 618.554   8
  13  -1 -11 56099.7 1318.71   8
  13  -1 -10 49307.6 1174.67   8
  13  -1  -9 13266.8 470.686   8
  13  -1  -9 13872.2 393.579   7
  13  -1  -8 7502.61 329.867   8
  13  -1  -8 7739.70 272.461   7
  13  -1  -7 6602.06 302.123   8
  13  -1  -7 6735.14 251.095   7
  13  -1  -6 21275.5 616.645   8
  13  -1  -6 21513.7 551.991   7
  13  -1  -5 20631.7 540.687   7
  13  -1  -4 56634.9 1223.54   7
  13  -1  -3 5346.00 233.653   7
  13  -1  -2 17480.2 495.898   7
  13  -1  -1 2855.35 178.628   7
  13  -1   0 46417.8 1066.32   7
  13  -1   4 6472.24 315.011   5
  13  -1   5 894.537 144.527   5
  13  -1   6 6548.94 274.664  10
  13  -1   6 7064.36 309.567   5
  13  -1   7 801.612 123.218   5
  13  -1   8 6343.25 269.309   5
  13  -1   9 745.079 98.6005   5
  13  -1  10 2718.77 144.100   5
  13  -1  11 3951.47 146.268   5
 -13   0  22 540.234 82.4622   9
  13   0 -22 470.889 63.9751   8
 -13   0  21 1826.65 140.337   9
  13   0 -21 1702.77 125.773   8
 -13   0  20 22724.7 593.475   9
  13   0 -20 21446.7 583.887   8
 -13   0  19 57891.5 1271.23   9
  13   0 -19 55154.2 1268.76   8
 -13   0  18 54379.2 1243.27   9
  13   0 -18 54008.1 1252.49   8
 -13   0  17 9738.55 389.786   9
  13   0 -17 9254.28 384.092   8
 -13   0  16 60715.1 1365.63   9
  13   0 -16 56723.6 1363.65   8
 -13   0  15 58386.1 1332.69   9
  13   0 -15 55925.8 1327.12   8
 -13   0  14 370.965 139.263   9
  13   0 -14 537.665 124.469   8
 -13   0  13 59.3729 114.559   9
  13   0 -13-38.1237 92.3088   8
 -13   0  12 3328.69 224.994   9
  13   0 -12 3427.30 219.785   8
 -13   0  11 2780.59 209.196   9
  13   0 -11 3039.59 202.951   8
 -13   0  10 29969.0 765.253   9
  13   0 -10 28224.2 755.022   8
 -13   0   9 135.530 112.675   9
  13   0  -9 171.771 85.9256   8
 -13   0   8 1509.00 148.704   9
  13   0  -8 1264.87 130.131   8
 -13   0   7 165.223 107.472   9
  13   0  -7 147.994 79.1940   8
 -13   0   6 5908.47 280.140   9
 -13   0   5 10733.7 389.889   9
 -13   0   4 60.2008 105.326   9
 -13   0   3 8701.14 344.960   9
 -13   0   2 11075.5 406.209   9
 -13   0   1 28378.7 762.902   9
 -13   0   0 16191.5 524.005   9
 -13   0  -1 26644.2 740.485   9
 -13   0  -2 7520.30 348.117   9
  13   0   2 7831.30 331.178   5
  13   0   3 79489.3 1721.76   5
  13   0   4 6833.22 310.080   5
  13   0   5 25542.6 697.237   5
  13   0   6 18856.8 556.489   5
  13   0   7 60135.9 1326.32   5
  13   0   8 3779.73 199.325   5
  13   0   9 13666.9 394.804   5
  13   0  10 3822.27 162.864   5
 -13   1  21 2629.77 130.207   9
 -13   1  20 10165.1 318.976   9
 -13   1  19 7576.49 284.339   9
 -13   1  18 706.526 118.666   9
 -13   1  17 69616.4 1516.02   9
  13   1 -17 71337.8 1512.48   8
 -13   1  16 14610.6 465.979   9
  13   1 -16 14403.7 453.891   8
 -13   1  15 2148.53 179.730   9
  13   1 -15 2066.57 158.723   8
 -13   1  14 17316.9 526.278   9
  13   1 -14 17197.6 509.541   8
 -13   1  13 9994.77 368.549   9
  13   1 -13 9869.92 351.127   8
 -13   1  12 19074.7 554.604   9
  13   1 -12 19192.4 534.741   8
 -13   1  11 57181.1 1268.11   9
 -13   1  10 46920.8 1070.33   9
 -13   1   9 13547.3 424.645   9
 -13   1   8 7530.38 296.730   9
 -13   1   7 6569.68 272.146   9
 -13   1   6 21561.5 579.225   9
 -13   1   5 20566.4 556.928   9
 -13   1   4 55284.5 1216.18   9
 -13   1   3 4937.35 237.333   9
 -13   1   2 18235.3 521.895   9
 -13   1   1 2595.62 180.576   9
 -13   1   0 45356.9 1050.47   9
  13   1   1 35812.5 861.039   5
  13   1   2 433.485 88.4626   5
  13   1   3 7399.57 294.130   5
  13   1   4 7326.09 288.787   5
  13   1   5 907.755 105.947   5
  13   1   6 6088.19 242.194   5
  13   1   7 804.435 90.6219   5
  14  -4 -13 889.582 76.5502   7
  14  -4 -12 3202.25 147.936   7
  14  -4 -11 3463.23 164.784   7
  14  -4 -10 1746.29 124.713   7
  14  -4  -9 11508.4 348.387   7
  14  -4  -8 1410.34 123.829   7
  14  -4  -7 5968.24 238.499   7
  14  -4  -6 3039.72 163.498  10
  14  -4  -6 3965.23 190.830   7
  14  -4  -5 1543.53 127.692  10
  14  -4  -4 3981.69 198.963  10
  14  -4  -3 477.378 93.2453  10
  14  -4  -2 7627.26 280.096  10
  14  -4  -2 7762.86 266.198   7
  14  -4  -1 531.281 81.1023   7
  14  -4  -1 504.482 91.2331  10
  14  -4   0 5406.87 218.764  10
  14  -4   1 1375.78 108.857  10
  14  -4   2 1142.58 90.3542  10
  14  -4   3 2250.30 107.472  10
  14  -3 -17 200.945 65.5088   8
 -14  -3  16 2090.88 125.329   9
  14  -3 -16 2143.27 142.679   8
 -14  -3  15 2317.41 143.439   9
  14  -3 -15 2145.09 152.995   8
 -14  -3  14 1283.08 127.150   9
  14  -3 -14 1288.28 131.464   8
  14  -3 -14 1276.05 108.994   7
 -14  -3  13 5888.91 250.470   9
  14  -3 -13 6392.53 280.639   8
  14  -3 -13 6026.34 241.296   7
  14  -3 -12 252.570 88.6343   7
 -14  -3  12 339.211 103.499   9
 -14  -3  11 3387.76 202.534   9
  14  -3 -11 3658.39 202.862   7
 -14  -3  10 7208.21 299.564   9
  14  -3 -10 8045.52 311.594   7
 -14  -3   9 2423.81 179.391   9
  14  -3  -9 2558.67 181.472   7
  14  -3  -8 646.677 120.189   7
 -14  -3   8 647.983 120.149   9
 -14  -3   7 3641.66 220.365   9
  14  -3  -7 3737.23 216.015   7
 -14  -3   6 14452.6 463.254   9
  14  -3  -6 14345.1 456.192   7
 -14  -3   5 8398.27 336.321   9
  14  -3  -5 7905.78 320.788   7
 -14  -3   4 11626.8 406.509   9
  14  -3  -4 11482.2 395.259   7
 -14  -3   3 2199.91 178.633   9
  14  -3  -3 1950.04 164.634   7
  14  -3  -2 283.671 104.399   7
 -14  -3   2 394.940 119.026   9
  14  -3  -2 316.261 88.6927   5
  14  -3  -1 1766.00 146.471   5
  14  -3   0 1637.64 140.266   5
  14  -3   1 2493.51 161.680   5
  14  -3   1 2575.33 174.310   7
  14  -3   2 381.306 84.8270   5
  14  -3   3 286.058 100.857  10
  14  -3   3 230.280 73.1031   5
  14  -3   4 12808.1 389.730  10
  14  -3   4 11206.5 336.292   5
  14  -3   5 188.768 69.0290  10
 -14  -3  -5 132.354 59.9486   6
  14  -3   5 133.661 52.3189   5
  14  -3   6 2137.15 102.716   5
  14  -3   6 2647.92 123.977  10
  14  -2 -21 2943.47 127.887   8
 -14  -2  20 1928.49 118.825   9
  14  -2 -20 1947.35 126.232   8
 -14  -2  19 1633.10 131.527   9
  14  -2 -19 1593.51 132.703   8
 -14  -2  18 3650.09 198.662   9
  14  -2 -18 3728.88 208.569   8
 -14  -2  17 6210.31 271.743   9
  14  -2 -17 5873.98 281.710   8
 -14  -2  16 191.564 111.939   9
  14  -2 -16 182.905 109.630   8
 -14  -2  15 15524.6 505.857   9
  14  -2 -15 16753.3 538.446   8
 -14  -2  14 11613.9 424.854   9
  14  -2 -14 11266.7 435.722   8
 -14  -2  13 6938.18 327.091   9
  14  -2 -13 6749.21 336.322   8
 -14  -2  12 6506.33 325.078   9
  14  -2 -12 6611.46 331.238   8
  14  -2 -12 6330.47 257.962   7
 -14  -2  11 24615.3 695.935   9
  14  -2 -11 24110.0 707.689   8
  14  -2 -11 23440.7 623.766   7
  14  -2 -10 297.388 89.7349   7
 -14  -2  10 228.881 135.595   9
  14  -2 -10 221.820 119.696   8
 -14  -2   9 3108.83 236.959   9
  14  -2  -9 3432.03 238.968   8
  14  -2  -9 3157.10 188.914   7
 -14  -2   8 7874.84 356.226   9
  14  -2  -8 8495.37 320.135   7
 -14  -2   7 5571.01 301.166   9
  14  -2  -7 5851.14 261.625   7
 -14  -2   6 26215.6 740.598   9
  14  -2  -6 26353.9 685.319   7
 -14  -2   5 17082.8 553.361   9
  14  -2  -5 16536.5 503.203   7
 -14  -2   4 6785.90 345.656   9
  14  -2  -4 7296.95 300.793   7
 -14  -2   3 2494.28 216.103   9
  14  -2  -3 2477.39 182.609   7
 -14  -2   2 25105.0 731.522   9
  14  -2  -2 25012.7 673.558   7
 -14  -2   1 2416.86 223.358   9
  14  -2  -1 2300.57 179.895   7
 -14  -2   0 7085.01 358.277   9
  14  -2   0 7098.99 307.696   7
 -14  -2  -1 2237.85 216.356   9
  14  -2   1 2462.02 195.786   5
  14  -2   2 23986.5 679.713   5
  14  -2   3 3116.47 205.644   5
  14  -2   4 2504.33 192.975  10
  14  -2   4 2466.88 180.012   5
  14  -2   5 826.060 116.336  10
  14  -2   5 814.586 114.747   5
  14  -2   6 849.777 100.063  10
  14  -2   6 871.236 110.944   5
  14  -2   7 3830.48 158.733  10
  14  -2   7 4917.79 201.353   5
  14  -2   8 4153.18 171.395   5
  14  -2   9 2966.35 119.492   5
  14  -1 -22 2814.04 124.527   8
  14  -1 -21 810.169 92.3712   8
  14  -1 -20 1064.23 119.242   8
  14  -1 -19 6095.53 274.589   8
  14  -1 -18 5466.56 279.727   8
  14  -1 -17 10790.9 423.296   8
  14  -1 -16 2859.25 216.389   8
  14  -1 -15 11697.2 451.440   8
  14  -1 -14 26050.6 760.821   8
  14  -1 -13 10538.3 423.720   8
  14  -1 -12 804.529 150.168   8
  14  -1 -11 974.459 151.298   8
  14  -1 -10 34155.9 899.951   8
  14  -1  -9 1053.09 151.573   8
  14  -1  -8 7857.10 338.506   8
  14  -1  -8 7890.66 276.194   7
  14  -1  -7 13402.7 395.574   7
  14  -1  -6 2423.42 153.340   7
  14  -1  -5 28354.7 698.392   7
  14  -1  -4 13285.1 406.311   7
  14  -1  -3 7839.65 296.859   7
  14  -1  -2 23074.0 611.748   7
  14  -1  -1 5162.37 247.403   7
 -14  -1  -1 5549.54 317.067   9
  14  -1   3 10195.7 395.728   5
  14  -1   4 5728.89 288.152   5
  14  -1   5 1633.83 140.707  10
  14  -1   5 1933.50 168.554   5
  14  -1   6 16218.6 489.120   5
  14  -1   7 1416.51 131.876   5
  14  -1   8 5636.49 227.358   5
  14  -1   9 1701.51 111.375   5
  14  -1  10 679.032 60.2476   5
 -14   0  22 168.749 66.3888   9
 -14   0  21 3748.03 180.286   9
  14   0 -21 3699.77 164.166   8
 -14   0  20 662.290 114.118   9
  14   0 -20 582.885 94.9728   8
 -14   0  19 13027.0 424.769   9
  14   0 -19 13204.9 419.962   8
 -14   0  18 2719.46 204.503   9
  14   0 -18 2563.53 185.813   8
 -14   0  17 5629.89 287.376   9
  14   0 -17 5045.09 266.891   8
 -14   0  16 11397.2 432.022   9
  14   0 -16 11247.6 419.276   8
 -14   0  15 7097.53 339.208   9
  14   0 -15 7131.71 334.422   8
 -14   0  14 2096.28 198.388   9
  14   0 -14 1919.85 177.644   8
 -14   0  13 140.593 117.164   9
  14   0 -13 192.386 103.875   8
 -14   0  12 2842.16 217.479   9
  14   0 -12 2894.72 201.134   8
 -14   0  11 53553.0 1225.53   9
  14   0 -11 51437.2 1211.16   8
 -14   0  10 5103.15 270.484   9
  14   0 -10 5077.50 260.845   8
 -14   0   9 3803.61 230.734   9
  14   0  -9 3612.04 215.765   8
 -14   0   8 219.094 121.467   9
  14   0  -8 240.556 89.2293   8
 -14   0   7 12572.6 438.178   9
 -14   0   6 179.218 114.599   9
 -14   0   5 11056.3 407.451   9
 -14   0   4 7880.94 343.915   9
 -14   0   3 7103.33 325.861   9
 -14   0   2 37522.5 947.785   9
 -14   0   1 58750.7 1354.02   9
 -14   0   0 617.437 149.679   9
 -14   0  -1 7925.49 355.195   9
  14   0   2 44532.3 1071.06   5
  14   0   3 11765.0 423.050   5
  14   0   4 919.965 130.227   5
  14   0   5 7791.08 317.130   5
  14   0   6 4389.89 223.471   5
  14   0   7 30497.8 737.309   5
  14   0   8 2048.80 132.634   5
  14   0   9 15.5071 47.9093   5
 -14   1  20 1116.78 103.976   9
 -14   1  19 6456.33 247.024   9
 -14   1  18 5101.86 232.959   9
 -14   1  17 10829.9 370.562   9
 -14   1  16 2656.53 188.361   9
 -14   1  15 11833.7 411.582   9
 -14   1  14 26274.4 700.324   9
 -14   1  13 10468.9 378.548   9
 -14   1  12 896.158 135.962   9
 -14   1  11 818.181 126.533   9
 -14   1  10 35524.2 864.653   9
 -14   1   9 835.863 126.761   9
 -14   1   8 7417.68 302.211   9
 -14   1   7 12776.7 415.707   9
 -14   1   6 2591.65 175.962   9
 -14   1   5 29059.9 733.581   9
 -14   1   4 13736.4 435.027   9
 -14   1   3 8287.94 320.727   9
 -14   1   2 22458.2 612.147   9
 -14   1   1 5227.53 251.031   9
  14   1   1 5474.20 249.494   5
  14   1   2 708.281 105.472   5
  14   1   3 10400.6 350.480   5
  14   1   4 4924.72 218.767   5
  14   1   5 1700.91 124.046   5
  15  -4 -12 168.182 46.2680   7
  15  -4 -11 9515.95 270.195   7
  15  -4 -10 112.659 56.1273   7
  15  -4  -9 29.9099 58.8833   7
  15  -4  -8 5136.70 200.971   7
  15  -4  -7 3584.76 166.563   7
  15  -4  -6 1277.05 98.6376  10
  15  -4  -6 1704.85 119.186   7
  15  -4  -5 5734.07 219.558  10
  15  -4  -5 7151.48 236.074   7
  15  -4  -4 2697.67 145.488  10
  15  -4  -3 880.755 92.5350  10
  15  -4  -2 6428.00 230.770  10
  15  -4  -2 6943.32 224.447   7
  15  -4  -1 632.378 74.6940  10
  15  -4   0 752.863 74.6861  10
  15  -4   1 50.3191 37.8433  10
 -15  -3  16 5077.12 182.344   9
 -15  -3  15 2182.22 133.516   9
 -15  -3  14 4902.31 208.133   9
 -15  -3  13 1870.04 142.528   9
  15  -3 -13 1961.98 123.603   7
 -15  -3  12 23861.0 609.429   9
  15  -3 -12 23988.4 590.358   7
 -15  -3  11 3217.02 192.269   9
  15  -3 -11 3121.51 173.815   7
 -15  -3  10 10126.3 353.681   9
  15  -3 -10 10164.3 341.657   7
 -15  -3   9 1026.26 132.259   9
  15  -3  -9 1113.49 125.231   7
 -15  -3   8 12399.0 402.587   9
  15  -3  -8 11464.1 382.438   7
 -15  -3   7 11266.7 386.286   9
  15  -3  -7 10982.7 373.477   7
  15  -3  -6 789.633 114.274   7
 -15  -3   6 726.283 129.471   9
 -15  -3   5 1627.29 163.481   9
  15  -3  -5 1696.11 149.473   7
 -15  -3   4 7881.67 311.545   9
  15  -3  -4 7231.70 290.165   7
 -15  -3   3 2242.14 171.570   9
  15  -3  -3 2221.21 154.224   5
  15  -3  -3 2218.58 161.503   7
  15  -3  -2 389.078 98.3822   7
  15  -3  -2 351.267 86.0886   5
  15  -3  -1 8458.87 302.697   5
  15  -3  -1 8321.24 305.981   7
  15  -3   0 1320.93 115.791   5
  15  -3   1 924.703 100.667   5
  15  -3   2 3496.04 195.534  10
  15  -3   2 3096.08 156.479   5
  15  -3   3 1999.11 140.823  10
  15  -3   3 1898.49 113.605   5
  15  -3   4 1660.28 95.7185   5
  15  -3   4 2142.42 125.103  10
  15  -3   5 3421.46 134.175  10
 -15  -2  20 3812.33 153.692   9
  15  -2 -20 3915.02 161.870   8
 -15  -2  19 11904.8 342.431   9
 -15  -2  18 5120.42 221.891   9
 -15  -2  17 1082.99 134.829   9
 -15  -2  16 3923.28 226.647   9
 -15  -2  15 4207.54 241.176   9
 -15  -2  14 14423.9 482.117   9
 -15  -2  13 11095.0 416.958   9
 -15  -2  12 8311.57 368.106   9
 -15  -2  11 2034.65 199.809   9
  15  -2 -11 2342.00 150.068   7
 -15  -2  10 594.649 158.917   9
  15  -2 -10 946.167 110.468   7
 -15  -2   9 2838.74 231.561   9
  15  -2  -9 3228.48 185.319   7
 -15  -2   8 3234.02 248.349   9
  15  -2  -8 3880.42 204.946   7
 -15  -2   7 25864.0 719.841   9
  15  -2  -7 24440.0 649.399   7
  15  -2  -6 28.6018 79.6637   7
 -15  -2   6 38.5284 129.496   9
 -15  -2   5 22862.3 677.525   9
  15  -2  -5 22066.5 605.932   7
 -15  -2   4 17167.3 564.411   9
  15  -2  -4 16891.9 510.846   7
 -15  -2   3 4562.23 292.260   9
  15  -2  -3 5172.41 247.440   7
 -15  -2   2 25728.5 734.060   9
  15  -2  -2 24608.3 664.076   7
 -15  -2   1 7777.65 363.297   9
  15  -2  -1 7354.47 305.803   7
 -15  -2   0 450.429 148.613   9
  15  -2   0 488.935 123.909   5
  15  -2   1 7353.72 317.926   5
  15  -2   2 3611.60 219.305   5
  15  -2   3 1570.84 151.177  10
  15  -2   3 1587.65 146.602   5
  15  -2   4 4372.70 219.006  10
  15  -2   4 4294.91 217.207   5
  15  -2   5 1587.15 120.498  10
  15  -2   5 1855.57 138.789   5
  15  -2   6 4987.66 181.550  10
  15  -2   6 7005.26 232.410   5
  15  -2   7 1585.76 99.5293   5
  15  -1 -21 662.131 78.7290   8
  15  -1 -20 229.052 74.0285   8
  15  -1 -19 1491.93 137.925   8
  15  -1 -18 2057.37 166.063   8
  15  -1 -17 3564.68 224.152   8
  15  -1 -16 24598.3 696.649   8
  15  -1 -15 1147.96 160.842   8
  15  -1 -14 15858.6 532.186   8
  15  -1 -13 4475.73 269.880   8
  15  -1 -12 42693.9 1068.54   8
  15  -1 -11 8093.02 355.810   8
  15  -1 -10 478.145 126.415   8
  15  -1  -9 7431.99 336.361   8
  15  -1  -8 8941.79 299.385   7
  15  -1  -7 945.609 102.415   7
  15  -1  -6 338.939 83.5107   7
  15  -1  -5 2478.87 159.582   7
 -15  -1   4 27862.2 816.949   9
  15  -1  -4 30084.6 726.312   7
 -15  -1   3 15164.5 536.818   9
  15  -1  -3 14940.2 453.948   7
 -15  -1   2 3106.13 251.640   9
 -15  -1   1 21076.4 654.404   9
 -15  -1   0 865.168 179.522   9
 -15  -1  -1 635.169 164.071   9
  15  -1   1 490.806 126.674   5
  15  -1   2 2080.28 183.056   5
  15  -1   3 10920.0 402.001   5
  15  -1   4 5536.97 247.425  10
  15  -1   4 6370.72 284.126   5
  15  -1   5 1294.73 134.412   5
  15  -1   6 263.186 83.3937   5
  15  -1   7 1216.84 107.247   5
  15  -1   8 1450.45 99.8843   5
 -15   0  21 9515.23 280.964   9
  15   0 -21 8316.85 246.852   8
 -15   0  20 3368.33 181.458   9
  15   0 -20 3487.12 165.854   8
 -15   0  19 1069.67 134.575   9
  15   0 -19 1292.66 122.564   8
 -15   0  18 9258.60 354.032   9
  15   0 -18 9390.68 339.988   8
 -15   0  17 481.019 139.496   9
  15   0 -17 518.477 108.097   8
 -15   0  16 994.552 157.553   9
  15   0 -16 1129.62 140.559   8
 -15   0  15 11673.8 440.333   9
  15   0 -15 12352.3 434.234   8
 -15   0  14 2229.24 207.676   9
  15   0 -14 2181.55 181.174   8
 -15   0  13 6939.02 331.641   9
  15   0 -13 6847.95 310.093   8
 -15   0  12 7520.30 334.198   9
  15   0 -12 6657.24 310.730   8
 -15   0  11 202.781 118.345   9
  15   0 -11 158.927 96.2010   8
 -15   0  10 11134.1 420.306   9
  15   0 -10 11403.3 406.151   8
 -15   0   9 11657.5 431.648   9
 -15   0   8 13533.5 466.188   9
 -15   0   7 22310.6 646.858   9
 -15   0   6 10667.5 402.308   9
 -15   0   5 881.507 155.631   9
 -15   0   4 6736.66 319.705   9
 -15   0   3 6922.61 333.600   9
 -15   0   2 4305.21 269.341   9
 -15   0   1 13303.8 474.312   9
 -15   0   0 3205.56 233.697   9
  15   0   1 4097.72 247.799   5
  15   0   2 19517.3 581.096   5
  15   0   3 289.686 103.404   5
  15   0   4 2041.67 164.494   5
  15   0   5 942.024 114.306   5
  15   0   6 18092.6 486.663   5
  15   0   7 4.69764 56.6217   5
  15   0   8 668.675 68.4426   5
 -15   1  20 229.954 59.5907   9
 -15   1  19 1403.34 114.764   9
 -15   1  18 2272.45 152.804   9
 -15   1  17 3459.84 194.950   9
 -15   1  16 23401.6 621.674   9
 -15   1  15 1070.04 132.050   9
 -15   1  14 14771.5 465.514   9
 -15   1  13 4442.73 241.812   9
 -15   1  12 44088.4 1031.94   9
 -15   1  11 8870.22 340.444   9
 -15   1  10 583.276 115.679   9
 -15   1   9 7474.97 305.162   9
 -15   1   8 8519.65 327.861   9
 -15   1   7 966.826 124.109   9
 -15   1   6 391.155 107.459   9
 -15   1   5 2652.11 183.974   9
 -15   1   4 31062.5 778.404   9
 -15   1   3 15014.9 463.589   9
 -15   1   2 2500.59 179.298   9
  15   1   0 1094.10 120.578   5
  15   1   1 582.528 97.7207   5
  15   1   2 2167.88 147.642   5
  15   1   3 9715.20 318.517   5
  15   1   4 4975.62 203.173   5
  16  -4 -10 221.996 47.3219   7
  16  -4  -9 44.7973 46.5622   7
  16  -4  -8 518.218 63.1285   7
  16  -4  -7 2269.14 113.702   7
  16  -4  -6 1304.62 89.7351   7
  16  -4  -5 8914.18 256.269   7
  16  -4  -4 582.020 62.6142  10
  16  -4  -4 512.420 65.1988   7
 -16  -3  15 12197.7 327.790   9
 -16  -3  14 9653.22 291.835   9
 -16  -3  13 2526.54 148.774   9
 -16  -3  12 4353.91 199.356   9
  16  -3 -12 3732.17 162.457   7
 -16  -3  11 14403.6 416.896   9
  16  -3 -11 14070.8 389.624   7
 -16  -3  10 2182.80 157.401   9
  16  -3 -10 2195.48 137.139   7
 -16  -3   9 3793.41 204.681   9
  16  -3  -9 3714.79 183.693   7
 -16  -3   8 1862.86 153.637   9
  16  -3  -8 1718.68 133.677   7
 -16  -3   7 2902.08 186.452   9
  16  -3  -7 2644.73 161.228   7
 -16  -3   6 2233.75 170.879   9
  16  -3  -6 2297.24 151.815   7
 -16  -3   5 14676.2 432.210   9
  16  -3  -5 13849.6 407.110   7
 -16  -3   4 5203.96 237.525   9
  16  -3  -4 4698.90 210.388   5
  16  -3  -4 4793.76 216.097   7
  16  -3  -3 6670.30 254.175   5
  16  -3  -3 7363.37 268.320   7
  16  -3  -2 5629.26 227.753   5
  16  -3  -2 6546.33 247.524   7
  16  -3  -1 879.017 93.0540   5
  16  -3   0 725.482 82.2350   5
  16  -3   1 3600.60 184.560  10
  16  -3   1 3148.96 145.190   5
  16  -3   2 589.208 86.9883  10
  16  -3   2 495.782 60.8584   5
  16  -3   3 327.740 57.1554  10
 -16  -2  19 2063.20 122.809   9
 -16  -2  18 575.140 97.8153   9
 -16  -2  17 378.796 101.320   9
 -16  -2  16 1351.55 146.302   9
 -16  -2  15 6207.63 278.916   9
 -16  -2  14 3301.41 218.433   9
 -16  -2  13 318.495 130.983   9
 -16  -2  12 890.523 156.047   9
 -16  -2  11 6338.09 306.997   9
  16  -2 -11 5420.85 218.088   7
 -16  -2  10 16759.7 538.044   9
  16  -2 -10 15932.7 445.794   7
 -16  -2   9 5468.31 291.920   9
  16  -2  -9 5195.85 225.714   7
 -16  -2   8 5633.34 300.662   9
  16  -2  -8 5369.78 235.057   7
 -16  -2   7 4482.70 274.455   9
  16  -2  -7 4004.03 204.273   7
 -16  -2   6 14786.7 505.536   9
  16  -2  -6 14039.3 431.925   7
 -16  -2   5 1741.37 194.713   9
  16  -2  -5 1605.79 141.193   7
 -16  -2   4 4228.93 270.139   9
  16  -2  -4 4154.57 214.881   7
 -16  -2   3 4948.42 286.448   9
  16  -2  -3 4537.79 227.583   7
 -16  -2   2 4130.73 264.757   9
 -16  -2   1 4213.59 260.830   9
  16  -2  -1 3955.82 232.121   5
  16  -2   0 5256.79 258.540   5
  16  -2   1 806.919 122.875   5
  16  -2   2 220.161 96.6794  10
  16  -2   2 173.029 86.8588   5
  16  -2   3 3031.49 174.777  10
  16  -2   3 3163.27 175.750   5
  16  -2   4 5685.95 215.832  10
  16  -2   4 6478.74 238.583   5
  16  -2   5 543.347 73.9533   5
  16  -2   6 1363.82 84.2168   5
  16  -1 -21 1564.22 88.4558   8
  16  -1 -20 2658.09 139.255   8
  16  -1 -19 969.682 106.485   8
  16  -1 -18 4539.76 225.089   8
  16  -1 -17 28679.8 741.758   8
  16  -1 -16 3133.57 206.325   8
  16  -1 -15 11551.8 420.818   8
  16  -1 -14 4961.69 271.211   8
  16  -1 -13 35779.1 911.375   8
  16  -1 -12 8568.27 360.260   8
  16  -1 -11 1185.67 156.784   8
 -16  -1   9 251.903 153.362   9
 -16  -1   8 6709.57 342.319   9
 -16  -1   7 8750.54 377.621   9
  16  -1  -7 8254.46 287.737   7
  16  -1  -6 379.325 82.2550   7
 -16  -1   6 426.627 161.615   9
 -16  -1   5 4869.05 293.509   9
  16  -1  -5 4609.97 216.996   7
 -16  -1   4 19809.5 624.048   9
 -16  -1   3 2098.47 229.525   9
 -16  -1   2 10631.2 431.922   9
 -16  -1   1 391.061 150.853   9
 -16  -1   0 6385.19 333.542   9
  16  -1   0 6587.42 312.990   5
  16  -1   1 2108.03 181.198   5
  16  -1   2 12345.2 424.785   5
  16  -1   3 9158.69 324.393  10
  16  -1   3 9990.48 355.861   5
  16  -1   4 3084.51 180.155   5
  16  -1   5 1570.52 124.986   5
  16  -1   6 1774.41 116.754   5
  16  -1   7 3088.13 130.211   5
 -16   0  21 168.397 63.0439   9
 -16   0  20 1129.31 109.477   9
  16   0 -20 810.466 76.1074   8
 -16   0  19 978.264 119.091   9
  16   0 -19 976.546 97.4262   8
 -16   0  18 6.84217 98.8616   9
  16   0 -18 12.3179 68.1400   8
 -16   0  17 126.198 108.130   9
  16   0 -17 266.611 88.8730   8
 -16   0  16 3059.78 215.090   9
  16   0 -16 3271.87 197.643   8
 -16   0  15 898.807 155.720   9
  16   0 -15 918.772 125.881   8
 -16   0  14 3230.40 229.185   9
  16   0 -14 3407.53 210.576   8
 -16   0  13 999.717 161.802   9
  16   0 -13 1023.70 129.513   8
 -16   0  12 1216.65 173.254   9
  16   0 -12 1247.53 144.508   8
 -16   0  11 181.562 130.076   9
 -16   0  10 27.6289 117.792   9
 -16   0   9 5261.21 282.465   9
 -16   0   8 52672.9 1229.43   9
 -16   0   7 31.8207 115.467   9
 -16   0   6 5389.25 290.747   9
 -16   0   5 139.392 120.328   9
 -16   0   4 4520.08 274.452   9
 -16   0   3 39111.6 985.007   9
 -16   0   2 3324.95 247.095   9
 -16   0   1 130.166 126.592   9
  16   0   0 572.974 119.197   5
  16   0   1-4.10988 82.9385   5
  16   0   2 6926.06 299.649   5
  16   0   3 129.271 85.7351   5
  16   0   4 931.791 109.633   5
  16   0   5 2.62126 60.3908   5
  16   0   6 6225.95 213.615   5
 -16   1  18 4503.98 192.083   9
 -16   1  17 29306.1 697.118   9
 -16   1  16 2975.69 179.037   9
 -16   1  15 11765.5 383.868   9
 -16   1  14 4520.37 229.586   9
 -16   1  13 33157.6 813.847   9
 -16   1  12 8068.40 316.916   9
 -16   1  11 1076.85 133.008   9
 -16   1  10 3262.20 200.511   9
 -16   1   9 342.520 105.486   9
 -16   1   8 7063.99 291.645   9
 -16   1   7 8628.68 326.771   9
 -16   1   6 356.772 106.551   9
 -16   1   5 4677.35 236.817   9
 -16   1   4 18547.3 529.793   9
 -16   1   3 2121.49 163.896   9
  16   1  -1 406.910 90.5007   5
  16   1   0 5792.66 244.639   5
  16   1   1 1800.34 130.772   5
  16   1   2 10227.2 318.590   5
 -17  -3  14 10917.9 297.206   9
 -17  -3  13 805.877 92.5582   9
 -17  -3  12 511.279 91.8068   9
 -17  -3  11 632.782 97.5159   9
  17  -3 -11 565.958 65.5768   7
 -17  -3  10 2736.80 158.115   9
  17  -3 -10 2542.69 130.095   7
 -17  -3   9 2690.62 164.101   9
  17  -3  -9 2604.09 138.417   7
 -17  -3   8 3631.78 187.125   9
  17  -3  -8 3349.64 160.979   7
 -17  -3   7 7031.50 261.530   9
  17  -3  -7 6363.00 230.750   7
 -17  -3   6 6712.53 254.111   9
  17  -3  -6 6357.41 228.703   7
  17  -3  -5 5883.45 224.675   5
  17  -3  -5 6329.62 232.448   7
  17  -3  -4 4392.74 186.192   5
  17  -3  -4 4695.44 192.813   7
  17  -3  -3 852.808 86.2577   5
  17  -3  -2 1715.39 139.575  10
  17  -3  -2 1417.65 99.6826   5
  17  -3  -1 1700.35 99.8951   5
  17  -3   0 1660.81 120.328  10
  17  -3   0 1577.16 88.3455   5
  17  -3   1 1267.06 91.6295  10
 -17  -2  19 6.10137 45.6219   9
 -17  -2  18 3092.23 150.138   9
 -17  -2  17 70.6616 78.7963   9
 -17  -2  16 1844.32 145.122   9
 -17  -2  15 2024.23 161.489   9
 -17  -2  14 5082.93 248.275   9
 -17  -2  13 6905.33 301.202   9
 -17  -2  12 6122.50 288.944   9
 -17  -2  11 3133.96 216.691   9
 -17  -2  10 3640.68 238.724   9
  17  -2  -9 412.046 75.8552   7
 -17  -2   9 473.465 136.633   9
 -17  -2   8 3254.13 231.658   9
  17  -2  -8 3197.21 167.354   7
 -17  -2   7 1029.64 162.384   9
  17  -2  -7 973.467 104.976   7
 -17  -2   6 1890.26 191.474   9
  17  -2  -6 1696.06 132.737   7
  17  -2  -5 14.8120 70.4265   7
 -17  -2   5 134.398 123.905   9
 -17  -2   4 7450.33 332.024   9
 -17  -2   3 1271.27 161.355   9
 -17  -2   2 2331.56 192.429   9
  17  -2  -2 2322.47 175.562   5
  17  -2  -1 927.235 121.070   5
  17  -2   0 2547.38 171.040   5
  17  -2   1 935.387 117.657  10
  17  -2   1 927.409 108.815   5
  17  -2   2 994.105 105.656  10
  17  -2   2 1052.79 103.621   5
  17  -2   3-1.92033 48.7771  10
  17  -2   3-4.41987 55.8339   5
  17  -2   4 2466.76 119.135   5
  17  -1 -19 509.052 76.6093   8
  17  -1 -18 2845.65 160.403   8
  17  -1 -17 4066.73 204.732   8
 -17  -1  16 6133.10 285.883   9
  17  -1 -16 6210.25 269.324   8
 -17  -1  15 2824.78 218.313   9
  17  -1 -15 2583.73 181.906   8
 -17  -1  14 14148.9 486.107   9
  17  -1 -14 14392.5 471.344   8
 -17  -1  13 1628.85 189.413   9
 -17  -1  12 4677.81 283.008   9
 -17  -1  11 2358.45 213.504   9
 -17  -1  10 7891.75 358.773   9
 -17  -1   9 843.352 162.535   9
 -17  -1   8 1492.56 189.934   9
 -17  -1   7 649.797 165.009   9
 -17  -1   6 1531.79 196.640   9
 -17  -1   5 4799.06 297.571   9
 -17  -1   4 100.844 139.729   9
 -17  -1   3 2689.50 229.467   9
 -17  -1   2 2435.87 222.136   9
 -17  -1   1 6684.37 326.777   9
  17  -1  -1 6601.08 304.132   5
  17  -1   0 2769.14 192.394   5
  17  -1   1 2265.28 168.283   5
  17  -1   2 2341.71 149.466  10
  17  -1   2 2794.29 174.344   5
  17  -1   3 23.0359 65.1877   5
  17  -1   4 423.580 78.5102   5
  17  -1   5 2763.13 132.037   5
 -17   0  20 3152.49 146.504   9
 -17   0  19 19214.6 491.115   9
 -17   0  18 2.98340 86.6878   9
  17   0 -18 57.7744 58.4906   8
 -17   0  17 405.811 107.452   9
  17   0 -17 531.477 86.3547   8
 -17   0  16 18341.9 540.853   9
  17   0 -16 18405.1 506.875   8
 -17   0  15 765.240 139.153   9
  17   0 -15 766.657 109.571   8
 -17   0  14 50.9569 115.618   9
 -17   0  13 1360.10 164.756   9
 -17   0  12 12507.2 442.934   9
 -17   0  11 1004.31 157.737   9
 -17   0  10 2461.41 202.860   9
 -17   0   9-48.7173 115.839   9
 -17   0   8 14407.6 489.912   9
 -17   0   7 3455.47 236.737   9
 -17   0   6 9443.45 380.626   9
 -17   0   5-27.0478 116.916   9
 -17   0   4 1438.28 175.200   9
 -17   0   3 7046.63 328.997   9
 -17   0   2 2590.65 207.043   9
  17   0  -1 2280.83 177.353   5
  17   0   0-3.81387 80.1422   5
  17   0   1 940.711 119.662   5
  17   0   2-22.0003 70.9915   5
  17   0   3 1007.55 102.835   5
  17   0   4 463.994 72.8207   5
  17   0   5 186.004 49.8502   5
 -17   1  16 5996.50 231.669   9
 -17   1  15 2578.45 160.439   9
 -17   1  14 13987.6 416.979   9
 -17   1  13 1868.40 147.834   9
 -17   1  12 5023.61 235.180   9
 -17   1  11 2307.90 163.568   9
 -17   1  10 7726.45 297.550   9
 -17   1   9 778.832 116.415   9
 -17   1   8 1382.33 137.886   9
 -17   1   7 1073.55 126.677   9
 -17   1   6 1488.52 140.435   9
 -17   1   5 5224.45 238.894   9
 -17   1   4 204.807 90.7625   9
  17   1  -2 2258.54 150.853   5
  17   1  -1 5412.27 225.683   5
  17   1   0 2310.34 138.758   5
 -18  -3  12 4542.15 170.367   9
 -18  -3  11 4216.77 169.555   9
 -18  -3  10 1543.00 111.751   9
 -18  -3   9 3173.10 156.829   9
  18  -3  -9 2927.20 120.520   7
  18  -3  -8 337.372 57.2283   7
 -18  -3   8 393.808 87.3164   9
  18  -3  -8 360.442 57.6541   5
 -18  -3   7 6798.55 235.410   9
  18  -3  -7 5698.67 196.598   5
  18  -3  -6 953.277 77.8443   5
  18  -3  -5 2177.43 109.693   5
  18  -3  -4 640.337 65.5126   5
  18  -3  -3 3254.56 156.547  10
  18  -3  -3 2204.90 102.164   5
 -18  -2  18 414.190 61.5541   9
 -18  -2  17 166.716 66.0773   9
 -18  -2  16 564.121 92.5723   9
 -18  -2  15 7400.59 272.349   9
 -18  -2  14 2921.27 178.938   9
 -18  -2  13 3294.35 196.757   9
 -18  -2  12 1115.33 140.713   9
 -18  -2  11 313.115 113.926   9
 -18  -2  10 2441.20 188.578   9
 -18  -2   9 1605.60 165.455   9
 -18  -2   8 957.333 147.961   9
 -18  -2   7 8232.21 337.958   9
 -18  -2   6 18256.5 541.761   9
 -18  -2   5 3265.52 213.447   9
 -18  -2   4 975.166 141.832   9
  18  -2  -4 1078.38 126.034   5
 -18  -2   3 175.556 109.745   9
  18  -2  -3 131.065 83.5663   5
  18  -2  -2 805.430 106.033   5
  18  -2  -1 1577.84 127.227   5
  18  -2   0 674.874 93.4438  10
  18  -2   0 760.751 94.3333   5
  18  -2   1 1937.37 117.798  10
  18  -2   1 1844.65 116.123   5
  18  -2   2 1941.19 105.878   5
 -18  -1  19 1497.91 107.727   9
 -18  -1  18 248.536 86.1269   9
 -18  -1  17 1269.64 127.751   9
 -18  -1  16 374.671 114.371   9
 -18  -1  15 3858.91 223.618   9
 -18  -1  14 1117.82 154.232   9
 -18  -1  13 5661.52 284.643   9
 -18  -1  12 4187.09 247.703   9
 -18  -1  11 11106.4 418.524   9
 -18  -1  10 4860.12 279.823   9
 -18  -1   9 5488.13 295.046   9
 -18  -1   8 2017.76 200.679   9
 -18  -1   7 4098.53 259.996   9
 -18  -1   6 3236.60 239.240   9
 -18  -1   5 8227.33 362.003   9
 -18  -1   4 384.331 135.827   9
 -18  -1   3 148.420 119.170   9
 -18  -1   2 6360.81 304.468   9
  18  -1  -2 6961.50 292.573   5
  18  -1  -1 4894.44 238.012   5
  18  -1   0 755.879 109.635   5
  18  -1   1 1897.62 123.310  10
  18  -1   1 2290.67 147.780   5
  18  -1   2 410.587 77.0256   5
  18  -1   3 561.203 70.8494   5
  18  -1   4 2794.15 116.967   5
 -18   0  19 47.2718 62.4711   9
 -18   0  18 2021.06 136.664   9
 -18   0  17 31.0576 85.4144   9
 -18   0  16 54.2275 97.2239   9
 -18   0  15 383.974 110.850   9
 -18   0  14 1745.80 162.208   9
 -18   0  13 7149.91 305.799   9
 -18   0  12 963.656 143.247   9
 -18   0  11 250.000 121.457   9
 -18   0  10 1333.16 157.793   9
 -18   0   9 189.956 113.864   9
 -18   0   8 29.0187 113.217   9
 -18   0   7 4.15702 107.077   9
 -18   0   6 9313.57 368.667   9
 -18   0   5 4369.87 251.203   9
 -18   0   4 2386.69 196.572   9
 -18   0   3 12428.9 431.599   9
  18   0  -2 1343.50 137.271   5
  18   0  -1 27.1270 72.3545   5
  18   0   0 26909.7 667.869   5
  18   0   1 306.914 76.6086   5
  18   0   2 164.430 60.9259   5
  18   0   3 3890.71 152.743   5
 -18   1  11 10507.4 339.316   9
  18   1  -4 421.966 82.4522   5
  18   1  -3 182.127 67.6438   5
  19  -3  -6 477.793 64.7253  10
  19  -3  -5 1624.86 99.2626  10
 -19  -2  16 166.221 61.7873   9
 -19  -2  15 2070.53 129.211   9
 -19  -2  14 1894.62 134.771   9
 -19  -2  13 17376.2 471.689   9
 -19  -2  12 2144.39 155.542   9
 -19  -2  11 4007.54 207.580   9
 -19  -2  10 1547.59 148.439   9
 -19  -2   9 996.375 132.835   9
 -19  -2   8 5066.36 241.422   9
 -19  -2   7 3886.41 212.033   9
 -19  -2   6 16930.1 483.563   9
 -19  -2   5 617.312 114.334   9
  19  -2  -5 618.940 95.4975   5
  19  -2  -4 3582.17 176.993   5
  19  -2  -3 923.649 97.6392   5
  19  -2  -2 1452.94 107.815   5
  19  -2  -1 1485.62 104.985  10
  19  -2  -1 1765.40 104.740   5
  19  -2   0 110.289 42.1330   5
 -19  -1  18 13017.2 344.086   9
 -19  -1  17 230.538 80.0729   9
 -19  -1  16 1484.33 133.820   9
 -19  -1  15 2184.74 158.799   9
 -19  -1  14 7720.17 301.904   9
 -19  -1  13 2572.06 185.647   9
 -19  -1  12 3951.92 230.242   9
 -19  -1  11 9768.48 367.906   9
 -19  -1  10 1415.16 161.513   9
 -19  -1   9-19.3639 111.608   9
 -19  -1   8 2498.36 199.324   9
 -19  -1   7 688.729 139.441   9
 -19  -1   6 2319.77 191.106   9
 -19  -1   5 194.454 111.602   9
 -19  -1   4 614.945 124.482   9
  19  -1  -3 1980.08 149.311   5
  19  -1  -2 3017.53 174.265   5
  19  -1  -1 1652.17 122.067   5
  19  -1   0 3602.05 153.567  10
  19  -1   0 5506.64 201.293   5
  19  -1   1 691.331 75.6347   5
  19  -1   2-7.49808 37.0642   5
 -19   0  18 550.282 70.5416   9
 -19   0  17 164.203 73.2832   9
 -19   0  16 1281.08 121.433   9
 -19   0  15-31.1667 82.3262   9
 -19   0  14 266.877 101.136   9
 -19   0  13 17421.4 495.386   9
 -19   0  12 2885.71 187.213   9
 -19   0  11 45.6709 98.2746   9
 -19   0  10 1499.12 153.652   9
 -19   0   9 714.973 125.561   9
 -19   0   8 122.848 105.575   9
 -19   0   7 1100.55 140.864   9
 -19   0   6 1976.26 165.250   9
 -19   0   5 4295.26 224.552   9
 -19   0   4 3616.75 205.006   9
  19   0  -3 799.289 105.804   5
  19   0  -2 6703.00 252.873   5
  19   0  -1 16639.8 444.988   5
  19   0   0 248.348 62.2043   5
  19   0   1 3312.97 137.036   5
  19   1  -5 263.196 65.8154   5
 -20  -2  14 1843.37 112.250   9
 -20  -2  13 1750.83 117.086   9
 -20  -2  12 2498.32 145.178   9
 -20  -2  11 433.827 90.4877   9
 -20  -2  10 945.552 110.813   9
 -20  -2   9 3812.46 186.689   9
 -20  -2   8 1950.08 137.749   9
 -20  -2   7 9.63549 75.0329   9
  20  -2  -7 79.7273 56.9555   5
  20  -2  -6 6681.10 226.526   5
  20  -2  -5 858.774 83.0235   5
  20  -2  -4 947.647 81.2587   5
  20  -2  -3 2197.65 115.447  10
  20  -2  -3 2513.82 112.835   5
 -20  -1  17 1738.70 101.858   9
 -20  -1  16 1083.91 97.9240   9
 -20  -1  15 577.951 94.2999   9
 -20  -1  14 3643.71 182.948   9
 -20  -1  13 908.540 117.707   9
 -20  -1  12 992.187 123.183   9
 -20  -1  11 1030.20 127.784   9
 -20  -1  10 3756.04 208.849   9
 -20  -1   9 639.153 117.601   9
 -20  -1   8 2303.88 173.969   9
 -20  -1   7 2381.90 172.488   9
 -20  -1   6 918.667 124.535   9
 -20  -1   5 719.630 112.415   9
  20  -1  -5 759.849 97.6935   5
  20  -1  -4 885.898 99.3187   5
  20  -1  -3 3800.21 172.547   5
  20  -1  -2 5417.41 198.255   5
  20  -1  -1 3989.16 152.906   5
 -20   0  16 801.913 79.4169   9
 -20   0  15 607.992 82.9810   9
 -20   0  14 72.8107 79.2914   9
 -20   0  13 438.597 95.9120   9
 -20   0  12 3141.73 177.928   9
 -20   0  11 7528.70 279.126   9
 -20   0  10 2209.34 158.754   9
 -20   0   9-40.4061 89.0423   9
 -20   0   8 54.2375 87.4344   9
 -20   0   7 5.56275 80.5953   9
 -20   0   6 58.7451 79.1538   9
  20   0  -5 6114.11 232.724   5
  20   0  -4 1672.94 117.231   5
  20   0  -3 2610.63 137.627   5
  20   0  -2 1550.69 98.2778   5
  20   0  -1 3649.93 136.445   5
 -21  -2  10 2900.07 130.489   9
 -21  -2   9 6321.36 204.961   9
 -21  -1  14 1527.70 105.313   9
 -21  -1  13 6383.38 224.561   9
 -21  -1  12 3115.85 159.033   9
 -21  -1  11 1907.73 133.433   9
 -21  -1  10 236.985 82.5115   9
 -21  -1   9 1438.27 121.052   9
 -21  -1   8 745.985 100.115   9
 -21  -1   7 1743.39 127.442   9
  21  -1  -7 1899.07 117.841   5
  21  -1  -6 1541.59 105.042   5
  21  -1  -5 6327.25 208.232   5
  21  -1  -4 9756.12 267.322   5
 -21   0  13 9850.50 273.125   9
 -21   0  12 116.753 58.8979   9
 -21   0  11 724.210 83.5046   9
 -21   0  10 1845.34 117.618   9
 -21   0   9 3.91071 59.8142   9
 -21   0   8 6702.05 222.678   9
  21   0  -7 514.228 72.3121   5
  21   0  -6 9766.88 279.995   5
  21   0  -5 4251.29 158.443   5
   0   0   0    0.00    0.00   0
TITL 20190117 in P2(1)
REM P2(1) (#4 in standard setting)
CELL 1.54184  17.773378   4.978636  18.768111  90.0000 114.2255  90.0000
ZERR    2.00   0.000237   0.000044   0.000210   0.0000   0.0014   0.0000
LATT -1
SYMM -x, y+1/2,-z
SFAC C H N O
UNIT 56.00 74.00 6.00 26.00
TREF
HKLF 4
END
;
_shelx_hkl_checksum     84265
_shelx_res_file
;
TITL 20190117 in P2(1)
    20190117.res
    created by SHELXL-2016/6 at 20:37:35 on 26-Mar-2019
CELL 1.54184  17.773378   4.978636  18.768111  90.0000 114.2255  90.0000
ZERR    2.00   0.000237   0.000044   0.000210   0.0000   0.0014   0.0000
LATT  -1
SYMM  - X, 1/2 + Y, - Z
SFAC  C    H    N    O
UNIT  56 74 6 26
MERG   2
TEMP -180
ACTA
HTAB
CONF
SIMU 0.001 C1A C2A C3A C1B C2B C3B
DFIX 1.2100 0.0100 C5 O5A C5 O5B
FMAP   2
PLAN   20
BOND $H
L.S.  20
WGHT    0.074100    0.274500
FVAR       7.22610   0.50441
PART    1
C1A   1    0.214406    0.272121    0.684821    21.00000    0.06807    0.01761 =
         0.02193    0.00032    0.02250    0.00000
AFIX 137
H1A1  2    0.267469    0.355241    0.693593    21.00000   -1.50000
H1A2  2    0.220969    0.157562    0.729453    21.00000   -1.50000
H1A3  2    0.173686    0.412611    0.679050    21.00000   -1.50000
AFIX   0
C2A   1    0.251966   -0.096230    0.615107    21.00000    0.02949    0.02563 =
         0.02646    0.00275    0.01316    0.00314
AFIX 137
H2A1  2    0.231399   -0.213264    0.569073    21.00000   -1.50000
H2A2  2    0.267358   -0.205521    0.662432    21.00000   -1.50000
H2A3  2    0.300386    0.002635    0.616886    21.00000   -1.50000
AFIX   0
C3A   1    0.102160   -0.028347    0.595072    21.00000    0.02916    0.02591 =
         0.02995    0.00759    0.01835    0.00080
AFIX 137
H3A1  2    0.060178    0.111495    0.584750    21.00000   -1.50000
H3A2  2    0.106814   -0.132737    0.640966    21.00000   -1.50000
H3A3  2    0.086230   -0.147514    0.549665    21.00000   -1.50000
AFIX   0
C4A   1    0.184842    0.101617    0.610342    21.00000    0.03768    0.01535 =
         0.01608    0.00337    0.01505   -0.00095
O4A   4    0.174587    0.307045    0.550548    21.00000    0.04881    0.01457 =
         0.01601   -0.00021    0.01435   -0.00258
O5A   4    0.121295    0.007626    0.447496    21.00000    0.03590    0.01603 =
         0.02453   -0.00306    0.01823   -0.00304
PART    2
C1B   1    0.153401    0.275108    0.670128   -21.00000    0.06677    0.01819 =
         0.02076    0.00083    0.02544   -0.00510
AFIX 137
H1B1  2    0.199436    0.402629    0.686695   -21.00000   -1.50000
H1B2  2    0.159098    0.158167    0.714055   -21.00000   -1.50000
H1B3  2    0.101223    0.373908    0.652870   -21.00000   -1.50000
AFIX   0
C2B   1    0.238132   -0.027405    0.625982   -21.00000    0.02894    0.02748 =
         0.02937    0.00702    0.01127    0.00142
AFIX 137
H2B1  2    0.237862   -0.137167    0.582533   -21.00000   -1.50000
H2B2  2    0.249930   -0.141679    0.671843   -21.00000   -1.50000
H2B3  2    0.280682    0.111625    0.638512   -21.00000   -1.50000
AFIX   0
C3B   1    0.081779   -0.092595    0.575816   -21.00000    0.02799    0.02149 =
         0.03017    0.00591    0.01548   -0.00535
AFIX 137
H3B1  2    0.029814    0.006775    0.551414   -21.00000   -1.50000
H3B2  2    0.082257   -0.192873    0.620932   -21.00000   -1.50000
H3B3  2    0.086929   -0.218099    0.537838   -21.00000   -1.50000
AFIX   0
C4B   1    0.154097    0.104689    0.602761   -21.00000    0.03291    0.01489 =
         0.01758    0.00454    0.01227    0.00090
O4B   4    0.143284    0.308153    0.541556   -21.00000    0.03997    0.01127 =
         0.01664   -0.00067    0.01344   -0.00469
O5B   4    0.139557    0.000800    0.450515   -21.00000    0.04364    0.01089 =
         0.02094    0.00222    0.01587    0.00471
PART    0
C5    1    0.143131    0.231922    0.472560    11.00000    0.02926    0.01666 =
         0.01763   -0.00027    0.01274    0.00001
N1    3    0.142300    0.445042    0.429093    11.00000    0.03567    0.01236 =
         0.01705   -0.00307    0.01371   -0.00363
H1    2    0.149585    0.593366    0.447273    11.00000   -1.20000
C11   1    0.126304    0.428475    0.346650    11.00000    0.02055    0.01538 =
         0.01419   -0.00125    0.00943   -0.00153
AFIX  13
H11   2    0.119307    0.236491    0.329481    11.00000   -1.20000
AFIX   0
C12   1    0.201031    0.550837    0.337168    11.00000    0.01836    0.01390 =
         0.01311    0.00018    0.00625    0.00017
O12   4    0.203888    0.789702    0.323400    11.00000    0.02104    0.01478 =
         0.02720    0.00299    0.01087    0.00081
C13   1    0.048136    0.586360    0.299035    11.00000    0.01966    0.02194 =
         0.02048   -0.00013    0.01096    0.00031
AFIX  23
H13A  2    0.000362    0.496514    0.303103    11.00000   -1.20000
H13B  2    0.052796    0.768642    0.321538    11.00000   -1.20000
AFIX   0
C14   1    0.032506    0.610295    0.214123    11.00000    0.01532    0.02048 =
         0.01960   -0.00017    0.00535   -0.00348
O14   4    0.059114    0.461240    0.179937    11.00000    0.03730    0.02749 =
         0.02158   -0.00072    0.01292    0.00519
C15   1   -0.037836    0.873466    0.099786    11.00000    0.02427    0.03462 =
         0.02446    0.00904    0.00547    0.00215
AFIX 137
H15A  2   -0.009289    1.036228    0.094924    11.00000   -1.50000
H15B  2   -0.097570    0.898998    0.072156    11.00000   -1.50000
H15C  2   -0.020654    0.721049    0.076939    11.00000   -1.50000
AFIX   0
O15   4   -0.017160    0.820495    0.181486    11.00000    0.02460    0.02921 =
         0.02513    0.00713    0.00831    0.00836
N2    3    0.262955    0.374679    0.349225    11.00000    0.01765    0.01127 =
         0.01945    0.00050    0.00831   -0.00096
H2    2    0.256474    0.199144    0.353557    11.00000   -1.20000
C21   1    0.344134    0.463489    0.356892    11.00000    0.01662    0.01487 =
         0.01663   -0.00033    0.00827   -0.00032
AFIX  13
H21   2    0.344606    0.663962    0.353802    11.00000   -1.20000
AFIX   0
C22   1    0.361139    0.345182    0.289950    11.00000    0.01424    0.01673 =
         0.01672    0.00010    0.00606   -0.00059
O22   4    0.370022    0.102787    0.284281    11.00000    0.03028    0.01409 =
         0.01927    0.00002    0.01191    0.00174
C23   1    0.410629    0.373089    0.435164    11.00000    0.01947    0.01879 =
         0.01693    0.00025    0.00721    0.00236
AFIX  23
H23A  2    0.406738    0.176533    0.440900    11.00000   -1.20000
H23B  2    0.465823    0.413628    0.436741    11.00000   -1.20000
AFIX   0
C24   1    0.400335    0.514860    0.501659    11.00000    0.01810    0.02161 =
         0.01519    0.00029    0.00552   -0.00173
O24   4    0.365266    0.723628    0.496757    11.00000    0.03838    0.02319 =
         0.02045   -0.00147    0.01140    0.00766
O25   4    0.437151    0.376360    0.568612    11.00000    0.03153    0.02599 =
         0.01487    0.00079    0.00915    0.00228
C25   1    0.430033    0.498180    0.635599    11.00000    0.03663    0.03600 =
         0.01604   -0.00152    0.01271   -0.00016
AFIX 137
H25A  2    0.450425    0.683342    0.641563    11.00000   -1.50000
H25B  2    0.462802    0.395351    0.682707    11.00000   -1.50000
H25C  2    0.372054    0.498328    0.627883    11.00000   -1.50000
AFIX   0
N3    3    0.364421    0.525332    0.237729    11.00000    0.02322    0.01248 =
         0.01727   -0.00236    0.01190   -0.00108
H3    2    0.360951    0.692040    0.245542    11.00000   -1.20000
C31   1    0.372125    0.431696    0.167745    11.00000    0.01982    0.01364 =
         0.01603   -0.00190    0.00949   -0.00151
AFIX  13
H31   2    0.340229    0.260920    0.150068    11.00000   -1.20000
AFIX   0
C32   1    0.461768    0.378864    0.182653    11.00000    0.02334    0.01521 =
         0.01594    0.00192    0.01063    0.00003
O32   4    0.520559    0.502981    0.226404    11.00000    0.02142    0.02698 =
         0.02169   -0.00607    0.00853   -0.00350
C33   1    0.337054    0.641146    0.101940    11.00000    0.02102    0.01723 =
         0.01719    0.00037    0.00962   -0.00150
AFIX  23
H33A  2    0.369066    0.810066    0.117588    11.00000   -1.20000
H33B  2    0.340708    0.573229    0.053884    11.00000   -1.20000
AFIX   0
C34   1    0.248053    0.692046    0.086983    11.00000    0.02267    0.01805 =
         0.01430    0.00286    0.00785   -0.00041
O34   4    0.192071    0.539648    0.052726    11.00000    0.02356    0.02857 =
         0.02354   -0.00501    0.00663   -0.00716
O35   4    0.240396    0.921490    0.119506    11.00000    0.02140    0.01892 =
         0.03186   -0.00206    0.01510   -0.00076
C35   1    0.159595    0.975024    0.118071    11.00000    0.02804    0.02977 =
         0.04737    0.00567    0.02493    0.00472
AFIX 137
H35A  2    0.119401    0.996061    0.063845    11.00000   -1.50000
H35B  2    0.161673    1.140387    0.147146    11.00000   -1.50000
H35C  2    0.143100    0.824807    0.142250    11.00000   -1.50000
AFIX   0
O41   4    0.465344    0.174695    0.136933    11.00000    0.02183    0.01688 =
         0.02523   -0.00431    0.01425   -0.00093
C41   1    0.545480    0.129168    0.138172    11.00000    0.02241    0.01774 =
         0.02789    0.00005    0.01590    0.00136
AFIX  23
H41A  2    0.546104   -0.044984    0.112960    11.00000   -1.20000
H41B  2    0.587062    0.121432    0.192914    11.00000   -1.20000
AFIX   0
C42   1    0.567053    0.354282    0.095100    11.00000    0.02425    0.01470 =
         0.01622   -0.00490    0.01016   -0.00109
O42   4    0.515780    0.521073    0.058908    11.00000    0.02456    0.01946 =
         0.02208    0.00101    0.01075    0.00290
C43   1    0.652914    0.360988    0.099164    11.00000    0.02359    0.01639 =
         0.01630   -0.00298    0.00975   -0.00180
C44   1    0.671943    0.555894    0.055609    11.00000    0.02506    0.01878 =
         0.01810   -0.00174    0.00942   -0.00086
AFIX  43
H44   2    0.630773    0.678584    0.024158    11.00000   -1.20000
AFIX   0
C45   1    0.713561    0.180059    0.145136    11.00000    0.02683    0.01947 =
         0.02149    0.00086    0.01263    0.00069
AFIX  43
H45   2    0.700557    0.045572    0.174190    11.00000   -1.20000
AFIX   0
C46   1    0.751212    0.570138    0.058336    11.00000    0.02980    0.02189 =
         0.02157   -0.00311    0.01446   -0.00631
AFIX  43
H46   2    0.764212    0.701551    0.028446    11.00000   -1.20000
AFIX   0
C47   1    0.792992    0.197282    0.148267    11.00000    0.02361    0.02404 =
         0.02546   -0.00144    0.00926    0.00139
AFIX  43
H47   2    0.834544    0.076250    0.180023    11.00000   -1.20000
AFIX   0
C48   1    0.811319    0.391616    0.104900    11.00000    0.02254    0.02755 =
         0.02487   -0.00631    0.01233   -0.00521
AFIX  43
H48   2    0.865573    0.402778    0.107059    11.00000   -1.20000
AFIX   0
HKLF 4
REM  20190117 in P2(1)
REM R1 =  0.0258 for    3832 Fo > 4sig(Fo)  and  0.0266 for all    3952 data
REM    470 parameters refined using     21 restraints
END
WGHT      0.0471      0.0897
REM Instructions for potential hydrogen bonds
EQIV $1 x, y-1, z
HTAB C2A O4A_$1
HTAB C2A O5A
HTAB C3A O5A
HTAB C2B O5B
HTAB C3B O4B_$1
HTAB C3B O5B
EQIV $2 x, y+1, z
HTAB N1 O5A_$2
HTAB N1 O5B_$2
HTAB C13 O5A_$2
HTAB C13 O5B_$2
HTAB C15 O14_$2
EQIV $3 -x, y+1/2, -z
HTAB C15 O34_$3
HTAB N2 O12_$1
EQIV $4 -x+1, y-1/2, -z+1
HTAB C25 O32_$4
HTAB N3 O22_$2
HTAB C31 O35_$1
HTAB C33 O41_$2
HTAB C35 O14
HTAB C41 O42_$1
REM Highest difference peak  0.168,  deepest hole -0.182,  1-sigma level  0.036
Q1    1   0.4183  0.4296  0.1765  11.00000  0.05    0.17
Q2    1   0.3564  0.5572  0.1410  11.00000  0.05    0.16
Q3    1   0.6096  0.3542  0.0973  11.00000  0.05    0.15
Q4    1   0.3585  0.4194  0.3274  11.00000  0.05    0.15
Q5    1   0.4522  0.5545  0.0376  11.00000  0.05    0.14
Q6    1   0.3226  0.0369  0.4380  11.00000  0.05    0.13
Q7    1   0.6778  0.2438  0.1205  11.00000  0.05    0.12
Q8    1   0.2974  0.6611  0.0969  11.00000  0.05    0.12
Q9    1   0.2754  0.0748  0.4517  11.00000  0.05    0.12
Q10   1   0.6101  1.0075  0.0193  11.00000  0.05    0.12
Q11   1   0.0392  0.1602  0.2515  11.00000  0.05    0.11
Q12   1   0.1297  0.5536  0.2165  11.00000  0.05    0.11
Q13   1   0.2117  0.4388  0.4531  11.00000  0.05    0.11
Q14   1   0.5852  0.4605  0.2425  11.00000  0.05    0.11
Q15   1   0.1919  1.2747  0.1738  11.00000  0.05    0.11
Q16   1   0.2097  0.8156  0.2280  11.00000  0.05    0.11
Q17   1   0.3066  0.1721  0.4589  11.00000  0.05    0.11
Q18   1  -0.1093  0.8845  0.1125  11.00000  0.05    0.10
Q19   1   0.4385  0.6592  0.3494  11.00000  0.05    0.10
Q20   1   0.3033  0.9466  0.1684  11.00000  0.05    0.10
;
_shelx_res_checksum     16398
