# Supplementary material for: Crystal structure of N-{N-[N-(tert-but­oxy­carbon­yl)-l-α-aspart­yl]-l-α-aspart­yl}-l-α-aspartic acid 14,24,34-trimethyl ester 31-2-oxo-2-phenyl­ethyl ester {Boc-[Asp(OMe)]3-OPac}
Source: Acta Crystallogr E Crystallogr Commun. 2019 Apr 9;75(Pt 5):585–8. doi: 10.1107/S2056989019004596 (PMC6505608; doi:10.1107/S2056989019004596)
Supplement: Supplementary file 2 [file e-75-00585-Isup2.hkl]

data_I                                                                          
_shelx_title ' 20190117 in P2(1)'                                               
_shelx_refln_list_code          4                                               
_shelx_F_calc_maximum      148.16                                               
_exptl_crystal_F_000       660.00                                               
_reflns_d_resolution_high  0.8006                                               
                                                                                
loop_                                                                           
 _space_group_symop_operation_xyz                                               
 'x, y, z'                                                                      
 '-x, y+1/2, -z'                                                                
                                                                                
_cell_length_a    17.7734                                                       
_cell_length_b     4.9786                                                       
_cell_length_c    18.7681                                                       
_cell_angle_alpha  90.000                                                       
_cell_angle_beta  114.225                                                       
_cell_angle_gamma  90.000                                                       
                                                                                
_shelx_F_squared_multiplier     1.000                                           
                                                                                
loop_                                                                           
 _refln_index_h                                                                 
 _refln_index_k                                                                 
 _refln_index_l                                                                 
 _refln_F_squared_calc                                                          
 _refln_F_squared_meas                                                          
 _refln_F_squared_sigma                                                         
 _refln_observed_status                                                         
   1  -5   0        131.01        134.28         4.01 o                         
   2  -5   0         51.39         48.44         2.42 o                         
   3  -5   0        179.05        184.99         4.76 o                         
   4  -5   0        138.16        128.04         2.95 o                         
   5  -5   0        243.03        239.41         7.50 o                         
   6  -5   0        515.94        525.89         9.12 o                         
   7  -5   0        143.06        155.86         5.15 o                         
   8  -5   0          7.05          5.85         1.29 o                         
   9  -5   0         66.97         65.47         2.85 o                         
  10  -5   0        106.20        101.69         3.41 o                         
   0  -4   0         34.26         38.12         2.24 o                         
   1  -4   0        102.34        105.35         3.00 o                         
   2  -4   0         40.71         42.71         1.98 o                         
   3  -4   0        379.87        390.28         8.36 o                         
   4  -4   0        108.42        107.59         2.58 o                         
   5  -4   0        375.33        356.56         5.38 o                         
   6  -4   0        377.79        379.23         5.66 o                         
   7  -4   0        114.03        108.92         3.55 o                         
   8  -4   0        209.83        198.68         4.17 o                         
   9  -4   0         43.67         46.40         4.24 o                         
  10  -4   0        423.10        433.66         8.66 o                         
  11  -4   0        154.28        165.96         4.54 o                         
  12  -4   0          2.43          2.39         1.19 o                         
  13  -4   0        138.77        149.44         3.86 o                         
  14  -4   0        101.03        103.55         4.19 o                         
  15  -4   0         15.99         14.42         1.43 o                         
   1  -3   0        201.40        206.60         3.39 o                         
   2  -3   0        803.14        848.36         8.52 o                         
   3  -3   0        247.46        249.10         3.87 o                         
   4  -3   0         99.76        108.74         2.79 o                         
   5  -3   0        212.90        225.41         5.28 o                         
   6  -3   0        555.97        584.75        19.12 o                         
   7  -3   0        139.36        158.38         5.23 o                         
   8  -3   0         68.58         64.76         1.89 o                         
   9  -3   0        685.34        649.25         9.23 o                         
  10  -3   0         88.25         86.49         2.63 o                         
  11  -3   0         19.92         21.15         1.55 o                         
  12  -3   0         11.20         10.75         1.30 o                         
  13  -3   0        318.44        316.06         9.52 o                         
  14  -3   0         34.79         31.36         2.69 o                         
  15  -3   0         28.92         25.30         2.22 o                         
  16  -3   0         17.44         13.89         1.57 o                         
  17  -3   0         32.09         30.78         1.36 o                         
   3  -2   0        441.48        404.08         9.37 o                         
   4  -2   0        214.37        240.49         3.83 o                         
   5  -2   0        411.01        421.52         5.96 o                         
   6  -2   0        556.11        552.58         7.46 o                         
   7  -2   0        606.61        611.63         8.29 o                         
   8  -2   0         91.09        100.27         3.17 o                         
   9  -2   0        185.84        191.42         6.89 o                         
  10  -2   0         74.35         74.66         4.39 o                         
  11  -2   0        152.37        164.69         6.89 o                         
  12  -2   0        184.94        209.37         6.62 o                         
  13  -2   0         65.26         65.65         3.13 o                         
  14  -2   0        144.13        135.84         4.47 o                         
  15  -2   0          9.58          9.08         1.82 o                         
  16  -2   0         98.16        100.67         4.95 o                         
  17  -2   0         43.65         48.78         3.28 o                         
  18  -2   0         12.10         13.79         1.27 o                         
  19  -2   0          1.79          2.11         0.81 o                         
   1  -1   0        981.62        887.17        17.19 o                         
   2  -1   0       1492.23       1280.78        24.50 o                         
   3  -1   0       6384.83       6167.38       114.43 o                         
   4  -1   0        336.91        366.92         8.15 o                         
   5  -1   0        140.51        133.36         3.97 o                         
   6  -1   0       3248.70       3018.00        91.10 o                         
   7  -1   0        477.14        424.61         6.72 o                         
   8  -1   0       1726.42       1724.98        17.04 o                         
   9  -1   0       1125.75       1122.51        13.80 o                         
  10  -1   0        128.13        133.42         4.90 o                         
  11  -1   0          0.36          0.59         1.34 o                         
  12  -1   0        703.93        746.52        17.38 o                         
  13  -1   0        875.13        888.95        20.42 o                         
  15  -1   0         22.04         16.57         3.44 o                         
  16  -1   0        121.02        124.37         4.37 o                         
  17  -1   0         50.59         53.03         3.68 o                         
  18  -1   0         14.54         14.48         2.10 o                         
  19  -1   0         95.69         86.16        18.24 o                         
   2   0   0        536.46        495.63         9.42 o                         
   3   0   0       2613.02       2501.19        46.40 o                         
   4   0   0        570.86        539.31        21.94 o                         
   5   0   0       3625.12       3733.14        49.24 o                         
   6   0   0       1407.44       1414.06        19.13 o                         
   7   0   0        786.23        784.15        11.10 o                         
   8   0   0        618.13        612.17         8.46 o                         
   9   0   0         58.29         58.49         1.67 o                         
  10   0   0       2836.16       2872.41        33.35 o                         
  11   0   0        162.94        146.62         5.90 o                         
  12   0   0        337.12        361.12        10.74 o                         
  13   0   0        271.46        310.08        10.04 o                         
  14   0   0          8.51         11.82         2.87 o                         
  15   0   0         59.65         61.39         4.48 o                         
  16   0   0         10.61         10.97         2.28 o                         
  17   0   0          2.10         -0.07         1.53 o                         
  18   0   0        483.31        515.35        12.79 o                         
  19   0   0          7.39          4.76         1.19 o                         
   1   1   0        980.87        858.76        16.64 o                         
   2   1   0       1489.11       1340.15        14.60 o                         
   3   1   0       6409.10       5758.15        75.08 o                         
   4   1   0        339.20        362.80         5.76 o                         
   5   1   0        141.57        130.51         2.75 o                         
   6   1   0       3246.63       3084.09        58.58 o                         
   7   1   0        481.77        443.65        10.21 o                         
   8   1   0       1721.87       1788.50        35.34 o                         
   9   1   0       1137.11       1151.55        16.82 o                         
  10   1   0        128.26        127.90         3.32 o                         
  11   1   0          0.18          1.21         1.60 o                         
  12   1   0        708.35        753.86        17.73 o                         
  13   1   0        873.64        868.63        20.12 o                         
  15   1   0         22.46         20.95         2.31 o                         
  16   1   0        121.21        110.94         4.69 o                         
  17   1   0         50.79         44.25         2.66 o                         
   0   2   0       4747.37       4951.99        83.03 o                         
   1   2   0        362.13        368.09         4.26 o                         
   2   2   0        498.29        457.71         5.90 o                         
   3   2   0        437.96        413.86        21.89 o                         
   4   2   0        211.69        227.34         4.04 o                         
   5   2   0        411.11        417.03         7.28 o                         
   6   2   0        554.18        583.86        11.23 o                         
   7   2   0        606.91        628.71        10.41 o                         
   1   3   0        200.81        210.02         3.15 o                         
   2   3   0        803.30        858.16        13.04 o                         
 -11  -5   1         25.37         27.93         1.68 o                         
 -10  -5   1        170.13        175.49         5.13 o                         
  -9  -5   1         34.64         32.37         2.19 o                         
  -8  -5   1        122.80        128.35         4.59 o                         
  -7  -5   1         46.32         47.54         2.16 o                         
  -6  -5   1         14.08         17.69         1.56 o                         
  -5  -5   1        272.35        252.86         5.59 o                         
  -4  -5   1        119.66        125.57         3.71 o                         
  -3  -5   1        368.41        376.07        11.86 o                         
  -2  -5   1        651.16        633.56        13.24 o                         
  -1  -5   1        404.08        410.24         9.99 o                         
   0  -5   1        315.95        312.81        12.29 o                         
   1  -5   1        470.39        446.00         8.63 o                         
   2  -5   1        308.26        310.61         6.69 o                         
   3  -5   1        133.83        141.68         5.28 o                         
   4  -5   1         16.56         14.53         1.58 o                         
   5  -5   1          5.82          6.17         0.90 o                         
   6  -5   1         46.51         39.96         2.40 o                         
   7  -5   1        330.88        328.79         8.33 o                         
   8  -5   1        102.53         96.67         3.53 o                         
   9  -5   1         27.91         28.07         1.73 o                         
 -15  -4   1         14.31         12.11         1.43 o                         
 -14  -4   1          8.29          9.95         1.16 o                         
 -13  -4   1        342.26        338.22         6.66 o                         
 -12  -4   1        409.37        429.67        11.40 o                         
 -11  -4   1        110.49        100.59         3.54 o                         
 -10  -4   1        198.14        188.05        13.09 o                         
  -9  -4   1        598.04        572.60         9.44 o                         
  -8  -4   1          7.37          6.63         1.28 o                         
  -7  -4   1          8.58         10.30         1.38 o                         
  -6  -4   1        422.83        406.46         5.89 o                         
  -5  -4   1        243.64        233.00         4.06 o                         
  -4  -4   1        201.48        209.01         4.72 o                         
  -3  -4   1         25.86         23.06         1.92 o                         
  -2  -4   1        201.15        207.18         4.41 o                         
  -1  -4   1         16.12         19.26         1.54 o                         
   0  -4   1        224.06        230.61         4.69 o                         
   1  -4   1         10.67         13.09         1.11 o                         
   2  -4   1        140.75        128.34         2.45 o                         
   3  -4   1        250.75        245.59         4.13 o                         
   4  -4   1        266.99        280.25         5.30 o                         
   5  -4   1         87.61         81.49         2.33 o                         
   6  -4   1        121.49        121.28         2.86 o                         
   7  -4   1         30.98         32.71         1.61 o                         
   8  -4   1         83.23         81.55         3.00 o                         
   9  -4   1        469.23        445.48         9.16 o                         
  10  -4   1         23.43         28.58         2.05 o                         
  11  -4   1        212.53        232.31         5.47 o                         
  12  -4   1          4.89          7.60         1.30 o                         
  13  -4   1         86.18         82.40         3.93 o                         
  14  -4   1         22.74         26.35         2.08 o                         
  15  -4   1          0.73          0.96         0.72 o                         
 -17  -3   1         37.01         32.56         1.91 o                         
 -16  -3   1         17.91         16.83         1.78 o                         
 -15  -3   1        169.08        160.70         4.12 o                         
 -14  -3   1         26.84         33.82         2.81 o                         
 -13  -3   1        239.92        245.23        10.62 o                         
 -12  -3   1        739.37        746.92        12.77 o                         
 -11  -3   1        138.07        144.04         4.34 o                         
 -10  -3   1        191.95        188.75         5.00 o                         
  -9  -3   1          7.80          8.03         1.47 o                         
  -8  -3   1         61.94         67.95         2.74 o                         
  -7  -3   1        123.98        122.15         3.86 o                         
  -6  -3   1        251.91        226.48         5.22 o                         
  -5  -3   1        181.67        174.35         3.70 o                         
  -4  -3   1       1679.11       1649.72        19.86 o                         
  -3  -3   1        498.82        517.12         6.48 o                         
  -2  -3   1        253.22        245.83         4.49 o                         
  -1  -3   1         45.46         75.59         6.15 o                         
   0  -3   1       1328.55       1353.24        12.67 o                         
   1  -3   1        503.25        521.79         5.75 o                         
   2  -3   1        374.25        367.47         5.00 o                         
   3  -3   1         43.00         47.80         1.56 o                         
   4  -3   1         39.35         40.76         2.06 o                         
   5  -3   1        137.32        151.55         4.10 o                         
   6  -3   1        112.66        119.07         3.65 o                         
   7  -3   1        344.27        355.13         5.85 o                         
   8  -3   1        116.61        131.93         2.74 o                         
   9  -3   1          9.79          8.22         1.12 o                         
  10  -3   1         59.48         58.04         2.19 o                         
  11  -3   1        168.45        170.30         4.67 o                         
  12  -3   1        308.62        308.05         9.10 o                         
  13  -3   1         98.99        103.49         3.41 o                         
  14  -3   1         49.87         48.49         2.27 o                         
  15  -3   1         20.52         17.71         1.93 o                         
  16  -3   1         62.29         63.89         4.32 o                         
  17  -3   1         25.23         24.27         1.75 o                         
 -19  -2   1         30.45         31.37         2.68 o                         
 -18  -2   1         26.20         30.22         2.44 o                         
 -17  -2   1         19.58         17.76         2.32 o                         
 -16  -2   1         76.32         78.02         3.32 o                         
 -15  -2   1        146.59        144.32         4.48 o                         
 -14  -2   1         41.59         44.96         2.68 o                         
 -13  -2   1        201.83        216.69         5.65 o                         
 -12  -2   1        443.23        464.16         9.11 o                         
 -11  -2   1         15.85         14.93         1.70 o                         
 -10  -2   1         43.98         41.29         3.33 o                         
  -9  -2   1        262.75        233.57         5.32 o                         
  -8  -2   1        189.35        185.81         5.04 o                         
  -7  -2   1       1624.22       1618.21        16.47 o                         
  -6  -2   1       2601.94       2551.62        28.67 o                         
  -5  -2   1        495.19        512.18         8.37 o                         
  -4  -2   1        952.28        938.43        15.52 o                         
   3  -2   1       1943.61       1946.65        27.03 o                         
   4  -2   1         99.08         90.43         2.08 o                         
   5  -2   1        907.87        882.81         9.46 o                         
   6  -2   1        880.86        922.82         9.98 o                         
   7  -2   1        464.94        459.05         5.81 o                         
   8  -2   1        365.33        373.03         7.18 o                         
   9  -2   1        389.11        391.69         7.64 o                         
  10  -2   1        136.73        158.67         6.59 o                         
  11  -2   1         72.52         74.84         4.84 o                         
  12  -2   1         23.30         23.64         3.45 o                         
  13  -2   1        346.87        352.17         6.37 o                         
  14  -2   1         43.70         45.32         2.78 o                         
  15  -2   1        131.16        140.83         6.09 o                         
  16  -2   1         14.38         15.45         2.35 o                         
  17  -2   1         17.72         17.83         1.53 o                         
  18  -2   1         36.94         36.22         1.58 o                         
 -20  -1   1         78.12         76.40         2.93 o                         
 -19  -1   1         28.68         31.64         2.34 o                         
 -18  -1   1         86.35         93.73         4.56 o                         
 -17  -1   1        111.12        127.16         4.26 o                         
 -16  -1   1          6.21          7.49         2.89 o                         
 -15  -1   1        370.64        403.63        12.53 o                         
 -14  -1   1         95.04         98.86         4.74 o                         
 -13  -1   1         50.58         54.68         3.42 o                         
 -12  -1   1        168.41        183.26         6.30 o                         
 -11  -1   1        310.89        313.25         8.74 o                         
 -10  -1   1         24.85         25.97         2.17 o                         
  -9  -1   1        100.69         95.91         2.31 o                         
  -8  -1   1        848.99        890.49        10.97 o                         
  -7  -1   1       2046.87       2072.34        20.19 o                         
  -6  -1   1       1801.10       1738.08        33.80 o                         
  -5  -1   1       2766.62       2625.96        49.73 o                         
  -4  -1   1       6359.03       5874.29       109.05 o                         
  -2  -1   1       2249.01       2065.57        38.69 o                         
   1  -1   1      14479.19      13160.61       242.73 o                         
   2  -1   1       2269.04       2250.91        42.54 o                         
   3  -1   1         11.38         13.37         1.15 o                         
   4  -1   1       1258.94       1189.04        16.35 o                         
   5  -1   1        399.29        394.06         6.05 o                         
   6  -1   1       1329.45       1235.07        41.85 o                         
   7  -1   1       1376.88       1336.38        18.62 o                         
   8  -1   1        158.42        156.76         3.02 o                         
   9  -1   1        441.26        418.43        10.39 o                         
  10  -1   1        547.29        603.81        14.25 o                         
  11  -1   1       1571.17       1652.61        34.08 o                         
  12  -1   1        185.68        173.24         6.43 o                         
  14  -1   1        109.39        106.28         6.07 o                         
  15  -1   1          8.80         10.60         1.92 o                         
  16  -1   1         37.33         40.37         3.47 o                         
  17  -1   1         41.18         43.38         3.22 o                         
  18  -1   1         42.33         39.78         3.76 o                         
  19  -1   1         16.13         13.24         1.45 o                         
 -20   0   1         71.49         69.90         2.61 o                         
 -19   0   1        306.99        318.67         8.52 o                         
 -18   0   1          0.50          0.52         1.39 o                         
 -17   0   1         39.32         43.68         3.40 o                         
 -16   0   1          0.04          2.49         2.42 o                         
 -15   0   1        230.27        254.78         9.08 o                         
 -14   0   1       1013.63       1125.13        25.93 o                         
 -13   0   1        503.76        543.48        14.61 o                         
 -12   0   1         13.17         12.28         2.47 o                         
 -11   0   1         32.99         33.10         1.76 o                         
 -10   0   1        271.16        264.43         6.32 o                         
  -9   0   1       2058.94       2137.91        24.17 o                         
  -8   0   1       1094.00       1089.10        12.64 o                         
  -7   0   1       4398.30       4326.77        56.95 o                         
  -6   0   1       7896.60       7940.86       165.80 o                         
  -5   0   1       3570.54       3456.06        64.12 o                         
  -4   0   1      21950.65      19150.96       352.08 o                         
  -3   0   1       3697.44       3400.55        44.49 o                         
  -2   0   1         54.51         42.12         0.79 o                         
  -1   0   1        769.98        793.78        14.78 o                         
   0   0   1          8.08          9.32         0.38 o                         
   1   0   1       7352.19       6741.85        87.66 o                         
   2   0   1        393.30        355.81         7.05 o                         
   3   0   1         35.02         25.68         1.20 o                         
   4   0   1       4993.92       4370.29        81.28 o                         
   5   0   1        843.18        790.25        10.99 o                         
   6   0   1        618.16        667.22         9.54 o                         
   7   0   1        534.81        554.95         8.05 o                         
   8   0   1         21.70         26.67         0.89 o                         
   9   0   1        606.08        620.45        10.16 o                         
  10   0   1        170.28        180.82         4.44 o                         
  11   0   1        200.22        220.88         7.74 o                         
  12   0   1         41.33         37.69         3.40 o                         
  13   0   1        445.42        510.26        14.18 o                         
  14   0   1        140.16        151.78         6.80 o                         
  15   0   1         84.72         78.48         4.75 o                         
  16   0   1          0.32         -0.08         1.59 o                         
  17   0   1         17.91         18.02         2.29 o                         
  18   0   1          6.23          5.88         1.47 o                         
  19   0   1         74.40         63.45         2.62 o                         
 -17   1   1        111.22        103.65         4.32 o                         
 -16   1   1          6.73          7.79         1.73 o                         
 -14   1   1         95.70        100.11         4.81 o                         
 -13   1   1         49.39         49.71         3.46 o                         
 -12   1   1        168.79        188.20         6.58 o                         
 -11   1   1        314.05        324.64         9.08 o                         
 -10   1   1         25.13         22.32         2.10 o                         
  -9   1   1        100.19         93.26         2.52 o                         
  -8   1   1        858.52        887.60        18.51 o                         
  -7   1   1       2054.12       2164.46        41.90 o                         
  -6   1   1       1795.08       1847.18        35.88 o                         
  -5   1   1       2773.65       2664.60        35.79 o                         
  -4   1   1       6372.49       5870.94       109.33 o                         
  -3   1   1        901.18        695.26        89.09 o                         
  -2   1   1       2236.06       1672.67        31.98 o                         
  -1   1   1       1208.17       1076.86        25.56 o                         
   0   1   1       6750.28       6336.31        74.44 o                         
   1   1   1      14485.75      13421.83       142.64 o                         
   2   1   1       2270.07       2322.94        25.00 o                         
   3   1   1         12.13         13.24         1.34 o                         
   4   1   1       1254.60       1158.19        22.81 o                         
   5   1   1        397.54        394.78         8.91 o                         
   6   1   1       1329.61       1275.34        25.52 o                         
   7   1   1       1378.56       1322.22        26.58 o                         
   8   1   1        157.58        158.10         3.54 o                         
   9   1   1        443.75        419.83         5.89 o                         
  10   1   1        554.06        578.33        13.98 o                         
  11   1   1       1574.01       1615.09        33.57 o                         
  13   1   1        676.65        685.84        16.49 o                         
  14   1   1        109.26        104.84         4.78 o                         
  15   1   1          9.03         11.16         1.87 o                         
  16   1   1         37.45         34.48         2.50 o                         
  -8   2   1        192.76        184.71         6.20 o                         
  -7   2   1       1614.96       1704.44        34.86 o                         
  -6   2   1       2602.72       2606.35        51.21 o                         
  -5   2   1        491.90        456.29        56.06 o                         
  -4   2   1        963.95        968.57        14.66 o                         
  -3   2   1         38.62         30.34         1.17 o                         
  -2   2   1        244.50        249.03         5.87 o                         
  -1   2   1       1157.97       1242.18        16.93 o                         
   0   2   1       1409.47       1474.39        17.48 o                         
   1   2   1        893.74        991.98        13.79 o                         
   2   2   1        973.69        908.09        12.95 o                         
   3   2   1       1937.43       1958.43        21.77 o                         
   4   2   1         99.83         99.70         2.79 o                         
   5   2   1        899.10        924.63        28.33 o                         
   6   2   1        883.91        970.64        14.89 o                         
   7   2   1        467.23        471.81        12.13 o                         
  -4   3   1       1683.87       1608.71        32.94 o                         
  -3   3   1        499.04        544.42        13.05 o                         
  -2   3   1        254.34        249.90         6.21 o                         
  -1   3   1         47.31         47.03         1.92 o                         
   0   3   1       1323.79       1394.14        16.65 o                         
   1   3   1        506.18        543.11         6.41 o                         
   2   3   1        371.92        378.59         9.44 o                         
 -12  -5   2         53.92         50.09         2.09 o                         
 -11  -5   2        127.72        131.15         4.11 o                         
 -10  -5   2         66.83         66.55         3.00 o                         
  -9  -5   2        365.89        370.77         9.37 o                         
  -8  -5   2         51.66         45.95         2.10 o                         
  -7  -5   2        125.57        118.63         3.48 o                         
  -6  -5   2        114.77        118.08         3.66 o                         
  -5  -5   2        259.13        252.67         9.17 o                         
  -4  -5   2         28.56         29.47         1.99 o                         
  -3  -5   2        359.30        351.64         7.21 o                         
  -2  -5   2         63.52         64.95         2.72 o                         
  -1  -5   2         48.02         46.71         1.84 o                         
   0  -5   2        259.85        279.20         9.54 o                         
   1  -5   2        309.54        316.18        16.31 o                         
   2  -5   2          8.14          7.21         1.34 o                         
   3  -5   2        368.11        364.79         7.37 o                         
   4  -5   2         17.37         17.97         1.65 o                         
   5  -5   2         73.20         76.62         4.09 o                         
   6  -5   2         76.47         74.31         3.23 o                         
   7  -5   2         74.67         59.52         2.94 o                         
   8  -5   2         36.69         33.23         2.12 o                         
   9  -5   2         17.88         14.20         1.38 o                         
 -15  -4   2        138.10        128.36         4.93 o                         
 -14  -4   2        154.90        147.45         3.70 o                         
 -13  -4   2         77.94         87.23         2.99 o                         
 -12  -4   2         93.61         91.79         5.63 o                         
 -11  -4   2         47.88         45.97         4.67 o                         
 -10  -4   2         54.25         60.09         3.06 o                         
  -9  -4   2        237.58        217.70         5.64 o                         
  -8  -4   2        711.17        672.02        16.16 o                         
  -7  -4   2         42.15         36.21         1.94 o                         
  -6  -4   2        343.41        343.71         6.08 o                         
  -5  -4   2        953.60        977.15        16.35 o                         
  -4  -4   2         45.11         41.11         1.98 o                         
  -3  -4   2        116.72        115.35         3.21 o                         
  -2  -4   2        109.22         98.28         2.94 o                         
  -1  -4   2        219.26        217.97         5.81 o                         
   0  -4   2        121.80        132.34         3.42 o                         
   1  -4   2         21.38         20.25         1.27 o                         
   2  -4   2        189.34        193.07         3.14 o                         
   3  -4   2         62.35         59.23         1.70 o                         
   4  -4   2        113.28        107.75         2.62 o                         
   5  -4   2        229.31        229.09         4.06 o                         
   6  -4   2         89.54         95.09         2.52 o                         
   7  -4   2         69.00         67.86         4.45 o                         
   8  -4   2        349.19        325.92         8.07 o                         
   9  -4   2         65.15         63.51         2.35 o                         
  10  -4   2          2.98          3.28         1.02 o                         
  11  -4   2         80.25         77.14         5.22 o                         
  12  -4   2        261.57        301.51         8.96 o                         
  13  -4   2        112.37        109.66         4.44 o                         
  14  -4   2         22.15         21.88         1.73 o                         
 -17  -3   2         33.94         29.33         2.85 o                         
 -16  -3   2        123.76        116.52         8.78 o                         
 -15  -3   2          6.87          7.06         1.24 o                         
 -14  -3   2          6.46          6.31         1.13 o                         
 -13  -3   2         23.08         27.64         2.01 o                         
 -12  -3   2        247.78        249.47         8.49 o                         
 -11  -3   2        215.53        220.90         7.74 o                         
 -10  -3   2        150.80        147.85         3.56 o                         
  -9  -3   2        237.62        231.74         5.46 o                         
  -8  -3   2        601.96        619.90        16.55 o                         
  -7  -3   2         20.12         22.85         2.70 o                         
  -6  -3   2         27.83         25.64         2.65 o                         
  -5  -3   2        471.96        459.57         7.03 o                         
  -4  -3   2        650.08        655.98         9.17 o                         
  -3  -3   2         73.52         67.55         2.18 o                         
  -2  -3   2       1819.04       1861.41        22.17 o                         
  -1  -3   2         34.99         51.55         1.86 o                         
   0  -3   2        709.82        734.91        10.68 o                         
   1  -3   2        386.51        399.70         5.49 o                         
   2  -3   2        713.17        711.94         9.93 o                         
   3  -3   2         14.28         10.39         1.04 o                         
   4  -3   2        252.57        248.17         4.50 o                         
   5  -3   2        262.01        289.65         6.09 o                         
   6  -3   2         22.93         21.87         1.69 o                         
   7  -3   2         94.92         89.55         2.51 o                         
   8  -3   2        235.48        219.72         6.74 o                         
   9  -3   2        178.00        161.60         4.43 o                         
  10  -3   2        164.74        161.60         5.99 o                         
  11  -3   2        153.01        144.87         5.91 o                         
  12  -3   2        147.64        144.07         4.14 o                         
  13  -3   2        137.99        132.58         9.05 o                         
  14  -3   2         10.74          7.30         1.62 o                         
  15  -3   2         59.52         62.51         3.83 o                         
  16  -3   2         11.05         10.15         0.95 o                         
 -19  -2   2         30.84         27.83         2.06 o                         
 -18  -2   2         13.92         15.42         2.03 o                         
 -17  -2   2         39.95         44.56         2.48 o                         
 -16  -2   2         82.14         79.11         5.07 o                         
 -15  -2   2        446.32        481.17        10.73 o                         
 -14  -2   2        485.67        479.83         9.49 o                         
 -13  -2   2        343.97        362.78         9.40 o                         
 -12  -2   2        760.82        774.37        13.24 o                         
 -11  -2   2        159.44        167.83         5.38 o                         
 -10  -2   2        586.51        611.61         8.70 o                         
  -9  -2   2        179.39        181.37         3.67 o                         
  -8  -2   2        468.14        470.57        10.85 o                         
  -7  -2   2        118.96        121.79         2.28 o                         
  -6  -2   2       1091.73       1045.26         9.82 o                         
  -5  -2   2       1352.64       1420.90        19.85 o                         
  -4  -2   2        480.30        461.94         7.50 o                         
   3  -2   2        267.42        257.02         4.94 o                         
   4  -2   2        245.57        268.56         4.22 o                         
   5  -2   2        351.00        388.46         5.82 o                         
   6  -2   2        880.02        900.02         9.86 o                         
   7  -2   2        801.56        781.02        12.52 o                         
   8  -2   2        283.72        304.29         6.30 o                         
   9  -2   2        779.67        838.74        13.79 o                         
  10  -2   2        370.42        354.89         7.44 o                         
  11  -2   2         62.38         61.33         3.05 o                         
  12  -2   2         86.69         87.26         3.69 o                         
  13  -2   2         48.86         47.60         3.84 o                         
  14  -2   2        430.16        459.36        13.02 o                         
  15  -2   2         62.29         69.17         4.20 o                         
  16  -2   2          2.40          3.74         1.24 o                         
  17  -2   2         17.78         19.63         1.42 o                         
  18  -2   2         35.30         37.18         2.03 o                         
 -20  -1   2        102.00        103.75         3.80 o                         
 -19  -1   2         58.70         57.79         3.34 o                         
 -18  -1   2        115.31        128.06         5.75 o                         
 -17  -1   2         46.00         46.65         4.25 o                         
 -16  -1   2        190.68        203.60         8.27 o                         
 -15  -1   2         51.37         59.49         4.82 o                         
 -14  -1   2        423.76        441.89        11.72 o                         
 -13  -1   2        336.91        334.76         9.50 o                         
 -12  -1   2        234.33        221.52         7.02 o                         
 -11  -1   2        312.63        311.46         8.60 o                         
 -10  -1   2        210.38        215.48         6.46 o                         
  -9  -1   2        876.36        908.16        11.30 o                         
  -8  -1   2       6478.07       6687.20        62.75 o                         
  -7  -1   2        695.93        647.40        14.28 o                         
  -5  -1   2        203.54        193.17         4.77 o                         
  -4  -1   2       1182.93       1163.76        22.39 o                         
  -3  -1   2       3575.00       3279.93        61.00 o                         
  -2  -1   2       3391.10       3305.71        43.59 o                         
  -1  -1   2       1902.46       1770.58        33.72 o                         
   0  -1   2        507.88        485.26         9.91 o                         
   1  -1   2       7485.92       6863.00       155.75 o                         
   2  -1   2       2238.66       2089.27        34.69 o                         
   3  -1   2       3449.36       3411.11        45.17 o                         
   4  -1   2       3469.81       3564.77        47.46 o                         
   5  -1   2        487.05        538.48         8.16 o                         
   6  -1   2         11.29         12.87         0.67 o                         
   7  -1   2        559.48        553.19         9.83 o                         
   8  -1   2        833.37        850.48        13.52 o                         
   9  -1   2        409.02        390.30        14.58 o                         
  10  -1   2        515.68        532.59        13.05 o                         
  11  -1   2        219.92        222.93         7.32 o                         
  15  -1   2         40.21         39.84         3.51 o                         
  16  -1   2        214.57        236.42         8.14 o                         
  17  -1   2         48.95         48.90         4.33 o                         
  18  -1   2          8.71          7.86         1.48 o                         
  19  -1   2          0.24         -0.14         0.71 o                         
 -20   0   2         30.14         29.70         1.88 o                         
 -19   0   2        121.84        128.37         4.84 o                         
 -18   0   2         21.00         25.73         2.63 o                         
 -17   0   2         51.24         49.61         3.97 o                         
 -16   0   2         59.98         63.68         4.73 o                         
 -15   0   2         90.70         82.45         5.16 o                         
 -14   0   2        684.57        718.59        18.15 o                         
 -13   0   2        183.18        212.11         7.78 o                         
 -12   0   2        260.57        252.95         8.32 o                         
 -11   0   2       3186.49       3122.92        53.12 o                         
 -10   0   2        327.33        298.33         5.55 o                         
  -9   0   2         18.69         24.08         1.07 o                         
  -8   0   2        120.31        103.97         3.67 o                         
  -7   0   2       1201.50       1201.70        16.60 o                         
  -6   0   2        300.99        298.36         6.28 o                         
  -5   0   2        212.69        195.99         3.12 o                         
  -4   0   2       5312.29       5203.94        67.95 o                         
  -3   0   2       3098.24       2935.14        54.46 o                         
  -2   0   2        716.36        665.09        12.74 o                         
  -1   0   2        694.67        681.39        12.88 o                         
   0   0   2        191.10        195.11         2.84 o                         
   1   0   2        333.15        315.72         4.44 o                         
   2   0   2       1961.11       2010.07        37.49 o                         
   3   0   2       2767.74       2740.85        51.15 o                         
   4   0   2        525.56        475.30         9.78 o                         
   5   0   2        939.63        945.99        18.73 o                         
   6   0   2          2.83          3.27         1.02 o                         
   7   0   2       2202.77       2196.16        21.20 o                         
   8   0   2         46.74         37.36         1.10 o                         
   9   0   2         62.44         62.29         3.65 o                         
  10   0   2        246.60        261.53         8.30 o                         
  11   0   2        108.64        105.82         5.17 o                         
  12   0   2       1648.02       1753.24        37.53 o                         
  13   0   2        151.67        147.21         4.60 o                         
  14   0   2        841.16        852.84        20.51 o                         
  15   0   2        360.63        373.78        11.13 o                         
  16   0   2        125.08        132.64         5.74 o                         
  17   0   2          0.15         -0.42         1.36 o                         
  18   0   2          2.57          3.15         1.17 o                         
 -17   1   2         46.68         43.25         2.89 o                         
 -15   1   2         50.32         47.89         3.43 o                         
 -14   1   2        421.70        430.10        11.72 o                         
 -13   1   2        337.00        349.22         9.99 o                         
 -12   1   2        229.84        217.61         7.10 o                         
 -11   1   2        313.81        317.37         8.79 o                         
 -10   1   2        210.28        207.72         4.28 o                         
  -9   1   2        884.70        912.41        13.52 o                         
  -8   1   2       6476.93       6628.11       123.85 o                         
  -7   1   2        693.45        696.60        14.76 o                         
  -6   1   2       1510.19       1569.09        30.66 o                         
  -5   1   2        202.63        182.18        13.11 o                         
  -4   1   2       1187.34       1130.52        78.47 o                         
  -3   1   2       3561.67       3269.42        61.20 o                         
  -2   1   2       3394.01       3318.88        62.00 o                         
  -1   1   2       1902.06       1789.11        23.61 o                         
   0   1   2        498.88        502.66         6.85 o                         
   1   1   2       7506.97       6802.77        86.56 o                         
   3   1   2       3436.34       3523.68        66.26 o                         
   4   1   2       3476.56       3481.32        65.54 o                         
   5   1   2        489.54        539.13        11.62 o                         
   7   1   2        558.39        571.90         8.84 o                         
   8   1   2        828.08        850.51        10.43 o                         
   9   1   2        409.56        420.07        10.81 o                         
  11   1   2        218.37        214.38         6.95 o                         
  12   1   2       1022.98        986.78        22.06 o                         
  13   1   2          8.79          8.30         1.69 o                         
  14   1   2         14.14         13.56         2.02 o                         
  15   1   2         40.27         41.52         2.83 o                         
  16   1   2        214.55        195.86         6.10 o                         
  -8   2   2        466.87        455.75        11.47 o                         
  -7   2   2        120.04        126.44         4.70 o                         
  -6   2   2       1098.36       1100.39        31.38 o                         
  -5   2   2       1345.74       1464.76        16.71 o                         
  -4   2   2        482.25        429.70        37.74 o                         
  -3   2   2        864.22        904.84        36.31 o                         
  -2   2   2        374.64        393.13         6.10 o                         
  -1   2   2        474.38        495.89         6.92 o                         
   0   2   2         44.81         46.31         1.15 o                         
   1   2   2         30.43         40.53         0.94 o                         
   2   2   2        629.76        644.74         8.51 o                         
   3   2   2        269.44        261.82        11.18 o                         
   4   2   2        243.59        283.48         7.77 o                         
   5   2   2        350.30        404.67         8.21 o                         
   6   2   2        880.98        930.37        14.50 o                         
  -4   3   2        649.89        664.82        15.62 o                         
  -3   3   2         74.81         68.58         2.33 o                         
  -2   3   2       1821.76       1879.77        19.01 o                         
  -1   3   2         36.19         41.86         1.57 o                         
   0   3   2        713.51        773.09         8.67 o                         
   1   3   2        385.35        411.45         5.81 o                         
   2   3   2        709.71        733.30        16.43 o                         
  -3  -6   3         14.78         12.25         1.17 o                         
  -2  -6   3         83.88         83.77         2.89 o                         
 -12  -5   3          1.04          1.45         0.85 o                         
 -11  -5   3          5.86          5.36         1.16 o                         
 -10  -5   3        100.94        106.11         3.99 o                         
  -9  -5   3         32.91         39.74         2.56 o                         
  -8  -5   3         82.49         85.30         2.90 o                         
  -7  -5   3         74.28         73.33         2.78 o                         
  -6  -5   3        106.60        106.50         3.45 o                         
  -5  -5   3          7.62          7.13         1.38 o                         
  -4  -5   3        649.36        642.32        11.26 o                         
  -3  -5   3         24.66         26.16         1.92 o                         
  -2  -5   3        186.54        184.27         4.83 o                         
  -1  -5   3        192.43        197.47         5.03 o                         
   0  -5   3        199.78        209.46        13.19 o                         
   1  -5   3          9.36         10.64         1.95 o                         
   2  -5   3         21.67         23.06         1.75 o                         
   3  -5   3        309.57        317.88         9.92 o                         
   4  -5   3        296.82        309.13         9.56 o                         
   5  -5   3         28.59         26.70         2.66 o                         
   6  -5   3        297.01        272.00        14.73 o                         
   7  -5   3         13.63         10.83         1.54 o                         
   8  -5   3         40.54         37.31         2.22 o                         
   9  -5   3        153.32        133.35         4.10 o                         
 -15  -4   3         18.53         16.87         1.77 o                         
 -14  -4   3         10.09          9.14         1.79 o                         
 -13  -4   3        101.59        105.06         3.56 o                         
 -12  -4   3         94.37        101.84         4.15 o                         
 -11  -4   3        336.05        305.43        25.00 o                         
 -10  -4   3         29.25         25.92         4.03 o                         
  -9  -4   3       1462.61       1393.53        31.34 o                         
  -8  -4   3        239.98        232.23        15.59 o                         
  -7  -4   3        572.81        553.43        29.78 o                         
  -6  -4   3          4.35          5.20         1.70 o                         
  -5  -4   3        205.14        196.97         5.54 o                         
  -4  -4   3        134.90        128.26         4.36 o                         
  -3  -4   3        123.08        128.20         4.37 o                         
  -2  -4   3        304.52        285.43         5.38 o                         
  -1  -4   3        761.79        760.65        10.83 o                         
   0  -4   3        714.32        688.45         8.52 o                         
   1  -4   3        608.82        560.76         7.35 o                         
   2  -4   3        309.24        268.98         4.51 o                         
   3  -4   3        360.11        375.32         4.90 o                         
   4  -4   3        509.33        528.26         6.31 o                         
   5  -4   3         30.04         28.23         1.30 o                         
   6  -4   3         18.93         19.25         1.52 o                         
   7  -4   3        422.10        406.71         6.88 o                         
   8  -4   3        399.68        394.47         8.53 o                         
   9  -4   3        286.31        274.28         6.02 o                         
  10  -4   3         21.14         26.41         1.51 o                         
  11  -4   3         44.90         47.40         3.37 o                         
  12  -4   3        341.58        343.71         9.48 o                         
  13  -4   3         43.76         41.84         2.51 o                         
  14  -4   3         42.70         43.10         2.06 o                         
 -18  -3   3         54.12         49.99        10.05 o                         
 -17  -3   3         20.09         16.33         1.65 o                         
 -16  -3   3        143.99        134.35         6.64 o                         
 -15  -3   3         40.58         42.64         1.79 o                         
 -14  -3   3         40.63         39.69         2.39 o                         
 -13  -3   3        301.23        293.86         6.62 o                         
 -12  -3   3        606.19        618.43        15.80 o                         
 -11  -3   3        115.19        114.07         3.87 o                         
 -10  -3   3        122.82        117.52         4.52 o                         
  -9  -3   3        184.83        209.63         4.32 o                         
  -8  -3   3        105.77        100.34         2.78 o                         
  -7  -3   3        310.38        310.02         9.59 o                         
  -6  -3   3         83.03         75.35         4.28 o                         
  -5  -3   3          7.40         13.73         2.32 o                         
  -4  -3   3        654.96        669.09        12.09 o                         
  -3  -3   3        172.21        186.05         4.88 o                         
  -2  -3   3         51.94         59.14         1.67 o                         
  -1  -3   3        189.73        178.62         3.11 o                         
   0  -3   3        115.46        109.15         2.34 o                         
   1  -3   3        855.42        893.10         9.91 o                         
   2  -3   3        325.79        343.95         4.78 o                         
   3  -3   3        229.55        237.40         4.93 o                         
   4  -3   3         75.43         76.31         2.55 o                         
   5  -3   3        170.25        176.65         3.72 o                         
   6  -3   3        295.96        287.62         4.39 o                         
   7  -3   3        178.46        162.59         4.22 o                         
   8  -3   3         68.37         65.59         2.66 o                         
   9  -3   3         48.28         47.62         2.37 o                         
  10  -3   3        240.74        226.27         5.48 o                         
  11  -3   3         99.59         96.04         3.38 o                         
  12  -3   3          2.47          2.97         1.22 o                         
  13  -3   3         24.02         24.05         1.88 o                         
  14  -3   3          4.76          4.85         1.13 o                         
  15  -3   3         33.46         37.14         1.69 o                         
  16  -3   3          7.66          6.28         1.09 o                         
 -20  -2   3         51.98         45.39         3.03 o                         
 -19  -2   3         16.26         17.69         1.87 o                         
 -18  -2   3          3.02          2.88         1.27 o                         
 -17  -2   3         22.51         24.35         3.09 o                         
 -16  -2   3         99.90         90.11         3.93 o                         
 -15  -2   3        113.40         94.53         5.84 o                         
 -14  -2   3         44.07         47.58         2.67 o                         
 -13  -2   3        238.76        233.24         5.83 o                         
 -12  -2   3        499.85        495.65         9.79 o                         
 -11  -2   3        427.66        443.97         8.55 o                         
 -10  -2   3          1.67          1.88         0.95 o                         
  -9  -2   3        528.36        543.53         7.65 o                         
  -8  -2   3        638.72        667.11         6.90 o                         
  -7  -2   3        258.85        241.34         3.47 o                         
  -6  -2   3         66.27         67.35         1.53 o                         
  -5  -2   3       1117.91       1092.14        15.85 o                         
  -4  -2   3        675.33        679.13        10.90 o                         
  -3  -2   3        344.43        310.04         8.27 o                         
   3  -2   3        154.35        155.44         2.85 o                         
   4  -2   3        499.65        517.41         5.38 o                         
   5  -2   3        558.96        583.27         8.62 o                         
   6  -2   3        748.34        718.98         9.43 o                         
   7  -2   3        362.53        338.86         5.45 o                         
   8  -2   3        107.50        104.76         2.73 o                         
   9  -2   3        299.69        329.26         5.69 o                         
  10  -2   3         18.47         19.41         1.53 o                         
  11  -2   3         36.39         37.18         2.34 o                         
  12  -2   3         64.87         71.21         4.51 o                         
  13  -2   3         57.14         54.99         4.04 o                         
  14  -2   3         54.10         59.68         3.94 o                         
  15  -2   3         27.58         30.25         2.02 o                         
  16  -2   3         59.91         59.34         2.37 o                         
  17  -2   3          0.09         -0.06         0.70 o                         
 -20  -1   3         65.23         72.78         3.30 o                         
 -19  -1   3         31.69         37.92         2.86 o                         
 -18  -1   3          6.05          2.84         2.28 o                         
 -17  -1   3         55.71         51.51         4.39 o                         
 -16  -1   3         44.01         40.19         4.40 o                         
 -15  -1   3        275.82        287.93         6.64 o                         
 -14  -1   3        168.40        150.14         5.69 o                         
 -13  -1   3        103.90        102.38         4.47 o                         
 -12  -1   3        504.67        521.75        12.78 o                         
 -11  -1   3        188.65        195.54         6.22 o                         
 -10  -1   3        570.50        547.55        17.01 o                         
  -9  -1   3         43.31         44.44         1.37 o                         
  -8  -1   3         94.55         91.77         2.09 o                         
  -6  -1   3       1170.76       1169.43        23.78 o                         
  -5  -1   3        681.37        765.98        16.12 o                         
  -4  -1   3        366.28        316.62        31.59 o                         
  -3  -1   3        693.57        696.60        13.37 o                         
  -2  -1   3      11356.25       9833.04       469.17 o                         
  -1  -1   3        982.20        981.39        19.25 o                         
   0  -1   3        351.15        385.63         8.20 o                         
   1  -1   3       1111.03       1130.79        21.79 o                         
   2  -1   3        502.83        544.95         7.82 o                         
   3  -1   3       1253.47       1220.78        23.69 o                         
   4  -1   3       1170.31       1070.05       173.11 o                         
   5  -1   3        547.62        526.91        10.25 o                         
   6  -1   3         42.38         39.85         1.25 o                         
   7  -1   3        449.34        425.58         7.94 o                         
   8  -1   3        225.11        236.62         7.57 o                         
  14  -1   3        205.60        195.26         7.58 o                         
  15  -1   3        202.87        209.13         7.70 o                         
  16  -1   3        185.33        182.97         7.96 o                         
  17  -1   3          0.36          0.44         1.25 o                         
  18  -1   3         10.30         10.75         1.36 o                         
 -20   0   3         45.00         50.00         2.64 o                         
 -19   0   3         17.97         15.31         2.03 o                         
 -18   0   3        220.53        238.03         8.27 o                         
 -17   0   3        130.04        134.95         6.30 o                         
 -16   0   3        677.71        749.03        18.86 o                         
 -15   0   3        127.04        132.57         6.39 o                         
 -14   0   3        127.48        136.04         6.24 o                         
 -13   0   3        164.45        166.64         6.61 o                         
 -12   0   3        400.72        420.91         9.77 o                         
 -11   0   3         12.73         11.35         1.17 o                         
 -10   0   3        895.01        830.13        10.33 o                         
  -9   0   3        418.53        418.66         6.54 o                         
  -8   0   3         20.13         29.87         1.94 o                         
  -7   0   3       3455.25       3564.86        66.86 o                         
  -6   0   3       3546.10       3648.47        68.20 o                         
  -5   0   3       1151.94       1090.09        21.04 o                         
  -4   0   3         99.78        102.74         2.69 o                         
  -3   0   3       3473.27       3339.28        43.77 o                         
  -2   0   3       1269.74       1211.76        16.14 o                         
  -1   0   3        214.20        192.69        27.96 o                         
   0   0   3       3128.06       3098.86        40.67 o                         
   1   0   3       1742.15       1687.33        22.35 o                         
   2   0   3      13103.77      10922.11       201.55 o                         
   3   0   3       1598.84       1429.24        27.51 o                         
   4   0   3       1090.08       1033.49        20.55 o                         
   5   0   3        527.27        487.35        10.79 o                         
   6   0   3        459.84        462.09         8.94 o                         
   7   0   3         34.00         33.66         1.11 o                         
   8   0   3        107.40         98.60         2.97 o                         
   9   0   3         27.02         32.69         2.98 o                         
  10   0   3         35.83         34.55         3.17 o                         
  11   0   3         13.20         15.30         1.76 o                         
  12   0   3       1015.39       1040.87        23.87 o                         
  13   0   3       1533.47       1522.30        32.97 o                         
  14   0   3        220.30        225.31         8.10 o                         
  15   0   3          5.99          5.55         1.98 o                         
  16   0   3          2.67          2.48         1.64 o                         
  17   0   3         15.60         19.30         1.97 o                         
  18   0   3         86.77         74.51         2.93 o                         
 -18   1   3          5.79          3.49         1.30 o                         
 -16   1   3         44.68         40.63         3.14 o                         
 -15   1   3        278.35        287.55         8.88 o                         
 -14   1   3        166.33        158.72         6.14 o                         
 -13   1   3        103.99         94.56         4.55 o                         
 -12   1   3        503.89        504.96        12.66 o                         
 -11   1   3        190.06        191.48         6.17 o                         
 -10   1   3        567.17        545.80         8.83 o                         
  -9   1   3         42.15         40.47         1.61 o                         
  -8   1   3         95.42         84.68         3.19 o                         
  -7   1   3       2113.11       2082.55        71.35 o                         
  -6   1   3       1176.35       1105.37        44.34 o                         
  -5   1   3        680.71        691.24        14.32 o                         
  -4   1   3        367.87        344.95         7.80 o                         
  -3   1   3        691.39        730.40        14.52 o                         
  -2   1   3      11318.88      10358.79       178.29 o                         
  -1   1   3        980.73        960.16        14.83 o                         
   0   1   3        347.06        372.16         5.80 o                         
   1   1   3       1107.42       1108.03        21.35 o                         
   3   1   3       1247.23       1222.30        24.08 o                         
   4   1   3       1165.02       1158.94        22.96 o                         
   5   1   3        555.45        557.46        12.02 o                         
   6   1   3         41.50         43.12         1.77 o                         
   7   1   3        449.16        436.51         6.66 o                         
   8   1   3        224.19        228.83         4.69 o                         
   9   1   3         60.97         63.39         3.25 o                         
  10   1   3        404.32        382.02        10.19 o                         
  11   1   3         84.46         97.97         4.42 o                         
  12   1   3        676.49        651.26        15.78 o                         
  13   1   3        137.01        141.71         5.63 o                         
  14   1   3        205.65        199.18         6.71 o                         
  15   1   3        203.87        186.06         6.10 o                         
  -8   2   3        632.80        632.85        14.70 o                         
  -7   2   3        254.94        238.59         6.96 o                         
  -6   2   3         67.31         69.40         2.23 o                         
  -5   2   3       1123.03       1131.61        23.13 o                         
  -4   2   3        674.93        659.23        10.15 o                         
  -3   2   3        343.99        305.44        20.16 o                         
  -2   2   3       1134.30       1083.17        14.34 o                         
  -1   2   3        327.46        329.40         5.20 o                         
   0   2   3        525.92        548.85        11.65 o                         
   1   2   3        378.12        394.95         5.69 o                         
   2   2   3       1297.01       1411.04        15.93 o                         
   3   2   3        153.40        171.28         5.67 o                         
   4   2   3        496.65        532.65        12.57 o                         
   5   2   3        561.19        589.23        13.69 o                         
   6   2   3        746.65        725.47        11.92 o                         
  -3   3   3        172.51        177.62         5.00 o                         
  -2   3   3         52.70         58.86         1.57 o                         
  -1   3   3        188.81        182.49         2.78 o                         
   0   3   3        117.64        118.99         2.55 o                         
   1   3   3        858.01        920.15        19.44 o                         
  -3  -6   4        141.21        132.09         3.90 o                         
  -2  -6   4         86.38         81.05         2.86 o                         
 -12  -5   4         67.98         67.29         2.66 o                         
 -11  -5   4         19.73         21.83         1.77 o                         
 -10  -5   4         48.16         53.32         2.82 o                         
  -9  -5   4         97.12         95.86         2.98 o                         
  -8  -5   4        172.02        167.01         4.71 o                         
  -7  -5   4         88.70         87.92         3.10 o                         
  -6  -5   4         25.48         20.35         1.73 o                         
  -5  -5   4        468.73        481.40         9.13 o                         
  -4  -5   4         61.75         64.37         2.80 o                         
  -3  -5   4        342.84        336.80         7.19 o                         
  -2  -5   4        301.89        320.12        10.68 o                         
  -1  -5   4          6.59         10.00         1.57 o                         
   0  -5   4        710.66        714.27        13.15 o                         
   1  -5   4        157.43        152.01         7.15 o                         
   2  -5   4        422.55        439.05        12.59 o                         
   3  -5   4        104.23        117.98         5.61 o                         
   4  -5   4         20.63         23.75         2.78 o                         
   5  -5   4         74.32         72.40         4.05 o                         
   6  -5   4        134.45        127.27         5.06 o                         
   7  -5   4          7.39          8.80         1.50 o                         
 -16  -4   4         11.67         10.55         0.86 o                         
 -15  -4   4         63.03         51.66         2.79 o                         
 -14  -4   4         82.65         76.25         3.81 o                         
 -13  -4   4        151.44        140.34         5.62 o                         
 -12  -4   4         11.11         10.33         1.46 o                         
 -11  -4   4        305.40        310.73         6.72 o                         
 -10  -4   4        349.43        357.30         7.95 o                         
  -9  -4   4        153.14        155.44         6.81 o                         
  -8  -4   4        290.47        274.52         9.46 o                         
  -7  -4   4        167.80        166.95         7.11 o                         
  -6  -4   4        314.97        304.18        10.16 o                         
  -5  -4   4        162.17        171.51         5.20 o                         
  -4  -4   4        131.62        141.27         4.69 o                         
  -3  -4   4        237.49        232.22         6.22 o                         
  -2  -4   4         32.09         30.19         2.47 o                         
  -1  -4   4        360.27        361.41         6.30 o                         
   0  -4   4       1425.12       1399.97        15.26 o                         
   1  -4   4        142.85        135.44         2.97 o                         
   2  -4   4        334.45        342.06         5.28 o                         
   3  -4   4        110.82        116.10         2.82 o                         
   4  -4   4        196.93        209.31         3.38 o                         
   5  -4   4         97.72        100.42         2.54 o                         
   6  -4   4        317.41        304.02         5.60 o                         
   7  -4   4        260.34        243.40         4.86 o                         
   8  -4   4         32.84         31.34         1.71 o                         
   9  -4   4         60.60         62.90         2.23 o                         
  10  -4   4         49.77         45.17         2.71 o                         
  11  -4   4         83.32         74.65         7.52 o                         
  12  -4   4         32.51         37.44         2.63 o                         
  13  -4   4        208.06        219.00         6.06 o                         
 -18  -3   4         17.37         12.26         1.25 o                         
 -17  -3   4         98.26         87.02         2.90 o                         
 -16  -3   4         92.46         93.57         2.70 o                         
 -15  -3   4        138.09        144.54         6.22 o                         
 -14  -3   4        215.47        221.25         5.43 o                         
 -13  -3   4        143.78        136.83         4.22 o                         
 -12  -3   4         64.86         68.91         3.08 o                         
 -11  -3   4        223.77        228.93         5.65 o                         
 -10  -3   4        348.59        324.06         6.96 o                         
  -9  -3   4         72.84         72.28         2.92 o                         
  -8  -3   4        794.62        762.93        17.31 o                         
  -7  -3   4        132.35        119.06         6.60 o                         
  -6  -3   4         32.84         33.97         1.65 o                         
  -5  -3   4         66.31         77.11         4.39 o                         
  -4  -3   4         90.10         98.79         4.94 o                         
  -3  -3   4         39.24         36.41         3.20 o                         
  -2  -3   4         99.36         93.50         2.59 o                         
  -1  -3   4         78.36         68.63         1.83 o                         
   0  -3   4        361.71        352.06         5.65 o                         
   1  -3   4         35.02         42.12         1.74 o                         
   2  -3   4        567.05        553.07        10.22 o                         
   3  -3   4        791.55        774.02        10.61 o                         
   4  -3   4        120.21        119.80         3.37 o                         
   5  -3   4         85.39         77.87         2.39 o                         
   6  -3   4        108.47        103.58         2.76 o                         
   7  -3   4        502.93        474.78         7.42 o                         
   8  -3   4        162.92        156.17         3.70 o                         
   9  -3   4         63.08         56.32         2.58 o                         
  10  -3   4        227.96        241.89         5.65 o                         
  11  -3   4         73.12         73.82         2.89 o                         
  12  -3   4         54.88         53.34         2.69 o                         
  13  -3   4          1.45          1.31         1.10 o                         
  14  -3   4        221.04        228.72        15.34 o                         
  15  -3   4         39.65         35.77         4.62 o                         
 -20  -2   4         17.47         18.15         1.56 o                         
 -19  -2   4         59.38         68.60         3.39 o                         
 -18  -2   4         17.59         19.83         1.80 o                         
 -17  -2   4        121.80        142.68         6.36 o                         
 -16  -2   4         82.82         80.12         3.22 o                         
 -15  -2   4        344.52        325.89         7.25 o                         
 -14  -2   4        126.25        135.70         4.89 o                         
 -13  -2   4        521.80        526.58         9.95 o                         
 -12  -2   4         17.86         19.10         1.87 o                         
 -11  -2   4         14.66         16.36         1.34 o                         
 -10  -2   4        719.15        705.79         8.41 o                         
  -9  -2   4        558.38        539.84         6.72 o                         
  -8  -2   4        506.18        542.26         6.60 o                         
  -7  -2   4         32.37         28.95         0.99 o                         
  -6  -2   4          8.36          7.54         0.68 o                         
  -5  -2   4        208.05        183.64         4.45 o                         
  -4  -2   4        485.12        489.00        11.96 o                         
  -3  -2   4       1197.07       1195.42        26.80 o                         
  -2  -2   4        398.34        392.18        10.14 o                         
   0  -2   4       1519.06       1541.25        31.04 o                         
   1  -2   4          0.81          1.06         1.15 o                         
   2  -2   4        495.01        486.99        12.92 o                         
   3  -2   4         76.53         73.44         1.76 o                         
   4  -2   4        739.35        753.79         8.33 o                         
   5  -2   4        350.95        363.87         6.61 o                         
   6  -2   4        489.47        485.24        11.90 o                         
   7  -2   4        185.54        182.40         5.48 o                         
   8  -2   4        230.86        227.06         5.28 o                         
   9  -2   4         57.17         65.55         2.78 o                         
  10  -2   4        236.90        249.10         5.93 o                         
  11  -2   4         28.52         33.81         3.38 o                         
  12  -2   4        165.60        172.29         7.12 o                         
  13  -2   4          5.52          4.52         2.02 o                         
  14  -2   4         43.91         47.58         2.52 o                         
  15  -2   4         75.70         83.00         2.95 o                         
  16  -2   4        113.14        116.22         7.59 o                         
  17  -2   4         44.33         47.24         2.28 o                         
 -21  -1   4        182.30        186.84         5.12 o                         
 -20  -1   4         15.23         16.97         1.90 o                         
 -19  -1   4         10.33         11.78         2.38 o                         
 -18  -1   4          9.40          7.36         2.60 o                         
 -17  -1   4          3.71          1.93         2.68 o                         
 -16  -1   4        369.71        379.37        11.95 o                         
 -15  -1   4        597.21        558.16        21.28 o                         
 -14  -1   4        278.56        254.42         7.78 o                         
 -13  -1   4       1071.36       1084.61        23.43 o                         
 -12  -1   4        228.31        236.80         7.15 o                         
 -11  -1   4        813.86        809.54        12.96 o                         
 -10  -1   4        412.25        401.16         8.69 o                         
  -9  -1   4       1037.46       1091.18        13.16 o                         
  -8  -1   4        869.80        936.31        11.53 o                         
  -7  -1   4       1619.27       1581.45        37.08 o                         
  -6  -1   4        272.01        260.08         5.34 o                         
  -5  -1   4        176.89        154.58         3.67 o                         
  -4  -1   4       1223.96       1327.89        26.06 o                         
  -3  -1   4       3309.29       3056.53        93.99 o                         
  -2  -1   4       3877.52       4035.91        75.70 o                         
  -1  -1   4       1822.35       1801.90        34.43 o                         
   0  -1   4       2553.17       2603.65        49.06 o                         
   1  -1   4        852.67        837.02        37.18 o                         
   2  -1   4       1083.74       1035.84        28.35 o                         
   3  -1   4        714.64        751.01        10.61 o                         
   4  -1   4        823.64        837.94        14.45 o                         
   5  -1   4         41.62         40.13         1.15 o                         
   6  -1   4       1488.44       1504.07        15.19 o                         
   7  -1   4        184.42        161.87         2.67 o                         
   8  -1   4         23.01         21.06         1.31 o                         
  13  -1   4        149.91        123.95         6.03 o                         
  14  -1   4        100.57        109.71         5.52 o                         
  15  -1   4        114.75        113.48         7.98 o                         
  16  -1   4         55.63         59.07         3.45 o                         
  17  -1   4          6.88          8.11         1.50 o                         
  18  -1   4         57.81         53.51         2.24 o                         
 -20   0   4         27.04         32.04         2.25 o                         
 -19   0   4         69.59         69.26         3.93 o                         
 -18   0   4         45.55         45.71         3.76 o                         
 -17   0   4         24.29         27.54         3.36 o                         
 -16   0   4         89.11         86.56         5.26 o                         
 -15   0   4        127.39        129.01         6.12 o                         
 -14   0   4        152.44        150.93         6.59 o                         
 -13   0   4          2.71          1.15         2.02 o                         
 -12   0   4        507.68        506.04        11.45 o                         
 -11   0   4         14.22          8.66         1.02 o                         
 -10   0   4        299.51        323.75         6.74 o                         
  -9   0   4       4340.87       4274.24        46.91 o                         
  -8   0   4        514.98        522.43        11.24 o                         
  -7   0   4        508.43        510.52        10.86 o                         
  -6   0   4       4155.73       4112.50        54.24 o                         
  -5   0   4         37.88         37.76         1.08 o                         
  -4   0   4       4670.83       4539.16        59.58 o                         
  -3   0   4         31.16         32.95         2.47 o                         
  -2   0   4       4295.67       4208.25        78.06 o                         
  -1   0   4        255.56        223.36        11.91 o                         
   0   0   4      12551.97      11868.07       154.63 o                         
   1   0   4       1314.12       1300.31        45.75 o                         
   2   0   4        974.79        925.86        18.24 o                         
   3   0   4       5797.76       5633.95       105.00 o                         
   4   0   4       1191.74       1083.32        21.74 o                         
   5   0   4          4.49          5.25         0.72 o                         
   6   0   4         90.15         86.34         2.55 o                         
   7   0   4        409.35        406.35         5.99 o                         
   8   0   4       1069.28       1044.98        16.15 o                         
   9   0   4         60.19         82.06         4.13 o                         
  10   0   4        408.18        394.13        11.07 o                         
  11   0   4        167.50        183.64         6.89 o                         
  12   0   4       1087.66       1131.95        25.66 o                         
  13   0   4        128.18        130.86         5.94 o                         
  14   0   4         24.06         17.62         2.49 o                         
  15   0   4         41.16         39.10         3.15 o                         
  16   0   4         15.17         17.84         2.10 o                         
  17   0   4         11.44          8.89         1.39 o                         
 -18   1   4          9.14          8.08         1.58 o                         
 -17   1   4          3.58          3.92         1.74 o                         
 -16   1   4        370.92        355.20        10.15 o                         
 -15   1   4        596.91        594.88        14.91 o                         
 -14   1   4        279.45        263.07         8.33 o                         
 -13   1   4       1070.57       1058.75        23.29 o                         
 -12   1   4        231.51        243.35         7.46 o                         
 -11   1   4        810.55        800.28        17.84 o                         
 -10   1   4        410.28        414.61         9.15 o                         
  -9   1   4       1038.97       1077.41        17.39 o                         
  -8   1   4        866.57        957.63        13.47 o                         
  -7   1   4       1617.32       1593.54        21.70 o                         
  -6   1   4        271.78        270.67         6.64 o                         
  -5   1   4        178.97        146.28         4.14 o                         
  -4   1   4       1221.10       1187.99        31.29 o                         
  -2   1   4       3877.09       3949.09        52.04 o                         
  -1   1   4       1818.29       1746.10        18.84 o                         
   0   1   4       2571.59       2605.29        40.26 o                         
   1   1   4        850.96        839.12        14.87 o                         
   2   1   4       1075.50       1012.29        20.46 o                         
   3   1   4        714.24        729.02        15.05 o                         
   4   1   4        824.24        819.13        21.62 o                         
   5   1   4         41.35         42.31         3.37 o                         
   6   1   4       1489.78       1491.90        20.72 o                         
   7   1   4        181.39        156.93         5.16 o                         
   8   1   4         23.96         20.00         1.96 o                         
   9   1   4        271.22        263.73         7.80 o                         
  10   1   4          3.19          2.84         1.38 o                         
  11   1   4         39.70         33.26         2.74 o                         
  12   1   4         50.76         53.48         3.38 o                         
  13   1   4        147.44        140.30         5.53 o                         
  14   1   4        100.47         94.31         4.19 o                         
  15   1   4        112.84         95.29         3.89 o                         
  -8   2   4        503.50        536.33        12.89 o                         
  -7   2   4         30.88         27.79         2.09 o                         
  -6   2   4          8.46         10.97         1.48 o                         
  -5   2   4        206.53        197.76         5.58 o                         
  -4   2   4        480.35        489.65         7.86 o                         
  -3   2   4       1184.05       1261.37        17.64 o                         
  -2   2   4        402.31        441.19         7.21 o                         
  -1   2   4       2015.52       2137.09        23.45 o                         
   0   2   4       1523.78       1584.39        18.01 o                         
   1   2   4          0.88          0.66         0.42 o                         
   2   2   4        500.06        502.25        11.80 o                         
   3   2   4         75.11         81.65         3.76 o                         
   4   2   4        744.08        772.38        17.14 o                         
   5   2   4        348.93        360.72         9.39 o                         
  -3   3   4         39.76         41.74         2.47 o                         
  -2   3   4         99.61         87.23         3.66 o                         
  -1   3   4         79.12         71.56         1.89 o                         
   0   3   4        360.89        341.39         6.67 o                         
 -13  -5   5        141.96        138.84         3.83 o                         
 -12  -5   5         74.49         74.60         2.88 o                         
 -11  -5   5        158.99        171.56         5.21 o                         
 -10  -5   5         29.67         31.83         2.29 o                         
  -9  -5   5         36.97         33.67         2.54 o                         
  -8  -5   5         95.98         97.27         4.36 o                         
  -7  -5   5        556.69        518.24        11.19 o                         
  -6  -5   5        265.35        275.18         7.70 o                         
  -5  -5   5          8.03          7.77         1.50 o                         
  -4  -5   5         58.48         56.07         3.24 o                         
  -3  -5   5        250.50        257.15         6.07 o                         
  -2  -5   5        166.95        165.01         4.66 o                         
  -1  -5   5         49.05         52.39         2.62 o                         
   0  -5   5        159.85        166.46         4.84 o                         
   1  -5   5        361.36        377.80         7.73 o                         
   2  -5   5        180.33        183.51         5.23 o                         
   3  -5   5        201.15        224.70         8.04 o                         
   4  -5   5        282.58        300.22         9.45 o                         
   5  -5   5         15.13         13.33         2.19 o                         
   6  -5   5         38.97         39.17         2.80 o                         
   7  -5   5         81.79         78.79         3.40 o                         
 -16  -4   5        174.10        170.72         4.91 o                         
 -15  -4   5        141.48        123.90        13.57 o                         
 -14  -4   5         33.14         29.56         2.45 o                         
 -13  -4   5        366.83        334.62         9.57 o                         
 -12  -4   5        199.34        166.25         6.29 o                         
 -11  -4   5         26.43         30.05         2.03 o                         
 -10  -4   5         49.98         43.51         2.60 o                         
  -9  -4   5        268.09        250.29         6.40 o                         
  -8  -4   5         13.85         14.71         2.02 o                         
  -7  -4   5        686.54        702.82        18.13 o                         
  -6  -4   5        173.82        164.18         7.09 o                         
  -5  -4   5         95.76         91.67         5.31 o                         
  -4  -4   5        367.65        364.95         8.32 o                         
  -3  -4   5        360.65        348.45         8.05 o                         
  -2  -4   5        165.40        145.15         4.87 o                         
  -1  -4   5         42.24         40.73         2.81 o                         
   0  -4   5         39.59         45.20         1.72 o                         
   1  -4   5        218.26        205.47         3.80 o                         
   2  -4   5         51.37         42.52         1.76 o                         
   3  -4   5        443.31        469.06         7.90 o                         
   4  -4   5          8.25         10.30         1.46 o                         
   5  -4   5         47.74         40.51         1.67 o                         
   6  -4   5         84.58         85.89         3.46 o                         
   7  -4   5         74.53         70.29         2.09 o                         
   8  -4   5         95.65         91.66         2.70 o                         
   9  -4   5         26.09         29.64         2.20 o                         
  10  -4   5        169.01        174.03         7.99 o                         
  11  -4   5         77.57         77.01         7.72 o                         
  12  -4   5         27.32         33.27         2.20 o                         
 -19  -3   5         33.57         31.12         1.90 o                         
 -18  -3   5         50.06         41.70         2.10 o                         
 -17  -3   5        121.96        116.96         4.27 o                         
 -16  -3   5        267.87        272.90         7.92 o                         
 -15  -3   5         36.20         31.90         2.11 o                         
 -14  -3   5        148.48        156.04         4.72 o                         
 -13  -3   5         99.38         95.84         3.57 o                         
 -12  -3   5        556.47        546.25         8.36 o                         
 -11  -3   5        458.23        460.50         7.38 o                         
 -10  -3   5         44.37         39.06         1.93 o                         
  -9  -3   5        532.79        494.92         9.25 o                         
  -8  -3   5         21.02         19.00         1.36 o                         
  -7  -3   5        171.21        178.35         7.38 o                         
  -6  -3   5         93.17         96.69         2.73 o                         
  -5  -3   5        129.51        125.22         4.06 o                         
  -4  -3   5        617.15        601.83        54.28 o                         
  -3  -3   5         58.11         64.05         4.11 o                         
  -2  -3   5        240.65        252.84         5.64 o                         
  -1  -3   5        403.21        406.56        11.99 o                         
   0  -3   5        508.81        488.77         7.24 o                         
   1  -3   5        250.40        232.32         5.13 o                         
   2  -3   5        140.57        137.79         3.78 o                         
   3  -3   5        313.75        289.49         6.71 o                         
   4  -3   5        575.60        573.12        15.46 o                         
   5  -3   5        265.26        252.51         4.58 o                         
   6  -3   5        330.59        315.60         6.12 o                         
   7  -3   5        137.46        126.33         3.25 o                         
   8  -3   5          5.09          5.07         1.22 o                         
   9  -3   5         60.74         54.19         2.52 o                         
  10  -3   5        176.00        174.03         4.96 o                         
  11  -3   5        274.22        278.77         6.43 o                         
  12  -3   5         76.59         79.06         2.98 o                         
  13  -3   5         59.52         58.33         2.32 o                         
  14  -3   5          2.37          2.86         0.66 o                         
  15  -3   5         76.42         65.52         2.57 o                         
 -20  -2   5         16.14         16.45         1.59 o                         
 -19  -2   5         11.26         11.84         1.40 o                         
 -18  -2   5         60.06         62.54         4.09 o                         
 -17  -2   5          0.64          1.11         1.17 o                         
 -16  -2   5         24.77         31.70         2.19 o                         
 -15  -2   5        418.52        429.50         8.65 o                         
 -14  -2   5        329.55        321.51         7.13 o                         
 -13  -2   5       1238.95       1228.92        23.20 o                         
 -12  -2   5        273.67        271.76         6.24 o                         
 -11  -2   5        105.48        110.65         2.53 o                         
 -10  -2   5        101.66        105.88         2.39 o                         
  -9  -2   5         39.73         41.81         1.50 o                         
  -8  -2   5        172.39        152.16         2.76 o                         
  -7  -2   5        502.48        471.82         5.75 o                         
  -6  -2   5        110.86        115.00         2.70 o                         
  -5  -2   5        982.49        977.43        12.18 o                         
  -4  -2   5       1266.71       1263.13        26.57 o                         
  -3  -2   5         89.42         98.52         5.27 o                         
  -2  -2   5        368.30        381.70         6.90 o                         
  -1  -2   5       2375.60       2432.50        47.56 o                         
   0  -2   5       1418.83       1515.95        30.80 o                         
   1  -2   5        306.42        321.74         8.76 o                         
   2  -2   5        606.81        561.06         6.35 o                         
   3  -2   5        370.64        361.19         7.09 o                         
   4  -2   5         49.35         44.13         1.81 o                         
   5  -2   5         63.42         62.75         2.27 o                         
   6  -2   5         45.68         47.73         2.09 o                         
   7  -2   5         69.04         55.09         2.37 o                         
   8  -2   5         60.98         58.31         2.56 o                         
   9  -2   5        104.29        101.89         3.51 o                         
  10  -2   5        238.67        238.31         8.55 o                         
  11  -2   5         33.32         26.59         3.06 o                         
  12  -2   5        296.95        308.89         7.12 o                         
  13  -2   5         51.07         53.96         2.71 o                         
  14  -2   5         14.36         15.71         1.56 o                         
  15  -2   5         30.84         32.80         2.57 o                         
  16  -2   5         10.14         10.41         1.42 o                         
 -21  -1   5        115.77        121.17         3.99 o                         
 -20  -1   5         13.68         14.23         1.41 o                         
 -19  -1   5          3.60          3.72         2.14 o                         
 -18  -1   5        161.76        157.56         6.93 o                         
 -17  -1   5         88.36         91.91         5.70 o                         
 -16  -1   5         85.76         90.10         3.34 o                         
 -15  -1   5         56.62         47.47         3.06 o                         
 -14  -1   5        527.37        543.02        13.37 o                         
 -13  -1   5        377.10        395.12        10.35 o                         
 -12  -1   5         57.50         52.09         2.28 o                         
 -11  -1   5        209.48        211.04         4.79 o                         
 -10  -1   5        183.77        169.51         2.84 o                         
  -9  -1   5        267.14        269.75         3.76 o                         
  -8  -1   5        341.89        350.79         5.18 o                         
  -7  -1   5        719.11        683.75         7.54 o                         
  -6  -1   5        367.53        342.83         5.96 o                         
  -5  -1   5        251.27        273.72         4.98 o                         
  -4  -1   5       3222.22       3464.99        65.30 o                         
  -3  -1   5       1377.86       1400.96        27.51 o                         
  -2  -1   5       1420.49       1479.36        28.83 o                         
  -1  -1   5       3164.51       3261.93        61.44 o                         
   0  -1   5       3498.48       3500.26        65.71 o                         
   1  -1   5       3378.25       3341.39        45.76 o                         
   2  -1   5        139.34        144.43         2.40 o                         
   3  -1   5        104.95        119.37         1.89 o                         
   4  -1   5       1153.27       1133.54        10.25 o                         
   5  -1   5        491.80        487.29         5.38 o                         
   6  -1   5        450.05        438.97         5.43 o                         
   7  -1   5         15.64         17.72         1.41 o                         
  13  -1   5         14.26         17.13         2.77 o                         
  14  -1   5         33.27         33.88         2.87 o                         
  15  -1   5         20.59         24.80         2.57 o                         
  16  -1   5         28.83         30.08         2.39 o                         
  17  -1   5         54.83         52.92         2.53 o                         
 -21   0   5         95.65         81.42         3.03 o                         
 -20   0   5        100.38        117.09         4.46 o                         
 -19   0   5         91.35         82.26         4.30 o                         
 -18   0   5         79.55         83.69         4.81 o                         
 -17   0   5          0.30         -0.52         2.24 o                         
 -16   0   5          4.96          2.67         2.30 o                         
 -15   0   5         23.19         16.88         2.98 o                         
 -14   0   5        206.40        211.74         7.80 o                         
 -13   0   5        187.06        205.56         7.47 o                         
 -12   0   5        637.42        616.97        15.24 o                         
 -11   0   5        107.88        128.00         3.58 o                         
 -10   0   5       1212.31       1284.58        15.04 o                         
  -9   0   5        431.34        502.90         5.68 o                         
  -8   0   5       1086.07       1086.80        12.60 o                         
  -7   0   5        295.84        320.14         5.46 o                         
  -6   0   5          0.12          0.59         0.49 o                         
  -5   0   5       5815.05       5572.79       120.13 o                         
  -4   0   5        215.28        208.96         5.31 o                         
  -3   0   5          0.10          0.19         0.70 o                         
  -2   0   5       4477.41       4550.41        59.80 o                         
  -1   0   5        210.07        219.23         7.33 o                         
   0   0   5       4674.70       4450.09        58.50 o                         
   1   0   5        711.98        662.84        19.84 o                         
   2   0   5       2065.99       2029.43        38.79 o                         
   3   0   5        206.76        209.29         5.50 o                         
   4   0   5        515.75        521.17        11.65 o                         
   5   0   5         17.67         14.88         1.13 o                         
   6   0   5        590.50        614.91        11.82 o                         
   7   0   5       1434.73       1412.63        36.16 o                         
   8   0   5       1280.46       1289.78        27.58 o                         
   9   0   5         80.59         78.23         4.21 o                         
  10   0   5          0.12          1.08         1.52 o                         
  11   0   5         76.65         85.25         4.66 o                         
  12   0   5         25.90         30.16         3.08 o                         
  13   0   5        444.69        489.17        13.35 o                         
  14   0   5        133.53        149.21         6.07 o                         
  15   0   5         22.58         18.04         2.19 o                         
  16   0   5          1.60          0.05         1.16 o                         
  17   0   5          3.95          3.56         0.95 o                         
 -19   1   5          3.67          5.04         1.26 o                         
 -17   1   5         90.39        100.05         4.58 o                         
 -16   1   5         85.38         89.58         4.54 o                         
 -15   1   5         58.02         50.79         3.52 o                         
 -14   1   5        531.74        556.53        14.05 o                         
 -13   1   5        376.91        393.87        10.67 o                         
 -12   1   5         56.50         52.06         3.26 o                         
 -11   1   5        209.31        201.94         6.42 o                         
 -10   1   5        180.47        170.24         3.77 o                         
  -9   1   5        266.09        266.32         3.85 o                         
  -8   1   5        338.12        351.83         5.68 o                         
  -7   1   5        717.13        704.82        15.68 o                         
  -6   1   5        364.51        338.56         8.01 o                         
  -5   1   5        254.36        276.07         6.71 o                         
  -4   1   5       3230.70       3477.83        45.91 o                         
  -3   1   5       1371.31       1336.64        25.61 o                         
  -2   1   5       1413.16       1433.82        28.22 o                         
  -1   1   5       3161.43       3257.51        43.39 o                         
   0   1   5       3497.64       3457.79        65.45 o                         
   1   1   5       3372.75       3446.07        48.71 o                         
   2   1   5        139.55        133.91         6.46 o                         
   3   1   5        105.05        117.59         5.16 o                         
   4   1   5       1166.48       1161.14        17.98 o                         
   5   1   5        488.03        473.72         7.66 o                         
   6   1   5        447.37        414.00         9.51 o                         
   7   1   5         16.79         16.36         1.16 o                         
   8   1   5          9.99          7.09         1.47 o                         
   9   1   5         35.72         33.52         2.55 o                         
  10   1   5        295.84        313.16         9.08 o                         
  11   1   5        348.01        347.20         9.91 o                         
  12   1   5        320.93        315.08         9.20 o                         
  13   1   5         14.75         17.38         2.03 o                         
  14   1   5         33.78         32.57         2.38 o                         
  -7   2   5        499.68        442.72        10.88 o                         
  -5   2   5        974.18        687.23       214.24 o                         
  -4   2   5       1270.19       1309.24        20.75 o                         
  -3   2   5         91.29        100.10         2.08 o                         
  -2   2   5        364.13        377.12         5.81 o                         
  -1   2   5       2387.23       2504.74        43.52 o                         
   0   2   5       1427.42       1479.01        20.97 o                         
   1   2   5        310.63        334.75         6.98 o                         
   2   2   5        605.50        578.66        24.95 o                         
   3   2   5        370.27        379.30         9.86 o                         
   4   2   5         48.68         42.77         2.60 o                         
 -13  -5   6         82.57         73.12         2.55 o                         
 -12  -5   6          6.71          5.88         1.17 o                         
 -11  -5   6        102.51        101.13         3.77 o                         
 -10  -5   6          4.17          5.27         1.06 o                         
  -9  -5   6         14.65         15.40         1.71 o                         
  -8  -5   6        127.49        135.79         5.28 o                         
  -7  -5   6         38.73         36.65         2.90 o                         
  -6  -5   6        221.19        214.18         7.30 o                         
  -5  -5   6         82.14         79.21         4.14 o                         
  -4  -5   6         93.20         88.22         3.32 o                         
  -3  -5   6        552.30        582.08        10.65 o                         
  -2  -5   6         13.18         13.22         1.72 o                         
  -1  -5   6        101.56        100.60         4.01 o                         
   0  -5   6         72.75         86.67         5.48 o                         
   1  -5   6         31.43         28.43         2.04 o                         
   2  -5   6         75.84         82.87         3.10 o                         
   3  -5   6        146.37        141.83         6.15 o                         
   4  -5   6         17.66         14.07         2.40 o                         
   5  -5   6         19.53         19.36         2.41 o                         
   6  -5   6         60.08         69.80         3.52 o                         
   7  -5   6         30.54         30.02         1.99 o                         
 -16  -4   6         28.01         24.98         1.72 o                         
 -15  -4   6         29.22         28.37         4.10 o                         
 -14  -4   6         74.34         66.88         8.86 o                         
 -13  -4   6        145.15        121.75         4.88 o                         
 -11  -4   6        245.01        226.84         8.08 o                         
 -10  -4   6        117.14        107.22        10.50 o                         
  -9  -4   6         63.43         63.14         3.18 o                         
  -8  -4   6        313.53        320.79         7.44 o                         
  -7  -4   6        170.47        161.78         5.07 o                         
  -6  -4   6        464.23        400.88        40.44 o                         
  -5  -4   6        126.80        120.99         6.21 o                         
  -4  -4   6         53.61         66.70         4.77 o                         
  -3  -4   6        159.15        165.00         7.34 o                         
  -2  -4   6        178.45        183.14         5.61 o                         
  -1  -4   6        230.50        213.86         6.11 o                         
   0  -4   6        274.31        275.26         7.07 o                         
   1  -4   6        164.98        171.41         4.23 o                         
   2  -4   6        159.31        161.81         4.12 o                         
   3  -4   6        257.85        255.26         6.50 o                         
   4  -4   6        993.84       1012.39        14.09 o                         
   5  -4   6        728.18        767.16        21.35 o                         
   6  -4   6        461.49        490.13        10.26 o                         
   7  -4   6         73.83         65.66         2.51 o                         
   8  -4   6         89.79         82.64         3.38 o                         
   9  -4   6         60.16         61.04         2.80 o                         
  10  -4   6         45.42         46.40         2.20 o                         
  11  -4   6          6.88          4.14         1.16 o                         
 -19  -3   6          9.64          9.15         1.24 o                         
 -18  -3   6         21.17         18.26         1.49 o                         
 -17  -3   6        118.43        124.89         3.40 o                         
 -16  -3   6         44.03         43.47         2.17 o                         
 -15  -3   6         17.54         14.62         1.64 o                         
 -14  -3   6        277.00        275.74         6.22 o                         
 -13  -3   6        559.51        519.50         9.84 o                         
 -12  -3   6       1037.58       1014.22        16.07 o                         
 -11  -3   6        307.10        313.34         5.68 o                         
 -10  -3   6          0.43          0.86         1.07 o                         
  -9  -3   6         51.02         54.99         1.86 o                         
  -8  -3   6        660.81        588.65        10.30 o                         
  -7  -3   6        542.07        522.44         9.70 o                         
  -6  -3   6       1243.36       1244.21        31.83 o                         
  -5  -3   6        283.47        290.75         5.70 o                         
  -4  -3   6         23.62         30.13         2.24 o                         
  -3  -3   6         12.72         11.58         1.68 o                         
  -2  -3   6        125.71        140.41         6.76 o                         
  -1  -3   6         20.75         24.87         2.47 o                         
   0  -3   6        178.19        175.43         6.48 o                         
   1  -3   6        272.55        258.03         5.51 o                         
   2  -3   6         17.42         17.59         2.46 o                         
   3  -3   6        234.42        213.23         5.72 o                         
   4  -3   6        509.90        502.70         9.78 o                         
   5  -3   6        257.37        229.53         4.36 o                         
   6  -3   6        117.00        126.14         3.60 o                         
   7  -3   6        231.93        227.93         5.26 o                         
   8  -3   6         98.68         99.26         3.31 o                         
   9  -3   6         14.29         15.59         1.80 o                         
  10  -3   6        362.56        372.98         8.89 o                         
  11  -3   6         32.93         33.81         2.07 o                         
  12  -3   6         79.13         77.17         4.56 o                         
  13  -3   6         16.17         16.78         1.28 o                         
  14  -3   6         49.14         45.42         4.89 o                         
 -20  -2   6        116.93        127.95         4.34 o                         
 -19  -2   6        295.23        324.23         9.26 o                         
 -18  -2   6        322.14        349.63        10.38 o                         
 -17  -2   6         33.67         33.78         2.09 o                         
 -16  -2   6        289.27        275.09         7.16 o                         
 -15  -2   6          0.09          0.62         1.30 o                         
 -14  -2   6        489.69        503.48         9.63 o                         
 -13  -2   6        167.22        158.49         5.95 o                         
 -12  -2   6        715.43        700.50        10.56 o                         
 -11  -2   6         59.91         57.57         1.83 o                         
 -10  -2   6        232.11        248.61         4.00 o                         
  -9  -2   6        220.87        207.80         3.47 o                         
  -8  -2   6        905.19        916.19        11.48 o                         
  -7  -2   6        246.83        245.09         3.72 o                         
  -6  -2   6         14.14         13.28         0.94 o                         
  -5  -2   6        213.87        230.10         4.09 o                         
  -4  -2   6        160.50        143.51         4.96 o                         
  -3  -2   6       2231.68       2256.82        33.56 o                         
  -2  -2   6        375.71        393.88         7.05 o                         
  -1  -2   6       1102.51       1151.83        17.04 o                         
   0  -2   6       1483.44       1481.98        21.36 o                         
   1  -2   6        255.01        248.55         6.69 o                         
   2  -2   6        180.80        178.96         3.75 o                         
   3  -2   6        228.42        224.40         3.88 o                         
   4  -2   6        219.82        236.82         4.17 o                         
   5  -2   6         70.44         69.38         2.13 o                         
   6  -2   6       1686.99       1665.05        20.13 o                         
   7  -2   6        354.34        326.65         5.69 o                         
   8  -2   6        562.59        525.88        19.37 o                         
   9  -2   6         72.02         64.69         3.88 o                         
  10  -2   6         11.17          8.84         2.61 o                         
  11  -2   6        174.09        175.01         5.10 o                         
  12  -2   6         25.04         20.61         1.92 o                         
  13  -2   6         31.20         31.04         2.00 o                         
  14  -2   6         16.88         16.46         1.42 o                         
  15  -2   6        115.20        113.35        19.32 o                         
  16  -2   6         25.67         26.12         1.61 o                         
 -21  -1   6         29.41         29.52         2.01 o                         
 -20  -1   6         16.26         17.59         2.38 o                         
 -19  -1   6         49.17         44.43         3.66 o                         
 -18  -1   6         57.87         61.98         4.58 o                         
 -17  -1   6         31.15         29.34         3.77 o                         
 -16  -1   6          6.24          7.49         1.40 o                         
 -15  -1   6          9.69          6.49         1.60 o                         
 -14  -1   6         47.24         46.41         2.94 o                         
 -13  -1   6        393.37        409.99         7.88 o                         
 -12  -1   6        112.94        110.82         3.34 o                         
 -11  -1   6         20.39         20.12         1.52 o                         
 -10  -1   6        134.58        143.97         3.02 o                         
  -9  -1   6        954.40        964.00        10.30 o                         
  -8  -1   6       1318.40       1283.11        13.21 o                         
  -7  -1   6        465.01        411.36         5.81 o                         
  -6  -1   6        342.34        349.29         6.10 o                         
  -5  -1   6        979.54       1058.97        21.31 o                         
  -4  -1   6        483.60        470.72        32.39 o                         
  -3  -1   6       3021.87       3195.95        60.68 o                         
  -2  -1   6        806.68        826.26        17.01 o                         
  -1  -1   6       3207.18       3306.38        62.46 o                         
   0  -1   6       9755.38       9546.93       125.32 o                         
   1  -1   6       1124.31       1155.20        13.43 o                         
   2  -1   6        259.56        289.42         3.87 o                         
   3  -1   6        343.24        347.53         3.78 o                         
   4  -1   6        718.21        696.56         6.80 o                         
   5  -1   6          0.63          1.78         0.62 o                         
   6  -1   6        712.76        690.56        11.23 o                         
   7  -1   6        138.01        126.12         5.34 o                         
  12  -1   6        103.61         97.81         3.54 o                         
  13  -1   6        127.29        129.95         4.94 o                         
  14  -1   6        293.60        310.60         9.37 o                         
  15  -1   6          4.48          5.04         1.60 o                         
  16  -1   6         35.21         33.98         2.24 o                         
 -21   0   6        191.78        187.05         5.36 o                         
 -20   0   6          1.49          1.13         1.52 o                         
 -19   0   6         29.60         37.85         3.16 o                         
 -18   0   6        178.15        178.36         7.06 o                         
 -17   0   6        188.86        180.85         7.29 o                         
 -16   0   6         94.07        103.21         5.57 o                         
 -15   0   6        220.07        204.29         7.70 o                         
 -14   0   6          1.90          3.43         2.19 o                         
 -13   0   6        133.91        113.15         5.36 o                         
 -12   0   6          0.50         -0.30         1.03 o                         
 -11   0   6        260.45        291.29         6.00 o                         
 -10   0   6        232.61        235.28         2.92 o                         
  -9   0   6       3365.76       3358.83        31.97 o                         
  -8   0   6         32.83         30.64         1.01 o                         
  -7   0   6        408.89        401.64         6.23 o                         
  -6   0   6        112.21        101.94         2.26 o                         
  -5   0   6        985.98        952.44        13.28 o                         
  -4   0   6        357.51        355.85         7.87 o                         
  -3   0   6         10.79         12.23         1.09 o                         
  -2   0   6         27.89         29.58         1.24 o                         
  -1   0   6        157.87        139.17         2.62 o                         
   0   0   6         12.21          8.56         0.69 o                         
   1   0   6       1918.85       1985.36        38.09 o                         
   2   0   6        571.61        607.99        12.96 o                         
   3   0   6        602.86        583.20         9.16 o                         
   4   0   6         11.40         14.09         1.10 o                         
   5   0   6         82.74         91.55         2.73 o                         
   6   0   6        194.72        176.52         4.22 o                         
   7   0   6        465.01        462.57        12.06 o                         
   8   0   6         67.37         67.06         3.85 o                         
   9   0   6        604.38        591.68        15.09 o                         
  10   0   6        123.64        116.52         5.46 o                         
  11   0   6          6.90          5.55         1.96 o                         
  12   0   6       2013.24       2132.44        44.16 o                         
  13   0   6        333.13        361.13        10.66 o                         
  14   0   6         76.92         84.07         4.28 o                         
  15   0   6        349.27        346.49         9.32 o                         
  16   0   6        127.44        119.23         4.09 o                         
 -17   1   6         31.40         28.51         2.69 o                         
 -16   1   6          5.62          6.83         2.04 o                         
 -15   1   6          9.54          7.49         2.06 o                         
 -14   1   6         47.71         49.63         3.37 o                         
 -13   1   6        389.59        412.92        11.09 o                         
 -12   1   6        111.51        105.67         4.59 o                         
 -11   1   6         21.24         22.79         2.23 o                         
 -10   1   6        135.82        148.84         5.06 o                         
  -9   1   6        944.70        963.73        13.95 o                         
  -8   1   6       1308.53       1343.96        26.21 o                         
  -7   1   6        467.11        435.28         6.94 o                         
  -6   1   6        342.68        365.95         8.75 o                         
  -5   1   6        983.72       1047.97        40.16 o                         
  -4   1   6        476.63        492.62        11.50 o                         
  -3   1   6       3022.48       3166.98        42.50 o                         
  -2   1   6        814.83        816.34        17.06 o                         
  -1   1   6       3189.88       3201.05        60.88 o                         
   0   1   6       9778.99       9900.14       183.93 o                         
   1   1   6       1125.42       1175.24        16.29 o                         
   2   1   6        262.27        306.52        12.23 o                         
   3   1   6        342.57        349.73         5.85 o                         
   4   1   6        715.11        677.93        11.68 o                         
   5   1   6          0.80          1.50         0.62 o                         
   6   1   6        712.44        641.68        14.18 o                         
   7   1   6        136.36        126.32         4.84 o                         
   8   1   6         41.93         44.62         2.88 o                         
   9   1   6        234.30        230.51         7.36 o                         
  10   1   6        353.48        350.05         9.89 o                         
  11   1   6        359.47        335.71         9.68 o                         
  12   1   6        105.64        100.40         4.50 o                         
  13   1   6        127.21        116.59         4.64 o                         
  -7   2   6        244.76        237.18         6.97 o                         
  -6   2   6         14.40         13.44         1.65 o                         
  -5   2   6        213.49        208.77        22.56 o                         
  -4   2   6        161.06        153.66         4.34 o                         
  -3   2   6       2241.89       2397.41        31.48 o                         
  -2   2   6        374.76        408.36         8.01 o                         
  -1   2   6       1094.38       1190.95        40.69 o                         
   0   2   6       1479.45       1497.20        77.24 o                         
   1   2   6        258.50        217.91         4.66 o                         
   3   2   6        227.00        230.51         6.90 o                         
   4   2   6        219.04        241.99         7.13 o                         
 -13  -5   7        148.52        142.33         3.93 o                         
 -12  -5   7        105.39        117.82         3.82 o                         
 -11  -5   7         77.74         80.22         3.31 o                         
 -10  -5   7         97.98         95.61         2.80 o                         
  -9  -5   7         34.95         38.29         1.96 o                         
  -8  -5   7         87.30         90.57         3.02 o                         
  -7  -5   7         96.60         91.98         4.40 o                         
  -6  -5   7         23.88         23.97         2.69 o                         
  -5  -5   7          8.92          8.43         2.04 o                         
  -4  -5   7         96.44         99.48         3.51 o                         
  -3  -5   7        236.91        239.78         5.76 o                         
  -2  -5   7         31.23         34.59         2.27 o                         
  -1  -5   7         20.54         21.46         1.98 o                         
   0  -5   7        275.65        270.68         6.24 o                         
   1  -5   7         26.85         27.28         2.00 o                         
   2  -5   7        222.92        229.41         7.04 o                         
   3  -5   7         72.39         78.01         3.15 o                         
   4  -5   7        113.11        113.53         5.08 o                         
   5  -5   7          4.08          4.87         1.65 o                         
   6  -5   7         11.29         11.25         1.63 o                         
 -16  -4   7         40.98         43.46         2.18 o                         
 -15  -4   7         66.48         68.65         3.19 o                         
 -14  -4   7        110.41        114.30         4.57 o                         
 -13  -4   7         97.69         98.63         4.59 o                         
 -12  -4   7         37.34         43.37         3.32 o                         
 -11  -4   7          3.10          4.30         1.91 o                         
 -10  -4   7        111.92        123.24         5.91 o                         
  -9  -4   7        138.53        133.65         6.31 o                         
  -8  -4   7         16.26         18.48         2.14 o                         
  -7  -4   7         19.67         25.57         2.41 o                         
  -6  -4   7         23.39         23.96         2.35 o                         
  -5  -4   7        130.06        126.94         4.83 o                         
  -4  -4   7        745.51        727.08        19.05 o                         
  -3  -4   7          4.16          2.66         2.49 o                         
  -2  -4   7         21.47         25.20         3.47 o                         
  -1  -4   7        643.60        617.39        28.35 o                         
   0  -4   7        684.14        702.04        10.61 o                         
   1  -4   7        882.40        848.34        12.30 o                         
   2  -4   7        331.26        335.21         9.25 o                         
   3  -4   7        486.27        509.39         8.51 o                         
   4  -4   7         11.24         12.04         1.60 o                         
   5  -4   7         46.30         51.32         3.04 o                         
   6  -4   7         21.55         21.15         2.16 o                         
   7  -4   7        230.42        223.76         5.90 o                         
   8  -4   7        139.89        153.63         6.36 o                         
   9  -4   7         96.10         97.92         3.26 o                         
  10  -4   7        112.25        107.46         4.36 o                         
 -18  -3   7        126.71        118.70        10.53 o                         
 -17  -3   7        124.84        127.78         6.40 o                         
 -16  -3   7         53.98         52.87         2.46 o                         
 -15  -3   7        202.53        212.99         5.14 o                         
 -14  -3   7         72.32         70.69         2.95 o                         
 -13  -3   7        990.96        942.17        33.12 o                         
 -12  -3   7        949.56        949.96        12.74 o                         
 -11  -3   7        167.08        151.53         3.67 o                         
 -10  -3   7        294.92        289.22         4.66 o                         
  -9  -3   7        623.88        607.57         7.75 o                         
  -8  -3   7         87.86         92.06         2.35 o                         
  -7  -3   7         75.05         77.85         3.06 o                         
  -6  -3   7        511.48        514.00         9.57 o                         
  -5  -3   7        369.57        374.66         7.54 o                         
  -4  -3   7        252.16        260.38        11.21 o                         
  -3  -3   7         99.08        106.37         3.86 o                         
  -2  -3   7        225.85        206.28         5.31 o                         
  -1  -3   7        619.48        556.01        43.28 o                         
   0  -3   7        875.96        910.44        21.01 o                         
   1  -3   7          8.12         12.83         2.27 o                         
   2  -3   7         46.21         46.38         3.53 o                         
   3  -3   7        251.13        255.76         5.74 o                         
   4  -3   7        405.25        389.54         7.10 o                         
   5  -3   7        603.10        588.44        15.07 o                         
   6  -3   7         81.68         76.66         4.10 o                         
   7  -3   7          2.63          3.65         1.43 o                         
   8  -3   7        421.00        415.96         8.56 o                         
   9  -3   7        592.55        564.93        16.51 o                         
  10  -3   7         52.33         51.23         2.46 o                         
  11  -3   7         37.73         37.32         1.98 o                         
  12  -3   7          7.98          8.46         1.11 o                         
  13  -3   7         60.18         56.03         2.15 o                         
 -20  -2   7          0.38          0.95         0.87 o                         
 -19  -2   7         68.85         74.43         4.06 o                         
 -18  -2   7        157.16        157.65         6.47 o                         
 -17  -2   7         15.59         18.97         1.69 o                         
 -16  -2   7         89.29         80.19         4.58 o                         
 -15  -2   7        493.88        480.67        13.64 o                         
 -14  -2   7        115.35        109.81         3.78 o                         
 -13  -2   7        143.88        136.37         3.50 o                         
 -12  -2   7        708.28        679.53         8.93 o                         
 -11  -2   7        274.74        275.35         4.35 o                         
 -10  -2   7        317.71        329.13         4.81 o                         
  -9  -2   7         78.20         72.43         1.94 o                         
  -8  -2   7        709.10        671.81         7.97 o                         
  -7  -2   7        512.19        504.23         6.29 o                         
  -6  -2   7         64.81         67.02         2.10 o                         
  -5  -2   7        613.20        586.47         7.10 o                         
  -4  -2   7        559.11        576.41         8.00 o                         
  -3  -2   7        745.22        753.24         9.04 o                         
  -2  -2   7       1409.03       1501.03        15.77 o                         
  -1  -2   7       2074.61       2127.93        21.02 o                         
   0  -2   7        837.61        866.46        10.72 o                         
   1  -2   7        512.91        517.13         8.52 o                         
   2  -2   7        984.07        953.98        11.90 o                         
   3  -2   7        100.59        104.02         2.49 o                         
   4  -2   7        511.42        532.46         7.63 o                         
   5  -2   7        107.46        102.99         2.69 o                         
   6  -2   7         61.49         66.79         2.94 o                         
   7  -2   7         36.84         42.72         2.51 o                         
   8  -2   7        195.11        180.06         5.18 o                         
   9  -2   7         15.32         14.45         1.83 o                         
  10  -2   7        119.22        125.24         4.22 o                         
  11  -2   7         33.56         33.52         2.25 o                         
  12  -2   7         55.85         56.96         2.61 o                         
  13  -2   7         49.62         50.36         2.22 o                         
  14  -2   7         86.71         82.60        10.41 o                         
  15  -2   7         26.76         30.37         1.91 o                         
 -21  -1   7         35.53         35.06         1.66 o                         
 -20  -1   7         42.19         45.62         3.30 o                         
 -19  -1   7         13.22         13.19         2.67 o                         
 -18  -1   7         89.15         78.49         4.98 o                         
 -17  -1   7         26.35         12.44         3.16 o                         
 -16  -1   7        171.99        161.70         4.75 o                         
 -15  -1   7         18.76         18.11         1.96 o                         
 -14  -1   7        246.01        256.67         7.58 o                         
 -13  -1   7        136.40        127.96         3.70 o                         
 -12  -1   7        200.26        191.28         4.63 o                         
 -11  -1   7         55.46         57.29         2.68 o                         
 -10  -1   7        124.72        127.55         2.87 o                         
  -9  -1   7        782.35        757.19         8.51 o                         
  -8  -1   7        752.44        724.20         9.33 o                         
  -7  -1   7       1293.42       1271.45        16.77 o                         
  -6  -1   7       1581.04       1581.32        23.23 o                         
  -5  -1   7        394.25        400.25         6.72 o                         
  -4  -1   7       1374.79       1431.66        28.62 o                         
  -3  -1   7        643.31        640.31        13.89 o                         
  -2  -1   7       1950.99       1957.04        38.00 o                         
  -1  -1   7       1011.47       1030.46        20.96 o                         
   0  -1   7        349.84        369.90         6.52 o                         
   1  -1   7        276.53        279.99         3.65 o                         
   2  -1   7        962.70       1019.86         9.56 o                         
   3  -1   7       1398.28       1422.94        12.99 o                         
   4  -1   7        639.41        617.41         7.28 o                         
   5  -1   7       1125.34       1091.67        13.65 o                         
   6  -1   7        821.49        823.91        13.56 o                         
   7  -1   7         20.41         20.72         2.43 o                         
   8  -1   7        132.15        140.14         5.90 o                         
   9  -1   7         55.23         53.35         3.62 o                         
  10  -1   7        215.41        207.53         7.49 o                         
  11  -1   7        114.04        106.16         5.00 o                         
  12  -1   7        281.59        279.28         7.44 o                         
  13  -1   7         16.58         15.35         2.36 o                         
  14  -1   7         23.71         27.13         2.53 o                         
  15  -1   7         22.96         23.30         2.05 o                         
  16  -1   7         62.59         59.14         2.49 o                         
 -21   0   7          8.54          9.85         1.38 o                         
 -20   0   7          0.22          0.11         1.54 o                         
 -19   0   7         27.24         21.08         2.70 o                         
 -18   0   7          0.75          0.08         2.05 o                         
 -17   0   7         68.72         66.18         4.53 o                         
 -16   0   7          2.80          0.61         2.21 o                         
 -15   0   7        410.06        427.27        12.39 o                         
 -14   0   7        248.59        240.78         8.39 o                         
 -13   0   7          2.69          2.97         1.22 o                         
 -12   0   7        227.33        212.28         5.06 o                         
 -11   0   7        647.31        684.93        11.38 o                         
 -10   0   7        239.17        234.35         3.46 o                         
  -9   0   7        526.50        545.15         7.90 o                         
  -8   0   7        684.93        738.13         9.03 o                         
  -7   0   7       2102.74       2107.32        28.55 o                         
  -6   0   7          6.98          5.40         1.01 o                         
  -5   0   7        300.68        315.56         7.41 o                         
  -4   0   7       2620.53       2582.39        34.70 o                         
  -3   0   7        255.52        276.41         5.61 o                         
  -2   0   7       2030.79       2033.50        44.61 o                         
  -1   0   7       1257.56       1251.21        17.31 o                         
   0   0   7        255.28        202.94         4.07 o                         
   1   0   7        222.88        257.21         4.58 o                         
   2   0   7        320.15        301.34         7.37 o                         
   3   0   7       2055.75       2097.30        79.17 o                         
   4   0   7         34.63         23.32         1.39 o                         
   5   0   7         19.75         13.75         1.23 o                         
   6   0   7        254.43        279.15         8.43 o                         
   7   0   7         13.23         12.45         2.01 o                         
   8   0   7         88.11         85.98         4.52 o                         
   9   0   7        128.89        124.96         5.67 o                         
  10   0   7          5.11          4.63         1.86 o                         
  11   0   7          8.79          7.68         2.15 o                         
  12   0   7        408.11        422.71        11.96 o                         
  13   0   7       1145.12       1151.66        25.40 o                         
  14   0   7        575.13        584.06        14.12 o                         
  15   0   7          0.00          0.09         1.08 o                         
 -17   1   7         26.99         20.56         2.43 o                         
 -16   1   7        171.27        165.25         6.26 o                         
 -15   1   7         18.13         18.52         2.38 o                         
 -14   1   7        247.89        244.69         7.96 o                         
 -13   1   7        139.74        125.82         5.21 o                         
 -12   1   7        202.21        195.27         6.56 o                         
 -11   1   7         56.31         55.96         3.20 o                         
 -10   1   7        124.00        128.96         3.26 o                         
  -9   1   7        783.04        759.16         9.39 o                         
  -8   1   7        756.66        768.11        18.05 o                         
  -7   1   7       1299.26       1323.97        18.67 o                         
  -6   1   7       1578.37       1580.38        31.26 o                         
  -5   1   7        395.58        430.45         6.70 o                         
  -4   1   7       1377.48       1480.12        20.41 o                         
  -3   1   7        637.66        617.27        14.44 o                         
  -2   1   7       1956.78       1891.08        37.08 o                         
  -1   1   7       1009.47       1028.47        21.20 o                         
   0   1   7        347.59        378.91         9.17 o                         
   1   1   7        275.62        276.87         4.65 o                         
   2   1   7        958.05       1015.41        14.32 o                         
   3   1   7       1393.74       1399.98        16.01 o                         
   4   1   7        639.00        598.47         9.49 o                         
   5   1   7       1124.50       1103.28        23.35 o                         
   6   1   7        829.27        816.33        18.25 o                         
   7   1   7         20.64         17.73         1.97 o                         
   8   1   7        133.80        137.13         5.34 o                         
   9   1   7         55.01         49.92         3.20 o                         
  10   1   7        217.19        209.39         7.06 o                         
  11   1   7        114.08        108.50         4.78 o                         
  12   1   7        279.01        275.48         8.08 o                         
  13   1   7         15.75         15.41         1.74 o                         
  -6   2   7         65.80         63.92         2.26 o                         
  -5   2   7        610.89        569.73        32.67 o                         
  -4   2   7        558.54        555.91        13.07 o                         
  -3   2   7        735.29        772.23        17.01 o                         
  -2   2   7       1408.66       1575.73        31.74 o                         
  -1   2   7       2069.52       2303.17        45.01 o                         
   1   2   7        517.80        526.80        12.84 o                         
   2   2   7        995.20       1030.55        22.27 o                         
   3   2   7        101.16        101.92         4.13 o                         
 -12  -5   8        100.71        104.45         3.49 o                         
 -11  -5   8         14.82         14.00         1.54 o                         
 -10  -5   8         15.92         15.11         1.28 o                         
  -9  -5   8         98.36         95.85         2.91 o                         
  -8  -5   8          3.43          2.58         1.13 o                         
  -7  -5   8        177.28        182.09         5.83 o                         
  -6  -5   8         41.86         32.99         3.85 o                         
  -5  -5   8         41.14         50.40         3.43 o                         
  -4  -5   8         58.61         53.60         3.55 o                         
  -3  -5   8        117.27        126.53         5.45 o                         
  -2  -5   8         43.36         50.77         2.60 o                         
  -1  -5   8         37.45         41.21         2.35 o                         
   0  -5   8         20.76         25.60         1.98 o                         
   1  -5   8        164.44        174.48         4.60 o                         
   2  -5   8         85.26         93.05         6.07 o                         
   3  -5   8          2.69          3.59         1.12 o                         
   4  -5   8        245.33        261.31         7.98 o                         
   5  -5   8         35.19         44.27         2.74 o                         
   6  -5   8         67.78         71.28         2.96 o                         
 -16  -4   8          9.04          9.92         1.21 o                         
 -15  -4   8         99.46         98.37         3.85 o                         
 -14  -4   8         22.94         27.01         2.37 o                         
 -13  -4   8        244.17        249.44         7.78 o                         
 -12  -4   8          2.68          2.31         1.23 o                         
 -11  -4   8        124.46        115.01         7.23 o                         
 -10  -4   8         44.01         41.56         3.64 o                         
  -9  -4   8         28.84         29.67         3.27 o                         
  -8  -4   8         48.83         43.84         3.78 o                         
  -7  -4   8         52.34         63.90         3.28 o                         
  -6  -4   8        611.06        616.67        11.95 o                         
  -5  -4   8        744.00        736.03        21.72 o                         
  -4  -4   8        247.65        245.41         6.69 o                         
  -3  -4   8         46.02         43.47         3.05 o                         
  -2  -4   8        347.72        326.50        11.22 o                         
  -1  -4   8        642.10        667.97        18.15 o                         
   0  -4   8        711.67        725.93        19.30 o                         
   1  -4   8        184.06        180.32         4.45 o                         
   2  -4   8        138.82        137.83         3.87 o                         
   3  -4   8        421.09        438.18         7.65 o                         
   4  -4   8        350.48        374.65        15.65 o                         
   5  -4   8         20.39         23.23         2.26 o                         
   6  -4   8         10.91         11.04         1.41 o                         
   7  -4   8        113.55        105.30         2.94 o                         
   8  -4   8          4.86          3.76         1.18 o                         
   9  -4   8        108.04        113.79         4.84 o                         
  10  -4   8          9.75         10.39         1.02 o                         
 -18  -3   8          6.59          6.86         0.71 o                         
 -17  -3   8         65.82         66.55         2.70 o                         
 -16  -3   8         31.46         34.16         1.93 o                         
 -15  -3   8        241.59        228.39         8.95 o                         
 -14  -3   8         12.64         12.40         1.63 o                         
 -13  -3   8        481.70        491.12        15.52 o                         
 -12  -3   8        396.61        376.30         6.39 o                         
 -11  -3   8         97.61         99.15         2.54 o                         
 -10  -3   8        140.33        128.76         2.90 o                         
  -9  -3   8         69.85         78.69         2.25 o                         
  -8  -3   8         45.95         42.55         1.67 o                         
  -7  -3   8        286.08        287.55         5.46 o                         
  -6  -3   8        150.10        137.74         4.66 o                         
  -5  -3   8        295.55        289.18         6.44 o                         
  -4  -3   8        586.83        622.47        16.57 o                         
  -3  -3   8        458.99        417.17        37.38 o                         
  -2  -3   8        193.77        206.98         5.44 o                         
  -1  -3   8        225.75        238.14         5.97 o                         
   0  -3   8        322.23        308.32         7.14 o                         
   1  -3   8        204.85        199.03         7.52 o                         
   2  -3   8        728.56        755.22        18.81 o                         
   3  -3   8        622.97        590.37        14.26 o                         
   4  -3   8         28.93         24.19         2.37 o                         
   5  -3   8         77.99         81.91         4.18 o                         
   6  -3   8        332.45        334.12         7.34 o                         
   7  -3   8         67.63         71.33         3.07 o                         
   8  -3   8        159.86        156.40         4.98 o                         
   9  -3   8        273.83        287.89         6.36 o                         
  10  -3   8         21.70         20.71         1.62 o                         
  11  -3   8         43.06         44.96         1.95 o                         
  12  -3   8         16.01         15.41         1.73 o                         
 -20  -2   8         28.70         37.35         2.64 o                         
 -19  -2   8         89.73         97.03         4.62 o                         
 -18  -2   8         16.84         18.33         2.83 o                         
 -17  -2   8         56.82         61.61         2.60 o                         
 -16  -2   8         96.32        104.81         3.55 o                         
 -15  -2   8         71.81         69.83         6.19 o                         
 -14  -2   8        164.40        157.61         5.94 o                         
 -13  -2   8        239.43        239.76         4.85 o                         
 -12  -2   8        546.02        520.34         7.24 o                         
 -11  -2   8        553.69        543.13         7.03 o                         
 -10  -2   8         52.42         60.36         1.84 o                         
  -9  -2   8         51.57         45.73         1.60 o                         
  -8  -2   8        242.88        238.66         3.82 o                         
  -7  -2   8        213.53        192.23         3.27 o                         
  -6  -2   8         13.97         12.71         1.16 o                         
  -5  -2   8       2453.65       2495.50        35.72 o                         
  -4  -2   8        124.69        121.36         2.34 o                         
  -3  -2   8        234.16        241.80         3.23 o                         
  -2  -2   8       1173.01       1146.36        14.71 o                         
  -1  -2   8       1339.57       1376.01        16.35 o                         
   0  -2   8        626.85        674.10         8.75 o                         
   1  -2   8         15.18         13.99         1.06 o                         
   2  -2   8        606.09        600.48        10.39 o                         
   3  -2   8         64.57         77.73         2.89 o                         
   4  -2   8        216.47        213.97         5.33 o                         
   5  -2   8         38.66         41.58         2.35 o                         
   6  -2   8        296.30        280.19         6.61 o                         
   7  -2   8        606.97        593.69        18.13 o                         
   8  -2   8         40.29         36.95         2.41 o                         
   9  -2   8         55.09         60.13         2.96 o                         
  10  -2   8         80.73         79.29         3.67 o                         
  11  -2   8         61.34         60.84         2.72 o                         
  12  -2   8        129.81        145.02         4.95 o                         
  13  -2   8         24.18         26.02         3.11 o                         
  14  -2   8         67.74         79.54         3.28 o                         
 -21  -1   8         14.41         14.29         1.92 o                         
 -20  -1   8         43.23         44.12         3.33 o                         
 -19  -1   8         53.04         47.85         3.82 o                         
 -18  -1   8         45.45         38.64         3.84 o                         
 -17  -1   8         23.51         28.58         3.64 o                         
 -16  -1   8        124.33        128.49         6.56 o                         
 -15  -1   8        193.02        171.24         5.73 o                         
 -14  -1   8        147.12        150.86         4.10 o                         
 -13  -1   8        148.99        146.42         4.02 o                         
 -12  -1   8        103.94         99.76         3.85 o                         
 -11  -1   8        550.59        536.66         9.42 o                         
 -10  -1   8         44.49         46.79         1.77 o                         
  -9  -1   8        408.42        402.35         5.21 o                         
  -8  -1   8        119.43        117.53         2.59 o                         
  -7  -1   8       1904.13       1863.58        21.26 o                         
  -6  -1   8        123.76        133.55         2.84 o                         
  -5  -1   8        581.83        606.58         7.08 o                         
  -4  -1   8       1327.12       1379.26        16.12 o                         
  -3  -1   8        956.57       1001.12        12.07 o                         
  -2  -1   8       2470.33       2624.25        30.53 o                         
  -1  -1   8       2951.23       3101.96        37.95 o                         
   0  -1   8        944.19        967.99        10.20 o                         
   1  -1   8       1226.15       1293.84        13.26 o                         
   2  -1   8        903.54        913.03         9.81 o                         
   3  -1   8        115.91        134.27         2.55 o                         
   4  -1   8        125.29        155.75         4.12 o                         
   5  -1   8        272.68        258.46         5.80 o                         
   6  -1   8        217.25        236.30         7.92 o                         
   7  -1   8        222.15        238.51         8.03 o                         
   8  -1   8        117.63        105.70         5.04 o                         
   9  -1   8        171.86        172.09         6.60 o                         
  10  -1   8         20.30         20.27         2.35 o                         
  11  -1   8         71.50         74.62         2.88 o                         
  12  -1   8        201.71        215.46         7.62 o                         
  13  -1   8        115.43        121.48         5.16 o                         
  14  -1   8         92.24        107.94         4.35 o                         
  15  -1   8         30.57         27.78         1.91 o                         
 -21   0   8        123.39        128.35         4.26 o                         
 -20   0   8          0.64          1.04         1.67 o                         
 -19   0   8          4.45          2.35         2.02 o                         
 -18   0   8          0.31          0.56         2.17 o                         
 -17   0   8        301.02        275.92         9.38 o                         
 -16   0   8       1019.55       1008.74        23.54 o                         
 -15   0   8        258.47        259.18         8.93 o                         
 -14   0   8          2.87          4.43         1.38 o                         
 -13   0   8         27.27         26.46         2.34 o                         
 -12   0   8          6.97         10.38         1.46 o                         
 -11   0   8        619.24        579.38        10.05 o                         
 -10   0   8       2139.60       2105.06        22.97 o                         
  -9   0   8          3.94          5.03         0.89 o                         
  -8   0   8        477.68        476.09         7.99 o                         
  -7   0   8        281.44        259.24         4.95 o                         
  -6   0   8         28.23         35.28         1.56 o                         
  -5   0   8         83.70         76.30         2.90 o                         
  -4   0   8        633.94        650.62        18.56 o                         
  -3   0   8       5563.74       5632.47        74.30 o                         
  -2   0   8       2816.55       2938.66        40.13 o                         
  -1   0   8       5817.53       5787.00        76.39 o                         
   0   0   8       1468.96       1577.15        31.42 o                         
   1   0   8        189.73        183.04         3.89 o                         
   2   0   8          1.35          1.97         0.56 o                         
   3   0   8        306.56        336.44         8.19 o                         
   4   0   8          3.04          2.52         0.93 o                         
   5   0   8          1.85          1.32         1.35 o                         
   6   0   8        240.64        250.78         8.16 o                         
   7   0   8        317.53        328.26         9.90 o                         
   8   0   8        145.41        156.03         6.37 o                         
   9   0   8          0.05         -0.08         1.66 o                         
  10   0   8         53.85         63.12         4.08 o                         
  11   0   8         58.95         57.08         3.85 o                         
  12   0   8         28.63         33.67         2.95 o                         
  13   0   8         67.68         72.39         3.82 o                         
  14   0   8         39.54         39.24         2.54 o                         
  15   0   8         15.90         12.81         1.31 o                         
 -17   1   8         23.67         26.47         2.64 o                         
 -16   1   8        125.96        135.28         5.59 o                         
 -15   1   8        192.08        163.16         6.28 o                         
 -14   1   8        147.60        142.06         5.79 o                         
 -13   1   8        150.81        144.21         5.68 o                         
 -12   1   8        104.58         98.20         4.43 o                         
 -11   1   8        554.42        544.48        13.15 o                         
 -10   1   8         44.06         47.52         1.90 o                         
  -9   1   8        407.16        429.76         7.23 o                         
  -8   1   8        122.90        126.98         2.98 o                         
  -7   1   8       1905.42       1936.11        38.07 o                         
  -6   1   8        122.30        134.58         4.43 o                         
  -5   1   8        580.88        599.41        13.22 o                         
  -4   1   8       1326.90       1453.65        20.14 o                         
  -3   1   8        960.67        982.54        45.04 o                         
  -2   1   8       2460.93       2612.14        50.54 o                         
  -1   1   8       2943.23       3017.81        58.04 o                         
   0   1   8        942.91        923.04        13.70 o                         
   1   1   8       1230.70       1276.75        18.41 o                         
   2   1   8        907.29        881.84        12.21 o                         
   3   1   8        115.74        129.13         4.60 o                         
   4   1   8        123.05        152.22         5.26 o                         
   5   1   8        274.73        253.35         7.56 o                         
   6   1   8        218.21        219.90         7.04 o                         
   7   1   8        221.75        235.16         7.49 o                         
   8   1   8        119.10        105.92         4.73 o                         
   9   1   8        175.21        158.26         5.99 o                         
  10   1   8         19.73         18.69         2.18 o                         
  11   1   8         70.69         74.96         3.76 o                         
  12   1   8        200.76        190.33         6.05 o                         
  -5   2   8       2449.99       2651.61        52.83 o                         
  -4   2   8        122.77        115.95         7.37 o                         
  -3   2   8        232.69        254.68         5.34 o                         
  -2   2   8       1166.72       1197.43        17.89 o                         
  -1   2   8       1335.48       1370.12        28.81 o                         
 -11  -5   9         70.10         72.11         3.02 o                         
 -10  -5   9         23.53         26.81         2.82 o                         
  -9  -5   9         31.23         33.05         2.16 o                         
  -8  -5   9         13.33         13.97         1.43 o                         
  -7  -5   9        132.65        136.53         3.77 o                         
  -6  -5   9         79.48         81.74         2.93 o                         
  -5  -5   9        192.01        192.71         4.80 o                         
  -4  -5   9         53.02         62.85         3.75 o                         
  -3  -5   9        188.11        171.72         6.36 o                         
  -2  -5   9         17.43         18.02         2.42 o                         
  -1  -5   9        131.79        148.05         5.00 o                         
   0  -5   9         15.98         19.26         1.74 o                         
   1  -5   9        104.50        105.45         3.37 o                         
   2  -5   9         41.09         41.25         2.04 o                         
   3  -5   9         23.16         18.47         1.35 o                         
   4  -5   9         51.47         51.32         2.95 o                         
   5  -5   9         57.87         52.99         2.62 o                         
 -16  -4   9          1.43          0.86         0.89 o                         
 -15  -4   9          0.31          0.57         1.13 o                         
 -14  -4   9        223.59        220.40         6.67 o                         
 -13  -4   9        103.92        108.58         4.72 o                         
 -12  -4   9        272.94        252.50        16.00 o                         
 -11  -4   9        169.73        166.65         4.80 o                         
 -10  -4   9        110.37        112.14         3.91 o                         
  -9  -4   9         99.81        104.25         5.39 o                         
  -8  -4   9         36.11         27.29         3.22 o                         
  -7  -4   9         79.80         76.85         5.04 o                         
  -6  -4   9        165.10        159.57         5.21 o                         
  -5  -4   9        465.72        477.89        10.07 o                         
  -4  -4   9          8.85          8.75         2.01 o                         
  -3  -4   9        111.80        118.46         4.58 o                         
  -2  -4   9         85.28         86.22         3.97 o                         
  -1  -4   9         41.58         35.05         3.74 o                         
   0  -4   9         72.41         66.79         4.95 o                         
   1  -4   9         21.35         21.98         3.42 o                         
   2  -4   9          6.27          8.86         1.49 o                         
   3  -4   9        231.41        237.48         5.73 o                         
   4  -4   9         65.71         65.94         3.14 o                         
   5  -4   9         49.23         49.51         2.41 o                         
   6  -4   9         55.70         64.94         2.40 o                         
   7  -4   9         22.21         21.76         1.89 o                         
   8  -4   9        180.01        182.47         7.49 o                         
   9  -4   9         58.22         50.48         2.88 o                         
 -18  -3   9         58.84         57.90         2.35 o                         
 -17  -3   9         45.05         50.57         2.03 o                         
 -16  -3   9         73.59         71.82         2.62 o                         
 -15  -3   9         17.36         20.57         1.74 o                         
 -14  -3   9         49.02         47.73         2.44 o                         
 -13  -3   9        205.48        197.33         4.14 o                         
 -12  -3   9        317.08        309.22         4.85 o                         
 -11  -3   9         29.55         27.63         1.48 o                         
 -10  -3   9        546.16        504.37         6.85 o                         
  -9  -3   9        228.97        214.73         3.87 o                         
  -8  -3   9        672.45        665.04        11.14 o                         
  -7  -3   9        188.58        174.82         4.10 o                         
  -6  -3   9        309.98        301.25         5.68 o                         
  -5  -3   9        441.48        421.69        16.05 o                         
  -4  -3   9        103.88         97.27         3.47 o                         
  -3  -3   9        130.46        125.83         6.31 o                         
  -2  -3   9         28.01         29.17         2.47 o                         
  -1  -3   9        512.68        505.50        10.03 o                         
   0  -3   9        309.45        334.58         7.69 o                         
   1  -3   9        823.69        706.90        17.88 o                         
   2  -3   9        510.72        488.29        12.24 o                         
   3  -3   9        132.42        133.98         5.28 o                         
   4  -3   9         13.67         14.35         1.69 o                         
   5  -3   9         49.55         51.20         3.58 o                         
   6  -3   9        238.32        250.41         9.88 o                         
   7  -3   9         19.24         19.99         1.83 o                         
   8  -3   9        254.93        256.93         5.90 o                         
   9  -3   9        111.81        111.45         4.69 o                         
  10  -3   9         64.40         77.04         2.82 o                         
  11  -3   9         74.87         78.00         3.05 o                         
  12  -3   9         11.40         10.54         1.50 o                         
 -21  -2   9        114.78        121.06         3.93 o                         
 -20  -2   9         73.15         73.01         3.58 o                         
 -19  -2   9         18.04         19.08         2.54 o                         
 -18  -2   9         32.22         30.75         3.17 o                         
 -17  -2   9          9.57          8.20         1.27 o                         
 -16  -2   9         87.95        101.52         3.42 o                         
 -15  -2   9         61.07         59.14         3.73 o                         
 -14  -2   9         63.59         61.76         2.41 o                         
 -13  -2   9         94.32         98.29         2.98 o                         
 -12  -2   9        703.55        698.60         8.59 o                         
 -11  -2   9        147.79        154.84         3.09 o                         
 -10  -2   9        260.63        255.55         4.13 o                         
  -9  -2   9         10.20         12.60         1.05 o                         
  -8  -2   9         78.06         78.95         2.07 o                         
  -7  -2   9         31.54         23.73         1.45 o                         
  -6  -2   9        271.75        275.31         4.09 o                         
  -5  -2   9       1491.96       1515.54        18.15 o                         
  -4  -2   9         67.29         64.06         1.96 o                         
  -3  -2   9        904.40        971.37        12.30 o                         
  -2  -2   9        759.18        750.67        11.74 o                         
  -1  -2   9        407.10        468.12         6.76 o                         
   0  -2   9       1725.95       1759.37        22.05 o                         
   1  -2   9        413.90        435.54         6.62 o                         
   2  -2   9        161.02        169.86         4.47 o                         
   3  -2   9        464.17        473.45        11.70 o                         
   4  -2   9        309.12        290.48         6.62 o                         
   5  -2   9         56.09         52.34         2.70 o                         
   6  -2   9         51.19         51.71         2.98 o                         
   7  -2   9        162.47        143.39         4.51 o                         
   8  -2   9        419.77        413.59        14.24 o                         
   9  -2   9         77.20         81.90         3.26 o                         
  10  -2   9        122.35        126.64         5.61 o                         
  11  -2   9          4.61          5.37         1.12 o                         
  12  -2   9        189.79        187.07        18.13 o                         
  13  -2   9         26.89         32.31         2.19 o                         
  14  -2   9         59.33         56.81         2.29 o                         
 -21  -1   9         18.34         27.54         2.32 o                         
 -20  -1   9         10.55         12.24         2.25 o                         
 -19  -1   9          0.66         -0.37         2.14 o                         
 -18  -1   9        112.14        105.10         5.65 o                         
 -17  -1   9         18.69         16.15         3.11 o                         
 -16  -1   9          8.65          4.82         2.94 o                         
 -15  -1   9        145.36        142.33         6.44 o                         
 -14  -1   9         18.19         20.17         2.90 o                         
 -13  -1   9        254.93        261.02         5.80 o                         
 -12  -1   9         58.35         59.47         2.48 o                         
 -11  -1   9        287.96        273.23         4.85 o                         
 -10  -1   9          2.77          4.64         0.92 o                         
  -9  -1   9        247.68        228.53         4.94 o                         
  -8  -1   9        855.63        857.75        10.93 o                         
  -7  -1   9        572.24        600.55        13.59 o                         
  -6  -1   9        892.84        917.43        25.10 o                         
  -5  -1   9        112.78        114.83         2.52 o                         
  -4  -1   9       2248.00       2420.80        27.38 o                         
  -3  -1   9        868.23        909.81        11.29 o                         
  -2  -1   9         79.81         94.75         2.17 o                         
  -1  -1   9        330.21        334.80         5.03 o                         
   0  -1   9       1458.12       1448.95        15.59 o                         
   1  -1   9          8.25          5.91         0.65 o                         
   2  -1   9        463.38        422.89         7.85 o                         
   3  -1   9         86.51         81.90         2.88 o                         
   4  -1   9        379.20        394.42         7.78 o                         
   5  -1   9          6.89          7.12         1.34 o                         
   6  -1   9        185.97        186.91         6.82 o                         
   7  -1   9         46.74         40.74         3.13 o                         
   8  -1   9        213.01        204.72         7.19 o                         
   9  -1   9         88.25         93.23         4.47 o                         
  10  -1   9        247.16        209.72         7.88 o                         
  11  -1   9          8.12         11.27         2.25 o                         
  12  -1   9        106.13        117.26         5.11 o                         
  13  -1   9         12.70         14.27         1.89 o                         
  14  -1   9         29.24         32.59         2.13 o                         
 -21   0   9          1.39          0.07         1.15 o                         
 -20   0   9          0.62         -0.77         1.71 o                         
 -19   0   9         14.68         13.69         2.40 o                         
 -18   0   9          2.26          3.64         2.18 o                         
 -17   0   9          1.92         -0.93         2.22 o                         
 -16   0   9        100.56        100.76         5.41 o                         
 -15   0   9        244.71        223.25         8.27 o                         
 -14   0   9         81.19         70.93         3.02 o                         
 -13   0   9          2.31          2.99         1.31 o                         
 -12   0   9        414.30        409.05         8.02 o                         
 -11   0   9        729.89        734.43        13.02 o                         
 -10   0   9        128.20        133.85         3.61 o                         
  -9   0   9       1619.23       1673.52        24.03 o                         
  -8   0   9        344.22        346.37         6.40 o                         
  -7   0   9       1352.53       1374.68        21.01 o                         
  -6   0   9         79.12         67.64         2.18 o                         
  -5   0   9        459.14        500.24         6.62 o                         
  -4   0   9         14.05         17.12         1.07 o                         
  -3   0   9       2072.16       2078.30        34.16 o                         
  -2   0   9         75.16         83.44         1.79 o                         
  -1   0   9        671.58        613.35         9.71 o                         
   0   0   9        462.62        536.89        12.56 o                         
   1   0   9        144.95        139.01         3.44 o                         
   2   0   9         41.30         41.32         1.85 o                         
   3   0   9       1587.83       1684.80        49.27 o                         
   4   0   9          2.29          1.10         1.49 o                         
   5   0   9         97.92        105.55         4.91 o                         
   6   0   9         51.23         61.86         3.92 o                         
   7   0   9        372.78        378.48        11.20 o                         
   8   0   9         18.71         19.33         2.66 o                         
   9   0   9         14.24         17.05         2.56 o                         
  10   0   9        105.85        103.86         5.14 o                         
  11   0   9         58.83         64.19         3.96 o                         
  12   0   9         54.30         54.55         3.42 o                         
  13   0   9        243.88        261.73         7.56 o                         
  14   0   9          0.56          0.30         0.92 o                         
 -17   1   9         18.43         14.92         2.23 o                         
 -16   1   9          8.98          6.56         2.02 o                         
 -15   1   9        147.90        143.15         5.84 o                         
 -14   1   9         17.45         16.01         2.43 o                         
 -13   1   9        253.94        259.44         8.13 o                         
 -12   1   9         58.91         59.59         3.51 o                         
 -11   1   9        293.39        279.03         5.66 o                         
 -10   1   9          3.23          4.48         0.73 o                         
  -9   1   9        245.89        244.02         3.99 o                         
  -8   1   9        851.67        887.96        12.19 o                         
  -7   1   9        569.20        591.55         9.51 o                         
  -6   1   9        894.47        963.19        15.52 o                         
  -5   1   9        116.13        119.80         1.86 o                         
  -4   1   9       2246.22       2397.80        35.73 o                         
  -3   1   9        864.03        885.64        10.77 o                         
  -2   1   9         81.62         95.59         2.08 o                         
  -1   1   9        330.87        340.09         6.14 o                         
   0   1   9       1455.70       1438.15        20.63 o                         
   1   1   9          9.08          5.11         1.22 o                         
   2   1   9        463.35        444.97        10.97 o                         
   3   1   9         87.45         88.17         3.88 o                         
   4   1   9        379.45        420.40        10.89 o                         
   5   1   9          6.66          7.41         1.55 o                         
   6   1   9        185.48        188.07         6.54 o                         
   7   1   9         46.10         38.37         2.88 o                         
   8   1   9        211.91        201.08         6.99 o                         
   9   1   9         90.01         96.44         4.49 o                         
  10   1   9        246.39        242.48         7.54 o                         
  11   1   9          8.41          7.31         1.48 o                         
 -10  -5  10          5.74          5.79         0.92 o                         
  -9  -5  10        181.69        178.95         3.97 o                         
  -8  -5  10         19.40         18.00         1.41 o                         
  -7  -5  10        272.50        280.24         5.73 o                         
  -6  -5  10         22.04         24.54         1.72 o                         
  -5  -5  10        117.42        112.65         3.44 o                         
  -4  -5  10        120.01        111.95         5.18 o                         
  -3  -5  10         32.16         34.71         2.08 o                         
  -2  -5  10         92.26         99.97         4.62 o                         
  -1  -5  10        115.28        124.35         5.07 o                         
   0  -5  10         75.76         84.01         3.98 o                         
   1  -5  10         16.24         17.43         1.49 o                         
   2  -5  10         15.01         14.19         1.28 o                         
   3  -5  10         16.92         16.91         1.90 o                         
   4  -5  10         85.49         85.29         3.35 o                         
 -16  -4  10          5.26          4.25         0.91 o                         
 -15  -4  10          0.82          2.16         1.07 o                         
 -14  -4  10         29.86         33.44         2.39 o                         
 -13  -4  10         16.00         15.00         2.08 o                         
 -12  -4  10        166.29        160.31         4.19 o                         
 -11  -4  10         40.72         40.13         2.25 o                         
 -10  -4  10          7.22          6.45         1.53 o                         
  -9  -4  10         63.72         60.75         2.99 o                         
  -8  -4  10         20.99         21.15         2.88 o                         
  -7  -4  10        227.98        208.31         8.15 o                         
  -6  -4  10        526.79        497.74        14.42 o                         
  -5  -4  10         22.83         24.32         2.48 o                         
  -4  -4  10          7.88          8.93         2.05 o                         
  -3  -4  10         85.58        104.12         4.30 o                         
  -2  -4  10        230.22        233.79         6.53 o                         
  -1  -4  10         12.81         14.93         2.24 o                         
   0  -4  10        312.82        299.55        18.29 o                         
   1  -4  10         99.67        107.06         6.05 o                         
   2  -4  10        133.49        135.69         6.70 o                         
   3  -4  10         39.25         40.25         3.78 o                         
   4  -4  10        149.91        148.67         3.76 o                         
   5  -4  10         16.01         14.30         1.92 o                         
   6  -4  10        331.08        329.37         7.60 o                         
   7  -4  10         53.52         53.78         2.30 o                         
   8  -4  10         71.67         71.54         3.54 o                         
 -18  -3  10         28.25         29.55         2.14 o                         
 -17  -3  10         50.32         50.26         1.92 o                         
 -16  -3  10         39.79         41.94         1.98 o                         
 -15  -3  10        189.55        194.31         4.71 o                         
 -14  -3  10        138.81        146.19         8.02 o                         
 -13  -3  10         54.20         55.71         2.10 o                         
 -12  -3  10         28.91         29.70         1.50 o                         
 -11  -3  10        398.74        384.85         7.14 o                         
 -10  -3  10        823.80        785.70         9.57 o                         
  -9  -3  10        356.96        323.18         5.05 o                         
  -8  -3  10        354.20        346.38         5.27 o                         
  -7  -3  10         39.32         45.92         2.89 o                         
  -6  -3  10        171.31        157.43         3.92 o                         
  -5  -3  10         34.18         36.87         1.96 o                         
  -4  -3  10        179.91        183.21         6.34 o                         
  -3  -3  10        681.39        720.59        18.99 o                         
  -2  -3  10         60.26         62.50         4.69 o                         
  -1  -3  10        997.13        952.94        24.01 o                         
   0  -3  10        206.18        226.14         9.15 o                         
   1  -3  10        181.00        177.24         6.02 o                         
   2  -3  10         22.34         22.95         2.27 o                         
   3  -3  10        329.08        297.09         6.61 o                         
   4  -3  10        175.66        176.31         4.85 o                         
   5  -3  10        148.58        147.64         4.37 o                         
   6  -3  10        288.18        300.26         6.64 o                         
   7  -3  10        155.97        165.18         4.44 o                         
   8  -3  10         53.09         62.82         2.50 o                         
   9  -3  10          2.85          2.47         0.90 o                         
  10  -3  10         12.51         15.22         1.11 o                         
  11  -3  10         31.45         30.77         2.25 o                         
 -21  -2  10         50.85         55.54         2.50 o                         
 -20  -2  10         18.97         18.11         2.12 o                         
 -19  -2  10         31.36         29.64         2.84 o                         
 -18  -2  10         46.69         46.75         3.61 o                         
 -17  -2  10         75.50         69.72         4.57 o                         
 -16  -2  10        318.21        311.77         7.92 o                         
 -15  -2  10         15.77         16.55         3.37 o                         
 -14  -2  10          6.04          4.92         1.22 o                         
 -13  -2  10        213.77        199.10         4.37 o                         
 -12  -2  10        201.24        204.12         5.73 o                         
 -11  -2  10        512.64        512.19         6.91 o                         
 -10  -2  10        509.03        500.54         6.61 o                         
  -9  -2  10        428.91        435.40         5.93 o                         
  -8  -2  10         26.55         26.94         1.57 o                         
  -7  -2  10        906.68        931.53        10.54 o                         
  -6  -2  10        586.22        582.44         7.23 o                         
  -5  -2  10        149.86        148.25         3.24 o                         
  -4  -2  10        356.18        359.44         5.78 o                         
  -3  -2  10        680.71        725.65        11.83 o                         
  -2  -2  10         95.61        106.68         2.65 o                         
  -1  -2  10        760.89        802.21        10.65 o                         
   0  -2  10        465.23        434.47        11.75 o                         
   1  -2  10        147.97        158.24         3.51 o                         
   2  -2  10         17.33         22.39         2.95 o                         
   3  -2  10         71.45         66.90         2.91 o                         
   4  -2  10        410.49        407.25         8.38 o                         
   5  -2  10        116.37        124.02         4.13 o                         
   6  -2  10         22.39         20.26         1.93 o                         
   7  -2  10        408.50        404.68         8.41 o                         
   8  -2  10        465.74        451.11        11.61 o                         
   9  -2  10        223.63        234.69         7.18 o                         
  10  -2  10          8.72          8.51         1.20 o                         
  11  -2  10        120.36        120.13        11.02 o                         
  12  -2  10          2.65          2.98         1.26 o                         
  13  -2  10         67.62         70.21         2.71 o                         
 -21  -1  10          5.74          4.54         1.58 o                         
 -20  -1  10         71.73         71.93         4.00 o                         
 -19  -1  10         28.70         27.10         3.09 o                         
 -18  -1  10         98.58         93.08         5.36 o                         
 -17  -1  10        145.07        151.13         6.87 o                         
 -15  -1  10         12.05          9.16         2.42 o                         
 -14  -1  10        691.62        654.12        17.23 o                         
 -13  -1  10        904.97        944.29        22.50 o                         
 -12  -1  10        680.26        670.56        17.18 o                         
 -11  -1  10        587.82        564.13        10.38 o                         
 -10  -1  10        312.61        303.29        10.19 o                         
  -9  -1  10        759.77        703.84        11.46 o                         
  -8  -1  10         82.82         76.70         2.53 o                         
  -7  -1  10        111.76        120.05         2.58 o                         
  -6  -1  10        448.75        467.93         8.31 o                         
  -5  -1  10        670.71        732.62         9.66 o                         
  -4  -1  10       2572.65       2832.37        31.96 o                         
  -3  -1  10        229.52        228.21         4.01 o                         
  -2  -1  10        117.40        123.71         3.26 o                         
  -1  -1  10       1629.13       1726.52        22.89 o                         
   0  -1  10        248.86        229.44         4.02 o                         
   1  -1  10        539.38        532.86         9.50 o                         
   2  -1  10        377.67        380.85         7.42 o                         
   3  -1  10        139.83        135.22         3.93 o                         
   4  -1  10        143.41        155.09         4.35 o                         
   5  -1  10        306.15        311.78         9.39 o                         
   6  -1  10         60.51         62.11         3.73 o                         
   7  -1  10        235.76        232.43         7.68 o                         
   8  -1  10         80.25         75.66         3.88 o                         
  10  -1  10        254.86        258.93         8.62 o                         
  11  -1  10        168.93        191.88         6.80 o                         
  12  -1  10        361.35        390.66        10.34 o                         
  13  -1  10         52.52         52.07         2.76 o                         
  14  -1  10         12.92         13.00         1.15 o                         
 -21   0  10         32.32         35.34         2.25 o                         
 -20   0  10         44.23         42.31         3.04 o                         
 -19   0  10         30.59         28.71         2.94 o                         
 -18   0  10         25.07         25.53         3.02 o                         
 -17   0  10         50.70         47.14         3.88 o                         
 -16   0  10          0.34          0.53         2.26 o                         
 -15   0  10        230.00        215.93         5.59 o                         
 -14   0  10        107.73         97.48         3.60 o                         
 -13   0  10        555.94        557.50        16.71 o                         
 -12   0  10         37.11         35.09         3.68 o                         
 -11   0  10         34.09         32.28         1.97 o                         
 -10   0  10        448.57        440.02        11.75 o                         
  -9   0  10        118.52        121.97         3.40 o                         
  -8   0  10        220.37        223.11         6.01 o                         
  -7   0  10        620.09        658.17        10.71 o                         
  -6   0  10          0.23          0.37         0.55 o                         
  -5   0  10       1066.21       1045.11        17.21 o                         
  -4   0  10        322.73        308.96         6.95 o                         
  -3   0  10        917.03        955.38        17.57 o                         
  -2   0  10       1608.39       1656.61        16.99 o                         
  -1   0  10        673.96        702.92        11.16 o                         
   0   0  10        393.37        408.13        10.49 o                         
   1   0  10          2.79          4.45         1.41 o                         
   2   0  10          3.20          2.64         1.40 o                         
   3   0  10       2902.89       3041.00        60.17 o                         
   4   0  10         30.41         21.55         2.54 o                         
   5   0  10        214.18        227.55         7.96 o                         
   6   0  10         63.44         79.66         4.60 o                         
   7   0  10        134.50        145.93         6.32 o                         
   8   0  10        112.80        110.12         5.44 o                         
   9   0  10         10.78          9.39         2.22 o                         
  10   0  10        611.24        648.37        16.19 o                         
  11   0  10         20.97         18.31         2.31 o                         
  12   0  10          3.51          3.69         1.38 o                         
  13   0  10         74.96         73.20         3.12 o                         
 -17   1  10        146.03        147.97         5.70 o                         
 -16   1  10         65.69         62.47         3.84 o                         
 -15   1  10         12.68         11.17         2.22 o                         
 -14   1  10        694.76        680.32        16.56 o                         
 -13   1  10        903.27        898.58        20.50 o                         
 -12   1  10        678.64        663.33        16.29 o                         
 -11   1  10        588.01        558.08         9.62 o                         
 -10   1  10        309.38        322.59         8.87 o                         
  -9   1  10        761.33        742.07        11.75 o                         
  -8   1  10         81.12         79.14         2.01 o                         
  -7   1  10        112.69        123.83         3.19 o                         
  -6   1  10        454.67        477.69         6.81 o                         
  -5   1  10        673.46        742.00         9.50 o                         
  -4   1  10       2580.85       2805.84        31.36 o                         
  -3   1  10        230.20        232.56         3.83 o                         
  -2   1  10        119.43        125.59         2.58 o                         
  -1   1  10       1635.61       1738.89        20.14 o                         
   0   1  10        247.83        236.88         6.94 o                         
   1   1  10        538.10        522.74        12.65 o                         
   2   1  10        378.43        371.64         9.88 o                         
   3   1  10        140.79        143.10         5.36 o                         
   4   1  10        145.06        158.54         5.84 o                         
   5   1  10        304.83        292.34         8.82 o                         
   6   1  10         62.09         58.69         3.54 o                         
   7   1  10        235.74        229.79         7.62 o                         
   8   1  10         81.35         78.40         4.05 o                         
   9   1  10        129.44        137.34         5.35 o                         
  10   1  10        256.20        249.65         7.41 o                         
 -10  -5  11        124.38        126.17         3.87 o                         
  -9  -5  11          1.97          2.11         1.05 o                         
  -8  -5  11        162.36        160.08         3.69 o                         
  -7  -5  11        137.90        158.09         3.79 o                         
  -6  -5  11        139.44        142.25         8.16 o                         
  -5  -5  11        108.43        118.09         3.34 o                         
  -4  -5  11         80.88         86.14         2.85 o                         
  -3  -5  11         62.47         66.20         2.52 o                         
  -2  -5  11         46.33         52.33         2.26 o                         
  -1  -5  11         37.48         43.12         2.85 o                         
   0  -5  11          2.90          1.38         1.28 o                         
   1  -5  11         40.08         45.78         2.52 o                         
   2  -5  11         72.79         71.89         3.29 o                         
   3  -5  11         53.12         54.74         2.53 o                         
 -15  -4  11        185.66        182.24         5.17 o                         
 -14  -4  11         68.85         66.32         3.16 o                         
 -13  -4  11        325.17        340.11         9.20 o                         
 -12  -4  11         66.45         58.27         2.35 o                         
 -11  -4  11        116.53        113.36         3.76 o                         
 -10  -4  11        141.50        147.32         4.29 o                         
  -9  -4  11        266.63        257.48         6.15 o                         
  -8  -4  11         72.82         80.48         3.39 o                         
  -7  -4  11        322.49        311.55        10.19 o                         
  -6  -4  11        229.12        218.93         8.39 o                         
  -5  -4  11        142.58        135.04         6.46 o                         
  -4  -4  11         80.21         79.96         6.78 o                         
  -3  -4  11        144.27        149.51         5.01 o                         
  -2  -4  11         86.25         91.55         3.99 o                         
  -1  -4  11        178.52        192.60         5.79 o                         
   0  -4  11        292.36        300.32         7.51 o                         
   1  -4  11        160.26        170.58         5.36 o                         
   2  -4  11        148.72        161.87         7.13 o                         
   3  -4  11         66.67         71.47         4.60 o                         
   4  -4  11        118.11        111.18         5.40 o                         
   5  -4  11         26.79         30.86         2.10 o                         
   6  -4  11          6.08          7.19         1.30 o                         
   7  -4  11        217.18        214.23         8.52 o                         
 -18  -3  11         79.80         80.76         3.25 o                         
 -17  -3  11         14.46         11.27         1.04 o                         
 -16  -3  11        258.40        272.48         5.45 o                         
 -15  -3  11         60.55         60.62         2.47 o                         
 -14  -3  11         63.81         67.57         2.74 o                         
 -13  -3  11        158.57        151.01         2.99 o                         
 -12  -3  11          3.21          2.48         0.89 o                         
 -11  -3  11        165.62        156.46         3.19 o                         
 -10  -3  11        378.92        368.95         5.48 o                         
  -9  -3  11         30.60         23.57         1.40 o                         
  -8  -3  11        292.21        277.87         4.59 o                         
  -7  -3  11        126.37        126.94         3.50 o                         
  -6  -3  11        156.43        163.83         4.05 o                         
  -5  -3  11        184.22        199.02         4.50 o                         
  -4  -3  11         13.32         13.39         1.47 o                         
  -3  -3  11         35.57         38.98         2.38 o                         
  -2  -3  11        254.90        246.44         9.53 o                         
  -1  -3  11        524.60        548.63        16.00 o                         
   0  -3  11        685.36        683.57        12.15 o                         
   1  -3  11        215.01        203.74         6.73 o                         
   2  -3  11         80.03         79.87         3.09 o                         
   3  -3  11        169.76        168.86         4.66 o                         
   4  -3  11        141.74        147.99         4.33 o                         
   5  -3  11        156.71        159.50         4.42 o                         
   6  -3  11        266.34        267.18         5.89 o                         
   7  -3  11        240.57        255.24         5.50 o                         
   8  -3  11         29.69         26.90         2.03 o                         
   9  -3  11        178.83        171.57         5.10 o                         
  10  -3  11         13.04         11.98         1.78 o                         
 -20  -2  11          8.97          8.31         1.73 o                         
 -19  -2  11         70.68         76.75         3.98 o                         
 -18  -2  11          6.42          6.00         2.18 o                         
 -17  -2  11         56.15         60.02         4.15 o                         
 -16  -2  11        113.08        110.33         8.78 o                         
 -15  -2  11         45.14         42.92         2.94 o                         
 -14  -2  11        464.58        459.97         7.44 o                         
 -13  -2  11        301.27        293.12         5.54 o                         
 -12  -2  11        953.97        929.04        12.68 o                         
 -11  -2  11         58.51         63.48         2.39 o                         
 -10  -2  11        367.35        329.38         5.90 o                         
  -9  -2  11        204.11        199.52         3.58 o                         
  -8  -2  11        564.11        584.37         8.67 o                         
  -7  -2  11         27.47         28.76         1.33 o                         
  -6  -2  11        160.36        172.23         3.22 o                         
  -5  -2  11        552.63        561.53         8.16 o                         
  -4  -2  11         86.90         83.41         2.45 o                         
  -3  -2  11         23.52         18.91         1.32 o                         
  -2  -2  11        508.65        526.80        17.24 o                         
  -1  -2  11        484.14        509.37         7.61 o                         
   0  -2  11       1584.75       1579.40        20.26 o                         
   1  -2  11        320.41        331.54         5.77 o                         
   2  -2  11        126.95        139.89         3.46 o                         
   3  -2  11        107.75        101.32         3.64 o                         
   4  -2  11        436.34        431.56         8.78 o                         
   5  -2  11        193.66        196.04         5.31 o                         
   6  -2  11        136.25        130.66         4.18 o                         
   7  -2  11         28.76         29.05         2.04 o                         
   8  -2  11         22.74         25.25         1.81 o                         
   9  -2  11        103.62        101.56         3.41 o                         
  10  -2  11         23.42         24.45         2.33 o                         
  11  -2  11        114.38        110.49         4.17 o                         
  12  -2  11         73.60         73.61         2.85 o                         
 -21  -1  11         35.15         36.53         2.56 o                         
 -20  -1  11         14.83         19.73         2.45 o                         
 -19  -1  11        179.48        187.08         7.05 o                         
 -18  -1  11        202.81        212.70         8.02 o                         
 -17  -1  11         36.13         45.17         4.09 o                         
 -16  -1  11         22.13         22.71         3.00 o                         
 -15  -1  11        165.23        154.99         6.81 o                         
 -14  -1  11         13.48         18.66         2.90 o                         
 -13  -1  11       1086.72       1074.36        25.25 o                         
 -12  -1  11        172.18        155.67         6.85 o                         
 -11  -1  11        337.00        332.41         7.23 o                         
 -10  -1  11         89.04         73.26         4.48 o                         
  -9  -1  11         44.93         42.89         2.74 o                         
  -8  -1  11        433.87        460.61         8.28 o                         
  -7  -1  11         70.38         69.52         2.14 o                         
  -6  -1  11        428.20        456.96         8.39 o                         
  -5  -1  11        775.88        826.59        13.32 o                         
  -4  -1  11        156.71        138.12         3.79 o                         
  -3  -1  11        232.03        217.17         6.08 o                         
  -2  -1  11        175.15        190.85         6.36 o                         
  -1  -1  11        678.12        699.89        11.50 o                         
   0  -1  11        586.23        616.98        10.52 o                         
   1  -1  11        142.00        131.76         3.77 o                         
   2  -1  11        114.58        130.13         3.85 o                         
   3  -1  11         61.98         61.95         2.68 o                         
   4  -1  11        170.01        163.38         7.53 o                         
   5  -1  11        205.06        225.56         7.47 o                         
   6  -1  11        448.17        441.34        11.66 o                         
   9  -1  11        245.53        226.20         8.01 o                         
  10  -1  11         30.47         35.25         2.95 o                         
  11  -1  11        315.35        339.28         9.41 o                         
  12  -1  11         97.48        112.26         4.17 o                         
  13  -1  11         77.92         75.67         2.80 o                         
 -21   0  11         13.76         13.87         1.60 o                         
 -20   0  11        127.48        144.18         5.35 o                         
 -19   0  11          0.01          0.87         1.88 o                         
 -18   0  11          5.63          4.79         2.33 o                         
 -17   0  11         23.68         19.23         3.02 o                         
 -16   0  11          5.16          3.48         2.49 o                         
 -15   0  11          2.18          3.42         1.43 o                         
 -14   0  11        998.86       1005.50        20.26 o                         
 -13   0  11         54.66         55.92         2.79 o                         
 -12   0  11         43.07         45.01         2.46 o                         
 -11   0  11        345.26        366.93        10.66 o                         
 -10   0  11       1002.36        979.73        22.27 o                         
  -9   0  11        319.37        310.20         9.34 o                         
  -8   0  11          1.09          0.43         0.98 o                         
  -7   0  11       1901.30       1988.24        40.60 o                         
  -6   0  11        148.00        164.45         3.14 o                         
  -5   0  11        422.79        520.49         8.72 o                         
  -4   0  11         71.73         75.45         2.14 o                         
  -3   0  11       1135.77       1087.00        11.34 o                         
  -2   0  11         32.67         29.88         2.38 o                         
  -1   0  11        136.97        130.02         5.03 o                         
   0   0  11          0.26          3.65         1.47 o                         
   1   0  11        802.28        829.62        19.12 o                         
   2   0  11        345.74        380.37        10.77 o                         
   3   0  11        360.50        368.00        10.75 o                         
   4   0  11        658.20        745.42        18.30 o                         
   5   0  11        103.01         93.63         4.97 o                         
   6   0  11          5.95          6.31         2.04 o                         
   7   0  11         53.72         64.58         4.23 o                         
   8   0  11         48.57         51.71         3.77 o                         
   9   0  11          1.65          2.23         1.79 o                         
  10   0  11        314.39        328.46         9.59 o                         
  11   0  11         14.16         10.39         1.73 o                         
  12   0  11        171.27        171.28         5.29 o                         
 -18   1  11        205.32        201.23         6.50 o                         
 -17   1  11         34.96         44.20         3.13 o                         
 -16   1  11         22.10         20.62         2.55 o                         
 -15   1  11        165.67        169.87         6.52 o                         
 -14   1  11         13.13         15.67         2.42 o                         
 -13   1  11       1091.09       1095.07        24.29 o                         
 -12   1  11        171.49        168.32         4.35 o                         
 -11   1  11        337.71        332.59         6.68 o                         
 -10   1  11         88.64         91.98         4.21 o                         
  -9   1  11         45.00         47.08         3.00 o                         
  -8   1  11        434.77        475.06        12.00 o                         
  -7   1  11         70.24         74.77         3.73 o                         
  -6   1  11        423.69        436.74         9.30 o                         
  -5   1  11        771.38        799.40        10.67 o                         
  -4   1  11        155.17        140.75         2.85 o                         
  -3   1  11        231.81        221.30         3.84 o                         
  -2   1  11        175.36        196.84         4.41 o                         
  -1   1  11        678.41        699.13        16.00 o                         
   0   1  11        582.89        593.21        14.21 o                         
   1   1  11        144.87        132.98         5.13 o                         
   2   1  11        115.43        123.91         5.01 o                         
   3   1  11         61.64         65.33         3.63 o                         
   4   1  11        169.24        169.64         6.24 o                         
   5   1  11        202.96        214.86         7.29 o                         
   6   1  11        447.41        449.39        12.06 o                         
   7   1  11        185.97        184.95         6.62 o                         
   8   1  11        460.92        433.70        11.41 o                         
   9   1  11        244.42        239.13         7.24 o                         
  10   1  11         29.75         28.25         2.06 o                         
 -10  -5  12         23.19         21.16         1.53 o                         
  -9  -5  12         45.40         39.07         1.91 o                         
  -8  -5  12         67.60         62.22         2.67 o                         
  -7  -5  12         52.71         57.87         2.42 o                         
  -6  -5  12         82.59         80.28         3.49 o                         
  -5  -5  12          5.90          5.45         1.00 o                         
  -4  -5  12          3.56          5.28         1.02 o                         
  -3  -5  12          5.14          5.60         1.06 o                         
  -2  -5  12        102.00        113.58         3.06 o                         
  -1  -5  12         45.31         57.99         2.92 o                         
   0  -5  12        153.59        164.15         3.60 o                         
 -15  -4  12          2.60          3.22         0.89 o                         
 -14  -4  12         61.79         61.33         2.83 o                         
 -13  -4  12        159.89        165.35         5.50 o                         
 -12  -4  12        153.61        163.53         9.73 o                         
 -11  -4  12         73.15         72.63         2.66 o                         
 -10  -4  12         27.27         25.68         1.87 o                         
  -9  -4  12        107.68         99.85         3.48 o                         
  -8  -4  12        115.36        102.38         3.64 o                         
  -7  -4  12         16.42         16.09         1.94 o                         
  -6  -4  12         83.86         83.97        11.37 o                         
  -5  -4  12        215.99        208.08         7.99 o                         
  -4  -4  12         81.37         83.19         5.07 o                         
  -3  -4  12        348.71        357.17        11.44 o                         
  -2  -4  12         57.55         62.61         3.26 o                         
  -1  -4  12        178.08        191.51         5.62 o                         
   0  -4  12         93.63         97.34         3.90 o                         
   1  -4  12         75.56         83.69         3.60 o                         
   2  -4  12         64.52         67.91         3.19 o                         
   3  -4  12         21.09         19.54         1.97 o                         
   4  -4  12        194.42        188.68         6.76 o                         
   5  -4  12         11.06         15.26         2.06 o                         
   6  -4  12          2.42          3.33         1.25 o                         
 -18  -3  12         94.96         86.99         3.26 o                         
 -17  -3  12          9.51          9.79         1.76 o                         
 -16  -3  12         76.02         76.67         5.95 o                         
 -15  -3  12        459.81        458.22         8.12 o                         
 -14  -3  12          5.90          5.64         1.29 o                         
 -13  -3  12        106.67        108.34         2.92 o                         
 -12  -3  12        138.58        135.74         3.75 o                         
 -11  -3  12         67.79         68.68         2.06 o                         
 -10  -3  12        105.28         97.66         2.49 o                         
  -9  -3  12        575.97        566.71         7.45 o                         
  -8  -3  12         26.16         32.67         1.57 o                         
  -7  -3  12         31.25         29.10         1.87 o                         
  -6  -3  12        102.04         99.39         3.13 o                         
  -5  -3  12        592.23        579.35         9.11 o                         
  -4  -3  12         37.10         35.64         1.99 o                         
  -3  -3  12        106.39        121.87         4.09 o                         
  -2  -3  12        137.62        134.14         6.82 o                         
  -1  -3  12        259.03        253.14         5.99 o                         
   0  -3  12       1483.37       1494.29        35.15 o                         
   1  -3  12        985.79        979.84        16.34 o                         
   2  -3  12         94.18        105.38         3.51 o                         
   3  -3  12        320.15        323.91         6.86 o                         
   4  -3  12        124.52        138.84         4.69 o                         
   5  -3  12         25.20         28.80         1.81 o                         
   6  -3  12         51.79         51.77         2.17 o                         
   7  -3  12         16.19         16.42         1.74 o                         
   8  -3  12         66.41         67.37         2.86 o                         
 -20  -2  12         42.79         47.85         2.78 o                         
 -19  -2  12         39.60         41.07         2.98 o                         
 -18  -2  12         19.21         21.36         2.69 o                         
 -17  -2  12        126.32        117.25         5.53 o                         
 -16  -2  12         19.03         17.05         2.99 o                         
 -15  -2  12        176.76        159.17         7.05 o                         
 -14  -2  12        133.87        123.69         3.30 o                         
 -13  -2  12        285.89        286.36         5.53 o                         
 -12  -2  12       1565.24       1533.59        19.22 o                         
 -11  -2  12         48.25         49.40         2.18 o                         
 -10  -2  12        141.05        143.05         3.60 o                         
  -9  -2  12        419.47        427.15         8.79 o                         
  -8  -2  12        147.31        151.82         3.62 o                         
  -7  -2  12        260.49        259.17         4.23 o                         
  -6  -2  12        311.99        295.02         4.62 o                         
  -5  -2  12         99.07        101.49         2.79 o                         
  -4  -2  12        217.70        245.41         4.71 o                         
  -3  -2  12        228.86        196.94         4.60 o                         
  -2  -2  12       1075.73       1072.40        17.01 o                         
  -1  -2  12        257.49        261.35         9.88 o                         
   0  -2  12        483.98        500.35         9.42 o                         
   1  -2  12        188.27        184.89         4.09 o                         
   2  -2  12        132.83        141.75         3.54 o                         
   3  -2  12        117.35        110.32         3.11 o                         
   4  -2  12        118.40        116.34         3.39 o                         
   5  -2  12          6.48          7.58         1.13 o                         
   6  -2  12        108.69        112.81         3.65 o                         
   7  -2  12        200.71        200.52         7.90 o                         
   8  -2  12        104.79        100.91         3.58 o                         
   9  -2  12        349.91        361.29         9.76 o                         
  10  -2  12         12.95         13.40         1.66 o                         
  11  -2  12          2.15          2.69         0.94 o                         
 -21  -1  12         60.92         59.67         3.05 o                         
 -20  -1  12         19.55         19.00         2.36 o                         
 -19  -1  12         79.74         75.68         4.41 o                         
 -18  -1  12         73.11         80.19         4.74 o                         
 -17  -1  12         99.75         89.58         5.42 o                         
 -16  -1  12        160.45        164.09         6.90 o                         
 -15  -1  12        856.56        817.63        20.46 o                         
 -14  -1  12         16.36         15.41         2.88 o                         
 -13  -1  12        361.33        377.41        11.85 o                         
 -12  -1  12        132.89        118.90         5.99 o                         
 -11  -1  12          2.13          1.67         1.38 o                         
 -10  -1  12        112.02         96.30         5.24 o                         
  -8  -1  12        361.25        350.80         6.94 o                         
  -7  -1  12        768.71        735.82        20.76 o                         
  -6  -1  12        111.66        115.84         4.20 o                         
  -5  -1  12        177.99        183.04         4.69 o                         
  -4  -1  12        462.30        485.07         9.01 o                         
  -3  -1  12         23.88         24.49         2.13 o                         
  -2  -1  12        415.52        399.48        10.95 o                         
  -1  -1  12        588.34        620.81        15.32 o                         
   0  -1  12        125.57        121.83         5.40 o                         
   1  -1  12        966.96        987.47        23.85 o                         
   2  -1  12        164.82        158.17         5.71 o                         
   3  -1  12         19.77         18.07         1.68 o                         
   4  -1  12        210.22        214.34         7.07 o                         
   5  -1  12        303.80        313.37         9.00 o                         
   9  -1  12        229.67        248.91         8.03 o                         
  10  -1  12         59.78         63.20         3.50 o                         
  11  -1  12         16.34         14.48         1.72 o                         
  12  -1  12         94.95         82.86         3.03 o                         
 -21   0  12          3.06          2.24         1.13 o                         
 -20   0  12         61.01         60.17         3.41 o                         
 -19   0  12         54.21         55.26         3.59 o                         
 -18   0  12         16.63         18.45         2.74 o                         
 -17   0  12        247.43        239.53         8.48 o                         
 -16   0  12         26.42         23.65         2.13 o                         
 -15   0  12        139.07        135.66         8.26 o                         
 -14   0  12         50.20         54.98         2.83 o                         
 -13   0  12         72.62         64.73         3.01 o                         
 -12   0  12       1411.16       1403.94        29.02 o                         
 -11   0  12         14.04         14.04         2.37 o                         
 -10   0  12         25.06         27.49         2.81 o                         
  -9   0  12        661.03        643.71        16.21 o                         
  -8   0  12        261.51        253.12         8.31 o                         
  -7   0  12        721.29        705.01        17.17 o                         
  -6   0  12       1872.27       2015.45        41.58 o                         
  -5   0  12         99.48        102.37         4.90 o                         
  -4   0  12          2.70          1.64         1.46 o                         
  -3   0  12          3.45          2.11         1.34 o                         
  -2   0  12          0.02          2.20         1.44 o                         
  -1   0  12        437.56        474.62        12.39 o                         
   0   0  12          0.97         -0.07         1.46 o                         
   1   0  12        506.29        539.86        14.03 o                         
   2   0  12          3.58          2.83         1.83 o                         
   3   0  12        387.49        407.74        12.05 o                         
   4   0  12        174.66        168.21         6.92 o                         
   5   0  12         65.57         63.30         4.25 o                         
   6   0  12         58.92         62.71         4.21 o                         
   7   0  12         66.94         63.35         4.16 o                         
   8   0  12         77.86         82.30         4.48 o                         
   9   0  12         69.67         68.20         3.85 o                         
  10   0  12        199.46        189.84         6.25 o                         
  11   0  12         17.30         21.01         1.84 o                         
  12   0  12        164.97        135.24         3.94 o                         
 -17   1  12        101.99         96.21         4.50 o                         
 -16   1  12        159.29        154.52         6.07 o                         
 -15   1  12        858.04        844.34        19.76 o                         
 -14   1  12         16.91         17.16         2.60 o                         
 -13   1  12        366.19        366.47         7.37 o                         
 -12   1  12        130.84        131.90         3.89 o                         
 -11   1  12          2.31          3.75         1.52 o                         
 -10   1  12        110.62        128.09         5.26 o                         
  -9   1  12        353.79        358.75        10.11 o                         
  -8   1  12        359.85        353.46         9.99 o                         
  -7   1  12        767.99        759.33        17.79 o                         
  -6   1  12        111.43        111.11         3.42 o                         
  -5   1  12        176.08        177.58         4.42 o                         
  -4   1  12        461.61        486.73        12.18 o                         
  -3   1  12         24.79         24.39         2.23 o                         
  -2   1  12        417.50        399.00        10.54 o                         
  -1   1  12        582.69        601.23        14.52 o                         
   0   1  12        128.71        138.07         5.36 o                         
   1   1  12        970.27        997.57        22.23 o                         
   2   1  12        167.74        168.30         6.22 o                         
   3   1  12         19.47         22.72         2.41 o                         
   4   1  12        210.75        204.54         7.18 o                         
   5   1  12        301.03        302.98         9.21 o                         
   6   1  12         73.61         80.17         4.13 o                         
   7   1  12         89.59         78.14         3.94 o                         
   8   1  12        148.01        140.45         5.16 o                         
   9   1  12        227.59        219.25         6.41 o                         
  -4   2  12        216.29        242.32         7.72 o                         
  -3   2  12        226.43        190.47         5.98 o                         
  -9  -5  13          6.66          5.02         0.99 o                         
  -6  -5  13          8.89          9.84         0.93 o                         
  -5  -5  13        212.86        223.09        10.27 o                         
  -4  -5  13        119.54        137.56         3.12 o                         
  -3  -5  13        145.82        140.53         3.15 o                         
  -2  -5  13         30.74         30.04         1.36 o                         
  -1  -5  13         21.55         24.03         1.61 o                         
 -14  -4  13         17.97         17.04         1.47 o                         
 -13  -4  13        122.19        130.01         4.47 o                         
 -12  -4  13         22.42         19.60         2.06 o                         
 -11  -4  13         23.23         21.49         1.44 o                         
 -10  -4  13        168.45        162.42         4.14 o                         
  -9  -4  13        165.48        171.93         4.45 o                         
  -8  -4  13        152.41        150.87         4.25 o                         
  -7  -4  13         15.61         17.03         1.82 o                         
  -6  -4  13        217.68        214.18         5.57 o                         
  -5  -4  13         21.01         22.19         2.08 o                         
  -4  -4  13        367.11        389.82        11.55 o                         
  -3  -4  13        107.94        119.05         5.81 o                         
  -2  -4  13         53.63         50.66         3.91 o                         
  -1  -4  13         40.88         38.12         2.59 o                         
   0  -4  13        151.16        154.48         4.67 o                         
   1  -4  13        168.92        174.49         4.90 o                         
   2  -4  13         17.95         18.15         1.81 o                         
   3  -4  13         88.43        101.22         3.35 o                         
   4  -4  13         24.57         26.78         1.68 o                         
   5  -4  13         39.84         38.67         1.68 o                         
 -17  -3  13         17.64         15.43         1.77 o                         
 -16  -3  13         44.94         48.39         2.85 o                         
 -15  -3  13         38.44         36.84         1.79 o                         
 -14  -3  13        118.93        116.57         2.83 o                         
 -13  -3  13        297.87        283.13         5.05 o                         
 -12  -3  13        296.88        291.47         9.03 o                         
 -11  -3  13         31.92         31.13         1.75 o                         
 -10  -3  13         87.34         80.53         2.20 o                         
  -9  -3  13        482.41        465.16         6.40 o                         
  -8  -3  13         15.93         15.43         1.23 o                         
  -7  -3  13         94.26         90.42         2.94 o                         
  -6  -3  13        258.09        253.14         5.22 o                         
  -5  -3  13         79.33         91.79         5.25 o                         
  -4  -3  13        621.48        644.41        11.99 o                         
  -3  -3  13        293.45        287.97         7.83 o                         
  -2  -3  13        168.93        165.44         7.47 o                         
  -1  -3  13        895.73        888.39        14.87 o                         
   0  -3  13        267.42        272.14         9.42 o                         
   1  -3  13        199.46        197.49         7.41 o                         
   2  -3  13         45.87         49.32         3.34 o                         
   3  -3  13        237.69        235.55         7.83 o                         
   4  -3  13         61.37         57.02         3.21 o                         
   5  -3  13         65.73         72.94         2.78 o                         
   6  -3  13         35.27         34.71         2.23 o                         
   7  -3  13         28.23         28.01         1.77 o                         
   8  -3  13         91.74         80.92         3.70 o                         
 -20  -2  13         30.19         33.53         2.24 o                         
 -19  -2  13        305.95        332.77         9.03 o                         
 -18  -2  13         55.93         63.09         3.77 o                         
 -17  -2  13        131.09        132.24         5.77 o                         
 -16  -2  13          7.33          6.10         2.51 o                         
 -15  -2  13        211.56        212.48         7.99 o                         
 -14  -2  13        127.92        131.14         4.49 o                         
 -13  -2  13         87.23         81.70         2.67 o                         
 -12  -2  13        131.23        123.59         3.36 o                         
 -11  -2  13        250.60        245.48         4.97 o                         
 -10  -2  13         67.72         69.20         2.54 o                         
  -9  -2  13         55.72         58.17         2.93 o                         
  -8  -2  13         46.29         45.74         2.67 o                         
  -7  -2  13         68.96         65.32         2.36 o                         
  -6  -2  13        162.68        167.56         3.48 o                         
  -5  -2  13        189.76        189.28         4.09 o                         
  -4  -2  13        348.29        328.90         8.52 o                         
  -3  -2  13        738.49        721.18        10.32 o                         
  -2  -2  13         47.13         45.01         2.57 o                         
  -1  -2  13        699.89        741.07        31.44 o                         
   0  -2  13        763.93        775.23        21.80 o                         
   1  -2  13         48.28         50.82         3.85 o                         
   2  -2  13        947.65        952.45        12.91 o                         
   3  -2  13         18.42         14.56         1.38 o                         
   4  -2  13          9.91         10.13         1.19 o                         
   5  -2  13        252.35        244.11        17.32 o                         
   6  -2  13         22.43         22.02         2.58 o                         
   7  -2  13        151.36        165.07         6.13 o                         
   8  -2  13        107.35        119.30         4.74 o                         
   9  -2  13         25.45         23.50         1.96 o                         
  10  -2  13        175.15        177.10         4.99 o                         
 -21  -1  13        119.06        122.25         4.30 o                         
 -20  -1  13         18.92         17.40         2.25 o                         
 -19  -1  13         43.41         49.26         3.56 o                         
 -18  -1  13        104.41        108.42         5.45 o                         
 -17  -1  13         37.31         31.19         3.63 o                         
 -16  -1  13        658.79        685.20        17.45 o                         
 -15  -1  13         89.26         85.71         5.17 o                         
 -14  -1  13        204.27        201.82         8.11 o                         
 -13  -1  13        198.51        195.72         8.06 o                         
 -12  -1  13        577.31        585.29        16.14 o                         
 -11  -1  13        694.53        715.71        18.42 o                         
 -10  -1  13         20.93         15.86         2.91 o                         
  -8  -1  13         18.35         17.12         2.23 o                         
  -7  -1  13        198.62        184.10         3.93 o                         
  -6  -1  13       1103.75       1161.41        18.35 o                         
  -5  -1  13        420.33        443.44        10.19 o                         
  -4  -1  13       1319.90       1339.71        20.65 o                         
  -3  -1  13        125.76        141.76         4.22 o                         
  -2  -1  13         18.17         17.92         2.29 o                         
  -1  -1  13         18.53         17.48         2.40 o                         
   0  -1  13        260.17        256.64         8.71 o                         
   1  -1  13        299.24        319.16        10.11 o                         
   2  -1  13         36.29         33.68         3.37 o                         
   8  -1  13        100.44        110.31         4.95 o                         
   9  -1  13         15.44         16.29         2.01 o                         
  10  -1  13        107.75        115.54         4.31 o                         
  11  -1  13         75.24         72.10         2.83 o                         
 -21   0  13        190.79        188.65         5.23 o                         
 -20   0  13          8.52          8.40         1.84 o                         
 -19   0  13        357.69        333.64         9.49 o                         
 -18   0  13        124.48        136.93         5.86 o                         
 -17   0  13         23.66         26.05         3.16 o                         
 -16   0  13         20.43         19.43         1.94 o                         
 -15   0  13        129.72        131.96         4.34 o                         
 -14   0  13          1.22          3.22         1.49 o                         
 -13   0  13          0.30          0.10         1.38 o                         
 -12   0  13        747.09        743.95        13.06 o                         
 -11   0  13        104.60        101.05         5.18 o                         
 -10   0  13          3.94          2.87         1.87 o                         
  -9   0  13        426.11        456.45        12.90 o                         
  -8   0  13        329.98        320.22        10.02 o                         
  -7   0  13         38.61         49.88         3.65 o                         
  -6   0  13          3.91          5.63         2.10 o                         
  -5   0  13         43.44         48.25         3.56 o                         
  -4   0  13         56.16         55.31         3.44 o                         
  -3   0  13        704.61        678.96        16.44 o                         
  -2   0  13        116.37        125.92         5.38 o                         
  -1   0  13         10.31         14.61         2.19 o                         
   0   0  13        307.61        300.81         9.50 o                         
   1   0  13          9.70          6.38         1.95 o                         
   2   0  13         38.38         41.52         3.49 o                         
   3   0  13          8.85          9.07         2.30 o                         
   4   0  13        217.67        204.01         7.79 o                         
   5   0  13        327.05        344.88        10.75 o                         
   6   0  13        209.17        225.22         8.06 o                         
   7   0  13          3.25          3.25         1.78 o                         
   8   0  13        189.41        206.82         7.07 o                         
   9   0  13          0.73          0.51         1.26 o                         
  10   0  13         27.74         34.72         2.23 o                         
  11   0  13          2.45          3.43         0.86 o                         
 -17   1  13         38.35         35.78         2.83 o                         
 -16   1  13        662.05        635.00        15.59 o                         
 -15   1  13         89.53         85.08         4.63 o                         
 -14   1  13        203.50        200.49         7.25 o                         
 -13   1  13        198.49        190.16         4.87 o                         
 -12   1  13        573.15        573.95        10.33 o                         
 -11   1  13        692.41        688.80        16.73 o                         
 -10   1  13         21.67         23.31         2.53 o                         
  -9   1  13        127.30        133.55         5.62 o                         
  -8   1  13         18.74         19.37         2.37 o                         
  -7   1  13        198.01        204.41         7.24 o                         
  -6   1  13       1104.57       1182.42        18.31 o                         
  -5   1  13        419.35        443.89         8.44 o                         
  -4   1  13       1320.35       1326.91        28.25 o                         
  -3   1  13        128.45        121.68         5.02 o                         
  -2   1  13         17.71         17.20         2.10 o                         
  -1   1  13         17.98         18.81         2.19 o                         
   0   1  13        260.47        267.80         8.39 o                         
   1   1  13        297.62        306.81         9.29 o                         
   2   1  13         36.70         35.59         2.95 o                         
   3   1  13        191.01        183.08         6.70 o                         
   4   1  13         66.53         75.86         4.12 o                         
   5   1  13        465.45        442.77        11.86 o                         
   6   1  13         11.32         10.17         1.76 o                         
   7   1  13         43.99         40.02         2.68 o                         
   8   1  13        101.59        104.28         4.02 o                         
  -4   2  13        347.91        348.95        10.27 o                         
  -3   2  13        736.96        683.35        15.69 o                         
  -2   2  13         47.79         47.47         2.75 o                         
 -13  -4  14         31.63         29.66         1.89 o                         
 -12  -4  14        181.63        176.80         5.49 o                         
 -11  -4  14         48.94         51.24         3.00 o                         
 -10  -4  14         21.78         19.67         2.22 o                         
  -9  -4  14         97.34         88.15         3.43 o                         
  -8  -4  14         10.83          8.72         1.29 o                         
  -7  -4  14        163.61        163.02         4.32 o                         
  -6  -4  14        200.77        193.33         4.93 o                         
  -5  -4  14          3.16          4.35         1.38 o                         
  -4  -4  14         61.34         57.96         3.90 o                         
  -3  -4  14         98.38        104.88         4.99 o                         
  -2  -4  14         15.14         18.50         2.56 o                         
  -1  -4  14         17.97         20.98         2.60 o                         
   0  -4  14         91.00         82.78         3.45 o                         
   1  -4  14         58.85         55.74         2.52 o                         
   2  -4  14         30.52         32.64         1.90 o                         
   3  -4  14         26.07         24.56         1.58 o                         
   4  -4  14         27.54         28.63         1.73 o                         
 -17  -3  14        212.64        209.09         5.69 o                         
 -16  -3  14        190.35        184.87         5.59 o                         
 -15  -3  14        104.62         93.88         3.99 o                         
 -14  -3  14         21.30         24.55         1.34 o                         
 -13  -3  14         62.95         58.27         2.00 o                         
 -12  -3  14         88.73         88.07         2.56 o                         
 -11  -3  14         59.03         57.26         2.15 o                         
 -10  -3  14        118.40        119.57         3.12 o                         
  -9  -3  14        396.79        366.00         6.55 o                         
  -8  -3  14         20.34         19.21         1.27 o                         
  -7  -3  14         84.37         90.73         2.87 o                         
  -6  -3  14        106.01        123.75         4.29 o                         
  -5  -3  14        650.11        636.36         9.67 o                         
  -4  -3  14        135.83        130.13         5.68 o                         
  -3  -3  14         16.97         14.77         1.49 o                         
  -2  -3  14         75.07         75.25         2.90 o                         
  -1  -3  14        533.40        507.57        17.45 o                         
   0  -3  14        237.16        244.57        10.42 o                         
   1  -3  14        198.40        190.15         5.74 o                         
   2  -3  14        279.62        285.82         6.48 o                         
   3  -3  14        117.88        118.94         3.62 o                         
   4  -3  14          6.33          6.93         1.16 o                         
   5  -3  14         58.76         63.54         2.32 o                         
   6  -3  14         20.76         21.63         1.28 o                         
   7  -3  14         78.13         66.16         3.22 o                         
 -20  -2  14         33.09         35.30         2.15 o                         
 -19  -2  14         32.08         36.28         2.58 o                         
 -18  -2  14         59.15         55.95         3.43 o                         
 -17  -2  14         94.38         97.34         4.75 o                         
 -16  -2  14         66.04         63.23         4.18 o                         
 -15  -2  14        253.70        276.23         9.23 o                         
 -14  -2  14        211.42        219.23         5.83 o                         
 -13  -2  14        309.29        317.16         7.39 o                         
 -12  -2  14        511.45        488.35         7.76 o                         
 -11  -2  14        273.94        271.06         5.27 o                         
 -10  -2  14         29.42         27.67         2.12 o                         
  -9  -2  14        390.83        397.86         8.50 o                         
  -8  -2  14          5.33          7.86         1.60 o                         
  -7  -2  14        207.15        212.24         4.51 o                         
  -6  -2  14         13.35         11.60         1.29 o                         
  -5  -2  14        455.26        482.86        11.05 o                         
  -4  -2  14        457.94        431.95         8.65 o                         
  -3  -2  14          9.84         11.65         1.30 o                         
  -2  -2  14         63.74         68.27         2.51 o                         
  -1  -2  14        215.93        212.39        12.43 o                         
   0  -2  14        414.37        433.72         8.82 o                         
   1  -2  14        106.74        125.81         4.12 o                         
   2  -2  14        111.75        107.13         3.75 o                         
   3  -2  14        261.37        252.74         6.05 o                         
   4  -2  14        161.89        155.25         7.59 o                         
   5  -2  14         91.27         93.87         4.65 o                         
   6  -2  14         91.80        105.94         4.66 o                         
   7  -2  14         85.11         89.89         3.99 o                         
   8  -2  14          1.89          1.53         1.10 o                         
   9  -2  14        103.07        110.08         3.56 o                         
 -21  -1  14         27.46         29.26         2.02 o                         
 -20  -1  14         67.85         69.78         3.50 o                         
 -19  -1  14        148.32        147.85         5.78 o                         
 -18  -1  14         21.13         21.41         2.95 o                         
 -17  -1  14        261.81        273.39         6.48 o                         
 -16  -1  14         85.50         95.02         5.19 o                         
 -15  -1  14        284.98        303.71        10.19 o                         
 -14  -1  14        491.57        498.89        14.57 o                         
 -13  -1  14        320.11        339.25        11.24 o                         
 -12  -1  14        100.86        103.06         5.79 o                         
 -11  -1  14        457.00        461.62        13.75 o                         
  -8  -1  14        252.43        243.01         8.16 o                         
  -7  -1  14          0.12          1.59         1.62 o                         
  -6  -1  14         28.89         24.95         2.01 o                         
  -5  -1  14        291.31        318.84         8.25 o                         
  -4  -1  14        303.40        314.60        13.42 o                         
  -3  -1  14        299.89        297.95        12.48 o                         
  -2  -1  14        145.85        153.33         4.68 o                         
  -1  -1  14        803.21        810.65        19.72 o                         
   0  -1  14         11.71         14.49         2.59 o                         
   1  -1  14         20.05         22.64         2.80 o                         
   2  -1  14        291.44        267.15         9.44 o                         
   7  -1  14        142.71        136.55         5.57 o                         
   8  -1  14        306.09        318.69         8.83 o                         
   9  -1  14         57.51         57.82         2.90 o                         
  10  -1  14         31.36         34.27         1.89 o                         
 -20   0  14          0.32          1.39         1.52 o                         
 -19   0  14          4.55          5.11         1.94 o                         
 -18   0  14         39.19         33.43         3.11 o                         
 -17   0  14          1.42          0.98         2.21 o                         
 -16   0  14         66.05         63.75         2.97 o                         
 -15   0  14         42.43         42.18         2.61 o                         
 -14   0  14         36.14         38.34         2.53 o                         
 -13   0  14          7.89          9.07         1.78 o                         
 -12   0  14        245.98        253.66         9.01 o                         
 -11   0  14         13.29         12.92         2.47 o                         
 -10   0  14          1.99          3.09         2.05 o                         
  -9   0  14         85.25         94.76         5.20 o                         
  -8   0  14        277.52        280.62         9.54 o                         
  -7   0  14         66.61         67.10         4.36 o                         
  -6   0  14        322.59        359.19        11.10 o                         
  -5   0  14        415.20        400.84        10.21 o                         
  -4   0  14        514.98        539.88        10.19 o                         
  -3   0  14        352.77        345.96        10.30 o                         
  -2   0  14          0.20          0.56         1.67 o                         
  -1   0  14       2271.60       2285.76        47.04 o                         
   0   0  14        142.42        129.30         5.94 o                         
   1   0  14        415.74        421.45        12.30 o                         
   2   0  14        396.63        409.14        12.15 o                         
   3   0  14          0.22         -0.09         1.85 o                         
   4   0  14        523.02        527.28        14.46 o                         
   5   0  14          1.44          0.67         1.79 o                         
   6   0  14        150.44        147.23         6.05 o                         
   7   0  14        149.95        148.75         5.72 o                         
   8   0  14         37.09         41.92         2.76 o                         
   9   0  14         46.30         45.59         2.53 o                         
  10   0  14          0.91          1.18         0.74 o                         
 -17   1  14        264.11        267.88         7.99 o                         
 -16   1  14         86.77         86.57         4.40 o                         
 -15   1  14        283.79        282.89         8.92 o                         
 -14   1  14        496.26        503.18        13.41 o                         
 -13   1  14        323.42        330.46         7.01 o                         
 -12   1  14        100.28         96.76         3.41 o                         
 -11   1  14        451.75        452.62        12.42 o                         
 -10   1  14       1333.23       1354.52        29.67 o                         
  -9   1  14        139.72        147.76         6.18 o                         
  -8   1  14        250.16        256.04         8.60 o                         
  -7   1  14          0.15          2.81         1.79 o                         
  -6   1  14         29.23         24.77         1.86 o                         
  -5   1  14        288.58        314.48         6.82 o                         
  -4   1  14        308.10        323.87         9.55 o                         
  -3   1  14        298.77        292.12         8.91 o                         
  -2   1  14        146.31        148.96         5.91 o                         
  -1   1  14        802.89        777.29        18.54 o                         
   0   1  14         11.67         13.75         2.12 o                         
   1   1  14         20.43         18.82         2.38 o                         
   2   1  14        291.99        276.11         8.79 o                         
   3   1  14        159.03        141.19         5.78 o                         
   4   1  14        196.44        187.09         6.66 o                         
   5   1  14         13.37         14.38         1.97 o                         
   6   1  14         44.75         48.09         2.90 o                         
   7   1  14        141.32        135.91         4.65 o                         
  -5   2  14        453.78        500.56        13.31 o                         
  -4   2  14        461.55        446.62        12.46 o                         
  -2   2  14         63.68         59.52         3.15 o                         
 -12  -4  15         11.16         10.54         1.30 o                         
 -11  -4  15         85.23         80.88         3.38 o                         
 -10  -4  15         37.86         40.13         2.63 o                         
  -9  -4  15          2.18          1.56         1.51 o                         
  -8  -4  15        247.99        252.97         6.24 o                         
  -7  -4  15          9.48         10.91         1.23 o                         
  -6  -4  15        160.14        171.54         5.46 o                         
  -5  -4  15         68.12         68.92         3.56 o                         
  -4  -4  15         31.13         35.46         2.02 o                         
  -3  -4  15         14.46         16.00         1.59 o                         
  -2  -4  15        142.12        133.51         5.15 o                         
  -1  -4  15         73.40         75.09         3.74 o                         
   0  -4  15         77.37         69.66         3.48 o                         
   1  -4  15         91.53         95.34         5.75 o                         
   2  -4  15         74.05         68.03         3.38 o                         
 -16  -3  15        241.99        233.60         6.28 o                         
 -15  -3  15         39.83         41.79         2.56 o                         
 -14  -3  15         40.59         42.90         2.00 o                         
 -13  -3  15         82.72         90.01         2.66 o                         
 -12  -3  15        121.16        119.03         2.87 o                         
 -11  -3  15         80.53         77.49         2.37 o                         
 -10  -3  15         52.01         46.96         1.93 o                         
  -9  -3  15        112.71        107.36         2.88 o                         
  -8  -3  15        333.02        318.52         7.13 o                         
  -7  -3  15         30.18         25.43         1.93 o                         
  -6  -3  15         19.84         23.44         2.42 o                         
  -5  -3  15        293.02        302.15         5.61 o                         
  -4  -3  15        222.13        223.48         4.66 o                         
  -3  -3  15        195.04        176.91         4.02 o                         
  -2  -3  15        118.41        111.82         2.97 o                         
  -1  -3  15         15.87         16.96         1.54 o                         
   0  -3  15         61.04         59.04         5.40 o                         
   1  -3  15        101.29         94.69         3.09 o                         
   2  -3  15         41.37         42.88         2.06 o                         
   3  -3  15        143.37        135.17         3.55 o                         
   4  -3  15         58.10         49.78         2.11 o                         
   5  -3  15         10.64         10.20         1.78 o                         
   6  -3  15         16.63         14.03         1.42 o                         
 -19  -2  15         41.77         39.65         2.47 o                         
 -18  -2  15        142.31        141.73         5.22 o                         
 -17  -2  15         35.65         38.77         3.09 o                         
 -16  -2  15        123.61        118.88         5.34 o                         
 -15  -2  15         70.18         80.58         4.62 o                         
 -14  -2  15        304.58        308.79        11.77 o                         
 -13  -2  15         85.93         90.46         3.64 o                         
 -12  -2  15        273.14        256.32         6.46 o                         
 -11  -2  15        154.61        151.14         3.68 o                         
 -10  -2  15        183.05        169.99         3.98 o                         
  -9  -2  15         59.55         55.60         3.02 o                         
  -8  -2  15        380.24        377.74        17.02 o                         
  -7  -2  15        124.45        125.74         3.37 o                         
  -6  -2  15         34.51         30.63         1.78 o                         
  -5  -2  15        333.49        310.01         7.99 o                         
  -4  -2  15        144.34        125.85         3.31 o                         
  -3  -2  15         13.16         17.72         1.48 o                         
  -2  -2  15        254.31        266.91         5.28 o                         
  -1  -2  15        135.98        134.87         3.58 o                         
   0  -2  15        661.97        659.77        11.92 o                         
   1  -2  15        120.24        117.47         3.92 o                         
   2  -2  15        130.09        133.59         4.29 o                         
   3  -2  15        221.30        226.23         5.44 o                         
   4  -2  15          8.79          7.41         1.25 o                         
   5  -2  15          3.87          2.50         1.54 o                         
   6  -2  15          9.31         10.62         1.72 o                         
   7  -2  15         29.19         31.20         2.07 o                         
   8  -2  15         16.11         13.61         1.20 o                         
 -20  -1  15          9.25         11.07         1.81 o                         
 -19  -1  15         40.30         41.84         3.04 o                         
 -18  -1  15         71.03         73.90         4.28 o                         
 -17  -1  15         52.07         51.47         2.68 o                         
 -16  -1  15        219.68        221.23         8.06 o                         
 -15  -1  15         18.59         21.98         3.08 o                         
 -14  -1  15        223.08        224.01         8.65 o                         
 -13  -1  15         39.61         35.70         3.85 o                         
 -12  -1  15          0.37          0.81         1.75 o                         
 -11  -1  15        719.03        741.29        19.32 o                         
  -8  -1  15        649.41        681.82        17.16 o                         
  -7  -1  15        151.87        137.97         5.94 o                         
  -6  -1  15        301.54        290.11         7.38 o                         
  -5  -1  15        485.84        488.49        15.56 o                         
  -4  -1  15         30.90         32.38         2.33 o                         
  -3  -1  15        268.56        269.25         6.59 o                         
  -2  -1  15        462.52        468.96        10.10 o                         
  -1  -1  15        728.38        736.34        25.94 o                         
   0  -1  15        551.24        558.37        15.31 o                         
   1  -1  15         70.95         71.59         4.59 o                         
   7  -1  15        100.96         88.65        10.87 o                         
   8  -1  15         20.46         16.09         2.91 o                         
   9  -1  15         65.75         65.49         2.56 o                         
 -20   0  15         12.28         11.64         1.59 o                         
 -19   0  15          0.29         -0.60         1.58 o                         
 -18   0  15          6.99          7.35         2.12 o                         
 -17   0  15         14.32         14.67         1.65 o                         
 -16   0  15         15.33         17.45         1.87 o                         
 -15   0  15        227.42        230.34         6.50 o                         
 -14   0  15        137.59        136.26         4.56 o                         
 -13   0  15       1046.88       1095.00        23.56 o                         
 -12   0  15         16.10         15.11         2.68 o                         
 -11   0  15         54.74         58.86         4.30 o                         
 -10   0  15        328.41        331.44        10.84 o                         
  -9   0  15        908.86        959.85        23.10 o                         
  -8   0  15         78.73         81.67         4.98 o                         
  -7   0  15         20.12         16.93         2.88 o                         
  -6   0  15        172.78        184.70         7.63 o                         
  -5   0  15       1041.67       1054.92        25.31 o                         
  -4   0  15       1201.68       1235.93        19.73 o                         
  -3   0  15       1509.59       1601.68        34.39 o                         
  -2   0  15        406.93        424.06        12.25 o                         
  -1   0  15        741.63        745.19        18.73 o                         
   0   0  15        567.56        566.51        15.28 o                         
   1   0  15         84.08        107.23         5.53 o                         
   2   0  15         68.07         61.68         4.25 o                         
   3   0  15        418.05        413.95        12.10 o                         
   4   0  15         63.29         74.39         4.42 o                         
   5   0  15          8.75          8.60         1.99 o                         
   6   0  15          1.29          2.35         1.51 o                         
   7   0  15         72.53         78.20         3.65 o                         
   8   0  15         30.34         26.33         1.91 o                         
   9   0  15        227.53        204.00         5.23 o                         
 -17   1  15         52.57         49.38         3.07 o                         
 -16   1  15        218.28        225.32         7.35 o                         
 -15   1  15         18.38         20.49         2.53 o                         
 -14   1  15        222.80        226.63         7.88 o                         
 -13   1  15         39.32         40.28         2.28 o                         
 -12   1  15          0.32          1.31         1.23 o                         
 -11   1  15        723.68        744.20        18.20 o                         
 -10   1  15         65.89         61.45         4.06 o                         
  -9   1  15        529.25        560.83        14.92 o                         
  -8   1  15        651.79        687.45        17.52 o                         
  -7   1  15        153.21        146.86         6.42 o                         
  -6   1  15        303.35        302.03         6.81 o                         
  -5   1  15        483.91        465.66         9.16 o                         
  -4   1  15         30.91         30.00         2.13 o                         
  -3   1  15        265.96        265.10         8.59 o                         
  -2   1  15        459.17        446.94        12.33 o                         
  -1   1  15        731.87        695.22        17.07 o                         
   0   1  15        552.07        537.15        14.06 o                         
   1   1  15         70.56         78.08         4.28 o                         
   2   1  15        192.84        181.52         6.64 o                         
   3   1  15        295.40        272.78         8.40 o                         
   4   1  15         33.75         36.41         2.70 o                         
   5   1  15         23.37         23.97         2.10 o                         
   6   1  15         18.53         15.59         1.61 o                         
  -5   2  15        334.68        321.39         9.93 o                         
  -4   2  15        143.02        128.66         5.85 o                         
  -3   2  15         12.98         12.36         2.37 o                         
 -11  -4  16         21.75         23.79         1.59 o                         
 -10  -4  16        301.13        310.98         7.85 o                         
  -9  -4  16         13.34         15.36         1.72 o                         
  -8  -4  16          6.56          6.89         1.51 o                         
  -7  -4  16        107.83        109.74         4.39 o                         
  -6  -4  16         10.84          9.57         1.84 o                         
  -5  -4  16        106.51        111.21         3.62 o                         
  -4  -4  16        143.44        158.01         3.83 o                         
  -3  -4  16         89.23         82.92         2.53 o                         
  -2  -4  16         85.91         78.08         6.34 o                         
  -1  -4  16         66.14         60.11         3.73 o                         
 -15  -3  16         98.89         97.23         3.49 o                         
 -14  -3  16         38.67         40.49         1.80 o                         
 -13  -3  16          4.84          5.85         1.12 o                         
 -12  -3  16         19.26         15.80         1.13 o                         
 -11  -3  16         36.81         36.50         1.58 o                         
 -10  -3  16        177.73        178.73         3.61 o                         
  -9  -3  16         88.27         92.61         3.51 o                         
  -8  -3  16        211.93        196.99         5.07 o                         
  -7  -3  16        106.20        110.89         3.71 o                         
  -6  -3  16         36.73         34.42         3.07 o                         
  -5  -3  16          1.46          1.98         0.98 o                         
  -4  -3  16        134.94        145.27         3.42 o                         
  -3  -3  16        117.26        115.27         3.88 o                         
  -2  -3  16         72.50         69.07         2.19 o                         
  -1  -3  16         52.19         51.68         2.06 o                         
   0  -3  16          7.47          8.11         1.01 o                         
   1  -3  16         28.23         27.97         1.56 o                         
   2  -3  16          5.45          6.05         0.95 o                         
   3  -3  16         67.69         65.27         3.39 o                         
   4  -3  16         41.98         41.99         1.79 o                         
 -19  -2  16          3.34          3.18         1.18 o                         
 -18  -2  16          9.53         10.80         1.77 o                         
 -17  -2  16         30.18         35.32         2.78 o                         
 -16  -2  16         23.94         25.88         2.80 o                         
 -15  -2  16         64.00         75.13         4.34 o                         
 -14  -2  16          3.14          3.58         1.50 o                         
 -13  -2  16         52.62         54.72         2.86 o                         
 -12  -2  16        188.00        177.95         5.53 o                         
 -11  -2  16        125.11        114.98         4.09 o                         
 -10  -2  16         80.59         77.26         2.59 o                         
  -9  -2  16        294.09        265.80         6.35 o                         
  -8  -2  16         38.48         44.84         3.71 o                         
  -7  -2  16        242.74        230.80         4.73 o                         
  -6  -2  16        409.65        378.01         8.88 o                         
  -5  -2  16        110.60         98.68         2.99 o                         
  -4  -2  16         50.04         50.03         2.75 o                         
  -3  -2  16         19.21         15.00         1.36 o                         
  -2  -2  16         18.54         21.15         1.55 o                         
  -1  -2  16          3.13          2.99         1.04 o                         
   0  -2  16        163.53        160.00         3.78 o                         
   1  -2  16          6.67          8.07         1.39 o                         
   2  -2  16         29.81         31.46         2.17 o                         
   3  -2  16         30.99         33.15         1.85 o                         
   4  -2  16         45.32         46.46         2.88 o                         
   5  -2  16         36.18         34.21         2.30 o                         
   6  -2  16         47.21         44.23         4.77 o                         
 -20  -1  16         22.51         20.76         1.88 o                         
 -19  -1  16         29.38         28.43         2.56 o                         
 -18  -1  16          6.25          7.18         2.19 o                         
 -17  -1  16        112.18        118.24         3.75 o                         
 -16  -1  16         50.88         60.01         3.95 o                         
 -15  -1  16        429.74        471.08        13.34 o                         
 -14  -1  16         52.04         54.76         4.14 o                         
 -13  -1  16        272.92        265.02         9.66 o                         
 -12  -1  16        144.86        141.54         4.79 o                         
 -11  -1  16         26.51         27.74         3.49 o                         
  -8  -1  16         92.50         81.44         4.73 o                         
  -7  -1  16        210.12        212.62         7.72 o                         
  -6  -1  16        294.37        294.88         8.36 o                         
  -5  -1  16        752.80        786.79        13.97 o                         
  -4  -1  16        802.68        769.24        20.68 o                         
  -3  -1  16        610.55        624.44        11.81 o                         
  -2  -1  16        302.58        288.31         7.05 o                         
  -1  -1  16        112.43        114.73         4.15 o                         
   0  -1  16        683.79        680.30        37.98 o                         
   1  -1  16         35.08         33.33         2.46 o                         
   2  -1  16         96.09         88.55         5.38 o                         
   3  -1  16        354.26        345.90        10.93 o                         
   4  -1  16         13.59         10.88         2.32 o                         
   5  -1  16         89.34         86.56         4.55 o                         
   6  -1  16        111.30        101.40        10.30 o                         
   7  -1  16        215.45        190.23        32.71 o                         
   8  -1  16         21.57         17.25         1.30 o                         
 -20   0  16         12.74         15.36         1.52 o                         
 -19   0  16         24.93         24.53         2.33 o                         
 -18   0  16          0.01          1.04         1.86 o                         
 -17   0  16        351.66        351.91         7.08 o                         
 -16   0  16         62.18         60.87         2.79 o                         
 -15   0  16         21.47         20.57         2.01 o                         
 -14   0  16        201.88        216.80         5.76 o                         
 -13   0  16       1108.20       1125.78        38.22 o                         
 -12   0  16         98.98        102.67         5.63 o                         
 -11   0  16         71.65         70.08         4.63 o                         
 -10   0  16        405.38        401.84        12.53 o                         
  -9   0  16        144.09        139.36         6.65 o                         
  -8   0  16        238.29        230.70         8.79 o                         
  -7   0  16         38.57         30.39         3.43 o                         
  -6   0  16        510.48        475.75        20.73 o                         
  -5   0  16       1023.38       1005.16        16.86 o                         
  -4   0  16          0.41          0.96         1.29 o                         
  -3   0  16         70.68         65.61         3.18 o                         
  -2   0  16        127.31        150.65         6.48 o                         
  -1   0  16        620.56        631.60        16.59 o                         
   0   0  16         63.95         68.22         4.49 o                         
   1   0  16         49.41         58.62         4.15 o                         
   2   0  16         48.44         50.18         3.79 o                         
   3   0  16         25.65         30.55         2.91 o                         
   4   0  16        138.37        143.50         5.79 o                         
   5   0  16         99.20        105.24         4.53 o                         
   6   0  16          0.02          0.35         1.16 o                         
   7   0  16          0.27          0.23         0.91 o                         
   8   0  16          3.02          2.90         1.14 o                         
 -17   1  16        112.62        114.84         4.44 o                         
 -16   1  16         50.44         56.99         3.43 o                         
 -15   1  16        431.36        448.16        11.91 o                         
 -14   1  16         52.88         50.88         3.61 o                         
 -13   1  16        275.02        277.79         6.23 o                         
 -12   1  16        145.00        143.40         4.28 o                         
 -11   1  16         25.77         26.95         2.80 o                         
 -10   1  16        405.97        425.29        12.32 o                         
  -9   1  16        627.33        660.42        16.99 o                         
  -8   1  16         92.92         91.23         5.03 o                         
  -7   1  16        207.84        199.67         7.80 o                         
  -6   1  16        291.94        291.96         6.73 o                         
  -5   1  16        754.43        787.38        16.78 o                         
  -4   1  16        805.91        769.92        13.38 o                         
  -3   1  16        610.33        595.50        19.07 o                         
  -2   1  16        303.54        288.41         9.12 o                         
  -1   1  16        111.56        111.31         5.20 o                         
   0   1  16        681.25        684.46        16.70 o                         
   1   1  16         35.18         36.96         2.92 o                         
   2   1  16         94.07         87.19         4.22 o                         
   3   1  16        354.00        349.08         9.52 o                         
   4   1  16         13.38         11.98         1.60 o                         
   5   1  16         89.95         92.08         3.50 o                         
  -5   2  16        113.11        105.05         5.16 o                         
  -4   2  16         50.14         54.02         3.80 o                         
  -3   2  16         18.70         14.20         2.40 o                         
  -2   2  16         18.67         18.97         2.67 o                         
  -9  -4  17         65.33         68.97         2.64 o                         
  -8  -4  17        206.75        216.78         5.85 o                         
  -7  -4  17         25.22         27.47         1.91 o                         
  -6  -4  17         21.97         19.49         1.75 o                         
  -5  -4  17         55.15         56.84         2.78 o                         
  -4  -4  17        166.32        178.44         5.38 o                         
  -3  -4  17         73.57         79.29         3.24 o                         
  -2  -4  17         35.93         30.30         1.90 o                         
 -14  -3  17          2.53          3.85         1.25 o                         
 -13  -3  17        198.20        185.03         8.43 o                         
 -12  -3  17         23.44         24.33         2.28 o                         
 -11  -3  17         62.80         64.49         4.84 o                         
 -10  -3  17        241.46        262.42        11.19 o                         
  -9  -3  17        162.36        155.38         5.65 o                         
  -8  -3  17         21.88         24.57         1.74 o                         
  -7  -3  17         51.26         45.37         2.26 o                         
  -6  -3  17         84.20         86.02         3.04 o                         
  -5  -3  17          2.19          3.75         1.18 o                         
  -4  -3  17         23.15         21.32         2.69 o                         
  -3  -3  17         58.40         60.07         3.94 o                         
  -2  -3  17         68.71         66.48         2.72 o                         
  -1  -3  17         63.02         61.88         2.49 o                         
   0  -3  17         39.99         39.84         1.98 o                         
   1  -3  17         28.04         30.60         2.16 o                         
   2  -3  17         40.72         39.48         2.64 o                         
   3  -3  17         11.88         11.98         1.47 o                         
 -18  -2  17          2.72          3.19         1.27 o                         
 -17  -2  17          1.90          1.35         1.51 o                         
 -16  -2  17          9.45          7.25         1.94 o                         
 -15  -2  17         19.67         20.74         2.58 o                         
 -14  -2  17        109.02        115.92         3.75 o                         
 -13  -2  17         34.65         38.24         2.36 o                         
 -12  -2  17         48.96         46.39         2.60 o                         
 -11  -2  17        124.51        108.71         3.84 o                         
 -10  -2  17         40.18         34.44         2.36 o                         
  -9  -2  17          1.39          3.10         2.08 o                         
  -8  -2  17        125.21        132.37         5.74 o                         
  -7  -2  17        404.94        364.74         6.26 o                         
  -6  -2  17         71.02         60.44         2.47 o                         
  -5  -2  17        109.34        106.71         4.30 o                         
  -4  -2  17        259.13        285.60         5.36 o                         
  -3  -2  17         35.34         34.76         2.22 o                         
  -2  -2  17         64.27         60.52         3.39 o                         
  -1  -2  17        280.35        285.76         8.44 o                         
   0  -2  17        664.55        658.58        11.15 o                         
   1  -2  17         20.83         19.19         1.31 o                         
   2  -2  17         22.93         18.94         1.64 o                         
   3  -2  17          2.07          2.17         0.97 o                         
   4  -2  17         39.36         38.51         4.82 o                         
   5  -2  17          3.82          3.45         0.92 o                         
 -20  -1  17         33.25         33.30         1.95 o                         
 -19  -1  17          2.41          4.42         1.53 o                         
 -18  -1  17         24.77         24.31         2.45 o                         
 -17  -1  17         65.90         77.88         3.92 o                         
 -16  -1  17        548.09        549.25        14.21 o                         
 -15  -1  17         64.19         68.27         4.29 o                         
 -14  -1  17        197.97        206.66         8.11 o                         
 -13  -1  17       1367.94       1295.56        29.77 o                         
 -12  -1  17        365.81        388.40        15.49 o                         
 -11  -1  17        175.05        196.63         8.15 o                         
  -8  -1  17        216.72        214.33         7.82 o                         
  -7  -1  17        106.82        106.69         5.31 o                         
  -6  -1  17        126.61        122.05         4.25 o                         
  -5  -1  17         48.43         51.43         2.84 o                         
  -4  -1  17        216.15        214.30         7.33 o                         
  -3  -1  17         52.66         58.73         3.04 o                         
  -2  -1  17         79.92         78.52         3.46 o                         
  -1  -1  17        206.58        229.15         6.07 o                         
   0  -1  17        172.90        168.35         5.02 o                         
   1  -1  17        476.05        495.11        13.98 o                         
   2  -1  17         20.13         16.67         2.60 o                         
   3  -1  17        174.29        182.58         6.89 o                         
   4  -1  17         22.41         22.38         2.42 o                         
   5  -1  17         94.29         92.33         9.02 o                         
   6  -1  17         43.68         36.22         6.72 o                         
 -19   0  17          3.65          3.14         1.40 o                         
 -18   0  17          0.39          0.59         1.64 o                         
 -17   0  17          8.70          9.38         1.29 o                         
 -16   0  17          5.23          3.89         1.34 o                         
 -15   0  17          7.59          9.67         1.64 o                         
 -14   0  17         99.10        102.11         5.60 o                         
 -13   0  17        180.65        181.92         5.24 o                         
 -12   0  17         81.61         69.88         4.72 o                         
 -11   0  17         13.57         17.46         2.92 o                         
 -10   0  17        687.12        672.75        17.91 o                         
  -9   0  17          3.99          4.35         2.29 o                         
  -8   0  17        337.10        325.64        10.84 o                         
  -7   0  17          1.30          1.76         2.20 o                         
  -6   0  17         32.23         37.72         2.45 o                         
  -5   0  17        320.22        302.17         7.22 o                         
  -4   0  17          2.34          1.85         1.41 o                         
  -3   0  17         84.66         83.57         3.54 o                         
  -2   0  17        196.37        191.22         7.56 o                         
  -1   0  17          6.19          5.80         2.29 o                         
   0   0  17         97.98         97.44         5.14 o                         
   1   0  17         11.85         13.15         2.39 o                         
   2   0  17          3.30          6.25         2.03 o                         
   3   0  17         16.49         13.88         2.19 o                         
   4   0  17          0.03          0.57         1.33 o                         
   5   0  17         71.88         71.70         3.28 o                         
   6   0  17        200.56        184.35        11.94 o                         
   7   0  17        217.14        177.52         5.24 o                         
 -16   1  17        544.24        561.24        13.35 o                         
 -15   1  17         63.82         66.26         3.73 o                         
 -14   1  17        199.71        207.40         7.10 o                         
 -13   1  17       1370.62       1349.95        20.51 o                         
 -12   1  17        366.24        378.80         7.73 o                         
 -11   1  17        175.94        189.33         7.12 o                         
 -10   1  17         30.84         34.30         3.20 o                         
  -9   1  17        466.31        455.15        13.00 o                         
  -8   1  17        215.76        214.38         8.07 o                         
  -7   1  17        106.98        110.96         5.66 o                         
  -6   1  17        128.85        117.41         5.04 o                         
  -5   1  17         48.85         50.16         2.66 o                         
  -4   1  17        216.29        205.67        14.41 o                         
  -3   1  17         52.96         51.38         6.93 o                         
  -2   1  17         83.16         77.72         4.19 o                         
  -1   1  17        207.76        228.69         7.69 o                         
   0   1  17        173.02        178.37         6.46 o                         
   1   1  17        473.45        476.50        12.13 o                         
   2   1  17         20.09         20.53         2.03 o                         
   3   1  17        173.88        171.26         5.46 o                         
   4   1  17         23.51         23.75         1.71 o                         
  -5   2  17        110.75        107.96         5.14 o                         
  -4   2  17        261.90        274.73         8.96 o                         
  -3   2  17         35.71         34.24         3.09 o                         
  -2   2  17         62.80         54.83         3.75 o                         
  -1   2  17        281.60        252.39         8.45 o                         
   0   2  17        662.51        573.38        14.94 o                         
   1   2  17         20.42         21.22         2.52 o                         
   4   2  17         39.06         28.76         2.19 o                         
   5   2  17          3.49          1.96         0.95 o                         
 -13  -3  18          6.41          9.81         1.39 o                         
 -12  -3  18         21.87         22.68         2.00 o                         
 -11  -3  18         38.56         45.16         2.71 o                         
 -10  -3  18          7.90         13.22         1.82 o                         
  -9  -3  18        251.74        239.89         4.87 o                         
  -8  -3  18          8.09          8.31         1.13 o                         
  -7  -3  18         42.33         41.95         2.23 o                         
  -6  -3  18         55.26         53.55         2.15 o                         
  -5  -3  18         21.96         22.22         2.31 o                         
  -4  -3  18         29.34         28.37         2.53 o                         
  -3  -3  18        347.72        369.15        10.06 o                         
  -2  -3  18        221.31        227.71         7.10 o                         
  -1  -3  18         20.53         19.11         2.08 o                         
   0  -3  18         37.73         37.06         2.44 o                         
   1  -3  18          6.48          8.19         1.31 o                         
 -18  -2  18          9.24          7.93         1.18 o                         
 -17  -2  18         63.78         59.22         2.88 o                         
 -16  -2  18         12.37         11.01         1.87 o                         
 -15  -2  18         85.39         98.06         4.25 o                         
 -14  -2  18         67.73         70.63         2.75 o                         
 -13  -2  18         67.49         73.58         4.45 o                         
 -12  -2  18         11.99         11.07         2.07 o                         
 -11  -2  18        360.49        344.77        11.18 o                         
 -10  -2  18         53.65         56.70         2.74 o                         
  -9  -2  18         46.49         48.06         2.52 o                         
  -8  -2  18        166.84        166.29         6.93 o                         
  -7  -2  18         88.32         78.42         4.13 o                         
  -6  -2  18        246.01        252.50         6.07 o                         
  -5  -2  18        111.97        115.37         3.12 o                         
  -4  -2  18        154.52        163.07         4.56 o                         
  -3  -2  18         64.25         67.43         2.38 o                         
  -2  -2  18         16.51         14.81         1.28 o                         
  -1  -2  18         96.86        106.02         3.31 o                         
   0  -2  18        251.84        255.12         5.40 o                         
   1  -2  18        171.49        181.09         7.84 o                         
   2  -2  18         50.01         48.51         2.58 o                         
   3  -2  18        194.16        209.26         5.71 o                         
   4  -2  18         17.05         15.46         1.16 o                         
 -19  -1  18        245.36        249.29         6.59 o                         
 -18  -1  18          4.09          4.76         1.65 o                         
 -17  -1  18         52.27         54.50         3.07 o                         
 -16  -1  18         80.73         86.94         4.31 o                         
 -15  -1  18         41.11         39.40         3.18 o                         
 -14  -1  18         98.91        104.69         5.36 o                         
 -13  -1  18         20.43         16.85         2.86 o                         
 -12  -1  18        357.74        361.74         7.90 o                         
 -11  -1  18        106.26        116.44         6.06 o                         
  -7  -1  18         47.86         47.85         3.58 o                         
  -6  -1  18        284.54        274.98         7.10 o                         
  -5  -1  18         40.84         41.56         2.60 o                         
  -4  -1  18         28.04         34.96         2.44 o                         
  -3  -1  18          8.38          8.71         1.73 o                         
  -2  -1  18         46.48         47.76         2.69 o                         
  -1  -1  18         50.20         53.72         2.74 o                         
   0  -1  18         41.74         43.37         3.64 o                         
   1  -1  18        128.56        127.05         5.71 o                         
   2  -1  18         52.01         54.94         3.63 o                         
   3  -1  18          8.80         11.09         1.94 o                         
   4  -1  18          4.07          3.93         0.86 o                         
   5  -1  18         43.60         44.28         2.12 o                         
 -19   0  18         10.51         10.54         1.35 o                         
 -18   0  18         40.34         38.71         2.62 o                         
 -17   0  18          0.32          0.68         0.93 o                         
 -16   0  18          0.07          0.19         1.07 o                         
 -15   0  18        169.84        178.64         4.70 o                         
 -14   0  18         47.01         50.49         2.63 o                         
 -13   0  18       1015.38       1037.90        16.90 o                         
 -12   0  18        207.40        198.70         7.76 o                         
 -11   0  18        170.14        165.99         7.09 o                         
 -10   0  18         32.75         32.68         3.43 o                         
  -9   0  18         37.58         36.33         3.60 o                         
  -8   0  18          0.00          1.21         2.23 o                         
  -7   0  18        410.34        400.64        19.01 o                         
  -6   0  18        406.72        413.08        19.25 o                         
  -5   0  18        564.13        557.23        10.76 o                         
  -4   0  18         75.67         95.94         3.74 o                         
  -3   0  18         13.40         11.77         1.85 o                         
  -2   0  18        385.82        405.36        11.76 o                         
  -1   0  18        170.11        186.01         7.06 o                         
   0   0  18        405.88        424.89        11.77 o                         
   1   0  18        252.36        253.97        35.05 o                         
   2   0  18          5.49          5.16         1.29 o                         
   3   0  18         67.50         67.70         5.32 o                         
   4   0  18         53.30         60.55         2.18 o                         
   5   0  18         11.29         10.15         1.42 o                         
 -16   1  18         81.43         86.26         3.68 o                         
 -15   1  18         39.95         43.52         2.93 o                         
 -14   1  18         98.92         97.71         4.46 o                         
 -13   1  18         20.41         13.53         2.27 o                         
 -12   1  18        358.49        368.31         7.41 o                         
 -11   1  18        103.55        121.26         5.37 o                         
 -10   1  18         17.53         20.99         2.68 o                         
  -9   1  18        198.19        193.41         7.43 o                         
  -8   1  18        143.74        142.88         6.33 o                         
  -7   1  18         47.22         45.48         3.69 o                         
  -6   1  18        286.78        259.77         9.04 o                         
  -5   1  18         39.84         39.72         2.36 o                         
  -4   1  18         27.47         31.79         2.17 o                         
  -3   1  18          8.06          8.78         1.43 o                         
  -2   1  18         45.42         43.01         2.56 o                         
  -1   1  18         49.07         50.01         4.78 o                         
   0   1  18         42.26         39.07         2.12 o                         
   1   1  18        131.02        126.98        10.17 o                         
   2   1  18         52.29         51.27         4.95 o                         
   3   1  18          8.84          7.04         1.86 o                         
   4   1  18          3.90          4.03         1.45 o                         
   5   1  18         43.87         32.20         2.15 o                         
  -4   2  18        154.18        154.29         6.02 o                         
  -3   2  18         65.29         69.24         3.98 o                         
  -2   2  18         17.72         16.38         2.14 o                         
  -1   2  18         95.90         94.63         4.44 o                         
   0   2  18        250.94        224.32         7.18 o                         
   1   2  18        168.21        139.97         5.16 o                         
   2   2  18         49.26         39.38         2.50 o                         
   3   2  18        193.06        130.80         4.25 o                         
 -12  -3  19         62.02         59.26         2.51 o                         
 -11  -3  19          8.03          9.89         1.32 o                         
 -10  -3  19         23.61         22.29         1.78 o                         
  -9  -3  19         44.39         44.32         2.36 o                         
  -8  -3  19          0.81          2.33         1.06 o                         
  -7  -3  19         23.06         21.66         1.65 o                         
  -6  -3  19         26.90         23.31         1.80 o                         
  -5  -3  19         15.24         18.15         1.67 o                         
  -4  -3  19        130.01        118.72         4.09 o                         
  -3  -3  19         66.74         68.00         2.92 o                         
 -17  -2  19          0.11          0.12         0.87 o                         
 -16  -2  19         37.99         39.51         2.35 o                         
 -15  -2  19        220.35        227.99         6.56 o                         
 -14  -2  19         25.73         30.90         1.79 o                         
 -13  -2  19         86.40         84.69         2.88 o                         
 -12  -2  19        361.44        365.17         7.14 o                         
 -11  -2  19          0.77          0.64         1.23 o                         
 -10  -2  19         18.66         21.15         2.17 o                         
  -9  -2  19          2.39          1.36         1.17 o                         
  -8  -2  19         55.88         52.31         3.70 o                         
  -7  -2  19         26.11         31.48         3.01 o                         
  -6  -2  19         31.01         33.53         3.01 o                         
  -5  -2  19         43.33         43.69         2.15 o                         
  -4  -2  19        109.03        105.73         2.62 o                         
  -3  -2  19         18.77         19.19         1.23 o                         
  -2  -2  19         31.61         36.39         1.51 o                         
  -1  -2  19         58.43         58.16         1.77 o                         
   0  -2  19          0.48          0.65         0.60 o                         
   1  -2  19         52.47         55.28         4.94 o                         
   2  -2  19          7.11          5.96         0.91 o                         
 -18  -1  19         30.53         28.69         2.06 o                         
 -17  -1  19          9.13          9.75         1.47 o                         
 -16  -1  19         17.49         18.57         2.04 o                         
 -15  -1  19         27.23         28.57         2.64 o                         
 -14  -1  19        125.77        116.74         5.26 o                         
 -13  -1  19        142.20        131.99         5.95 o                         
 -12  -1  19        298.03        309.16         6.88 o                         
 -11  -1  19         46.61         48.75         3.87 o                         
  -7  -1  19         87.02         96.94         4.84 o                         
  -6  -1  19         70.38         72.31         3.17 o                         
  -5  -1  19         11.04          7.88         1.53 o                         
  -4  -1  19        176.92        182.78         5.04 o                         
  -3  -1  19        129.67        138.04         4.28 o                         
  -2  -1  19          8.38         10.16         1.54 o                         
  -1  -1  19        101.62        108.27         3.55 o                         
   0  -1  19         90.06         87.10         4.51 o                         
   1  -1  19         53.75         53.12         3.32 o                         
   2  -1  19         71.98         80.37         3.71 o                         
   3  -1  19         35.87         38.77         2.24 o                         
   4  -1  19         12.93         11.97         1.05 o                         
 -18   0  19          0.00          0.91         1.20 o                         
 -17   0  19        379.50        367.98         9.41 o                         
 -16   0  19         16.43         18.72         1.44 o                         
 -15   0  19         19.54         23.02         2.14 o                         
 -14   0  19        249.98        251.21         5.72 o                         
 -13   0  19       1030.55       1083.05        26.21 o                         
 -12   0  19        364.65        388.39        11.36 o                         
 -11   0  19         78.19         89.99         4.98 o                         
 -10   0  19         88.51         97.09         5.27 o                         
  -9   0  19          1.19          1.03         2.08 o                         
  -8   0  19        122.51        127.29         6.17 o                         
  -7   0  19         10.64         13.77         2.74 o                         
  -6   0  19        240.91        242.02         6.07 o                         
  -5   0  19         57.89         57.40         2.86 o                         
  -4   0  19          1.51          2.66         1.46 o                         
  -3   0  19          9.96         12.57         1.93 o                         
  -2   0  19         28.23         29.52         2.84 o                         
  -1   0  19         76.06         80.96         4.22 o                         
   0   0  19         55.37         68.50         3.66 o                         
   1   0  19          8.00          8.99         1.30 o                         
   2   0  19         44.48         47.04         3.28 o                         
   3   0  19         32.49         34.47         1.56 o                         
   4   0  19         94.20         89.29         3.48 o                         
 -15   1  19         26.50         26.88         2.20 o                         
 -14   1  19        126.00        123.65         4.73 o                         
 -13   1  19        142.58        145.10         5.45 o                         
 -12   1  19        298.69        313.09         6.39 o                         
 -11   1  19         45.33         46.27         3.20 o                         
 -10   1  19         29.41         29.58         2.80 o                         
  -9   1  19        142.46        142.16         5.94 o                         
  -8   1  19         41.85         40.65         3.35 o                         
  -7   1  19         86.34         89.34         4.86 o                         
  -6   1  19         70.75         61.80         4.03 o                         
  -5   1  19         10.87          8.53         2.11 o                         
  -4   1  19        175.80        161.12         6.64 o                         
  -3   1  19        131.11        135.27        11.00 o                         
  -2   1  19          8.01         10.17         1.87 o                         
  -1   1  19        103.54        103.25         6.12 o                         
   0   1  19         89.96         78.97         7.59 o                         
   1   1  19         53.64         49.08         3.76 o                         
   2   1  19         70.07         66.50         3.45 o                         
   3   1  19         35.66         29.10         2.20 o                         
  -3   2  19         18.37         19.58         2.05 o                         
  -2   2  19         32.95         32.93         2.41 o                         
  -1   2  19         60.02         52.37         2.87 o                         
   0   2  19          0.43          0.88         0.99 o                         
 -15  -2  20         88.40         73.96         2.13 o                         
 -14  -2  20         35.03         37.10         1.66 o                         
 -13  -2  20         48.33         48.51         1.97 o                         
 -12  -2  20          8.62          8.50         1.20 o                         
 -11  -2  20         86.57         91.66         2.89 o                         
 -10  -2  20         12.32         12.26         1.37 o                         
  -9  -2  20        101.22        101.21         3.08 o                         
  -8  -2  20          2.14          3.51         1.19 o                         
  -7  -2  20         17.69         14.84         2.10 o                         
  -6  -2  20         46.52         47.78         3.16 o                         
  -5  -2  20          3.09          1.62         1.52 o                         
  -4  -2  20         23.04         25.72         2.30 o                         
  -3  -2  20         68.07         69.45         2.24 o                         
  -2  -2  20         54.82         58.64         1.92 o                         
  -1  -2  20         21.24         22.96         1.57 o                         
   0  -2  20         49.93         51.72         2.11 o                         
 -16  -1  20         57.52         50.91         2.67 o                         
 -15  -1  20          2.85          4.39         1.42 o                         
 -14  -1  20         17.55         20.38         2.28 o                         
 -13  -1  20        200.31        194.98         4.78 o                         
 -12  -1  20        108.71        106.80         3.45 o                         
 -11  -1  20          1.66          2.97         1.39 o                         
 -10  -1  20        105.82         84.94         4.87 o                         
  -6  -1  20          7.69          9.85         1.55 o                         
  -5  -1  20         60.23         68.09         2.83 o                         
  -4  -1  20          7.02          9.05         1.40 o                         
  -3  -1  20        262.63        289.10         6.20 o                         
  -2  -1  20        144.01        146.38         3.94 o                         
  -1  -1  20        170.97        186.50         6.50 o                         
   0  -1  20         60.49         68.59         3.51 o                         
   1  -1  20          2.43          2.75         1.20 o                         
 -17   0  20         58.02         60.37         2.81 o                         
 -16   0  20         16.34         17.98         3.05 o                         
 -15   0  20         69.61         65.77         2.34 o                         
 -14   0  20         12.35         11.83         1.40 o                         
 -13   0  20        440.65        423.12        12.24 o                         
 -12   0  20         73.25         71.13         2.85 o                         
 -11   0  20          1.09          1.74         1.68 o                         
 -10   0  20         81.52         84.54         4.60 o                         
  -9   0  20         42.27         44.00         3.61 o                         
  -8   0  20         89.93         96.17         5.01 o                         
  -7   0  20         16.81         16.31         2.59 o                         
  -6   0  20         42.41         48.98         3.83 o                         
  -5   0  20          0.00          1.55         1.19 o                         
  -4   0  20         40.06         35.88         3.74 o                         
  -3   0  20         16.66         18.80         1.67 o                         
  -2   0  20         45.51         47.00         6.83 o                         
  -1   0  20         84.18         85.38         3.82 o                         
   0   0  20        147.36        144.19         4.86 o                         
   1   0  20         51.31         54.04         2.81 o                         
   2   0  20        148.69        144.05         3.11 o                         
 -15   1  20          2.95          4.40         1.14 o                         
 -14   1  20         17.04         21.39         1.99 o                         
 -13   1  20        197.85        194.67         6.11 o                         
 -12   1  20        110.58        111.45         4.51 o                         
 -11   1  20          1.60          3.50         1.43 o                         
 -10   1  20        104.58        117.17         4.83 o                         
  -9   1  20          0.15          0.53         1.41 o                         
  -8   1  20         18.32         15.66         2.23 o                         
  -7   1  20         36.33         41.85         3.18 o                         
  -6   1  20          7.78          7.17         1.90 o                         
  -5   1  20         59.50         54.28         3.57 o                         
  -4   1  20          7.68          7.52         1.85 o                         
  -3   1  20        265.85        251.79         8.05 o                         
  -2   1  20        146.16        130.69         5.25 o                         
  -1   1  20        174.38        153.38         5.54 o                         
   0   1  20         61.55         58.50         3.12 o                         
   1   1  20          2.64          2.82         1.21 o                         
   2   1  20         17.62         14.89         1.42 o                         
 -14  -2  21         62.54         56.37         2.45 o                         
 -13  -2  21         31.17         29.92         1.42 o                         
 -12  -2  21          1.13          1.54         0.81 o                         
 -11  -2  21        168.13        161.81         4.87 o                         
 -10  -2  21         36.81         37.13         2.64 o                         
  -9  -2  21         83.49         79.25         2.38 o                         
  -8  -2  21         22.19         23.13         1.34 o                         
  -7  -2  21        107.47         95.19         5.46 o                         
  -6  -2  21         80.46         85.57         3.13 o                         
  -5  -2  21         28.25         26.91         2.00 o                         
  -4  -2  21         48.69         42.22         2.20 o                         
 -16  -1  21         32.23         29.96         1.69 o                         
 -15  -1  21         16.38         12.68         1.51 o                         
 -14  -1  21         13.89         15.52         1.77 o                         
 -13  -1  21         51.53         47.48         2.05 o                         
 -12  -1  21         85.61         81.48         2.74 o                         
 -11  -1  21         15.41         15.38         1.51 o                         
 -10  -1  21         63.85         61.09         2.94 o                         
  -6  -1  21        153.47        169.48         6.33 o                         
  -5  -1  21         72.59         78.53         4.11 o                         
  -4  -1  21         20.75         22.87         1.55 o                         
  -3  -1  21        101.77        107.71         3.05 o                         
  -2  -1  21        336.45        335.77         8.92 o                         
  -1  -1  21         61.66         61.57         2.94 o                         
 -16   0  21          1.50          3.22         1.21 o                         
 -15   0  21        183.63        170.04        11.48 o                         
 -14   0  21         66.00         71.28         2.32 o                         
 -13   0  21         33.42         33.71         1.79 o                         
 -12   0  21          5.66          3.83         1.12 o                         
 -11   0  21        128.31        135.47         5.26 o                         
 -10   0  21         17.68         17.87         2.26 o                         
  -9   0  21         84.38         93.45         4.53 o                         
  -8   0  21         20.58         17.74         2.33 o                         
  -7   0  21         54.16         49.83         3.44 o                         
  -6   0  21          2.52          2.31         1.68 o                         
  -5   0  21          7.17          5.79         1.87 o                         
  -4   0  21         25.76         23.76         2.48 o                         
  -3   0  21         12.20         13.40         1.33 o                         
  -2   0  21          0.28          0.74         0.87 o                         
  -1   0  21         88.05         79.89         3.13 o                         
 -13   1  21         51.53         50.36         2.49 o                         
 -12   1  21         85.32         83.22         3.50 o                         
 -11   1  21         16.45         13.65         1.83 o                         
 -10   1  21         64.30         65.92         3.12 o                         
  -9   1  21        101.91        105.22         4.21 o                         
  -8   1  21          3.63          4.22         1.43 o                         
  -7   1  21          2.94          2.74         1.42 o                         
  -6   1  21        154.28        154.88         5.49 o                         
  -5   1  21         72.15         63.43         3.40 o                         
  -4   1  21         20.70         21.17         2.07 o                         
  -3   1  21        100.98         93.24         3.89 o                         
  -2   1  21        331.73        291.05         7.78 o                         
  -1   1  21         62.65         49.02         2.50 o                         
 -10  -2  22         48.58         50.89         2.32 o                         
  -9  -2  22         59.98         57.67         2.51 o                         
 -14  -1  22         61.18         53.89         2.38 o                         
 -13  -1  22         85.69         84.12         2.35 o                         
 -12  -1  22         96.63         93.48         2.62 o                         
 -11  -1  22         38.47         39.39         3.12 o                         
 -10  -1  22         41.47         41.91         1.85 o                         
  -9  -1  22         91.89         96.87         3.86 o                         
  -7  -1  22        146.28        148.96         5.28 o                         
  -6  -1  22          2.94          3.63         1.36 o                         
  -5  -1  22         29.38         32.91         2.34 o                         
  -4  -1  22         15.27         16.09         1.73 o                         
  -3  -1  22          8.63         11.24         1.35 o                         
 -14   0  22          3.28          3.23         1.27 o                         
 -13   0  22          9.88          9.56         0.97 o                         
 -12   0  22          3.34          2.83         0.89 o                         
 -11   0  22        198.33        197.11         6.19 o                         
 -10   0  22         58.20         62.73         3.17 o                         
  -9   0  22          8.47          7.98         1.59 o                         
  -8   0  22         69.31         79.54         3.69 o                         
  -7   0  22          3.80          8.98         1.67 o                         
  -6   0  22         50.76         48.10         2.88 o                         
  -5   0  22        203.25        194.35         6.14 o                         
  -4   0  22          2.36          2.61         1.29 o                         
  -3   0  22          4.47          3.35         1.25 o                         
  -2   0  22         67.12         55.05         2.58 o                         
 -11   1  22         38.72         43.81         2.26 o                         
 -10   1  22         41.01         43.23         2.31 o                         
  -8   1  22          7.75          7.68         1.16 o                         
  -7   1  22        147.74        136.20         4.38 o                         
  -6   1  22          2.50          4.27         1.13 o                         
  -5   1  22         29.45         27.95         1.81 o                         
 -10  -1  23         52.75         48.89         1.60 o                         
  -9  -1  23         61.87         52.41         2.33 o                         
  -8  -1  23         38.47         37.53         1.90 o                         
  -7  -1  23         50.58         50.79         2.37 o                         
 -12   0  23          2.38          3.38         1.04 o                         
 -11   0  23         84.17         92.44         3.35 o                         
 -10   0  23        157.40        150.38         9.59 o                         
  -9   0  23         21.88         23.47         2.27 o                         
  -8   0  23         86.19         82.68         3.15 o                         
  -7   0  23        103.70        100.34         3.51 o                         
  -6   0  23        135.94        122.91         3.94 o                         
                                                                                
